# Supplementary material for: Terminal modifications independent cell-free RNA sequencing enables sensitive early cancer detection and classification
Source: Nat Commun. 2024 Jan 2;15:156. doi: 10.1038/s41467-023-44461-y (PMC10761679; doi:10.1038/s41467-023-44461-y)
Supplement: Supplementary file 4 — Dataset 1 [file 41467_2023_44461_MOESM4_ESM.xlsx]

## Sheet: qPCR primer design
	Gene name	Forward qPCR primer sequence (5'-3')	Reverse qPCR primer sequence (5'-3')	Target sequence
miRNA	hsa-miR-92a-3p	TTCGGTATTGCACTTGTCCC	TACGAGATGTGACTGGAGTT	TATTGCACTTGTCCCGGCCTGT
	hsa-miR-16-5p	CCGGGTAGCAGCACGTAAATA	TACGAGATGTGACTGGAGTT	TAGCAGCACGTAAATATTGGCG
	hsa-miR-146a-5p	CCGGGTGAGAACTGAATTCCA	TACGAGATGTGACTGGAGTT	TGAGAACTGAATTCCATGGGTT
	hsa-miR-423-5p	TGAGGGGCAGAGAGCGAG	TACGAGATGTGACTGGAGTT	TGAGGGGCAGAGAGCGAGACTTT
	hsa-miR-19b-3p	CCGGGTGTGCAAATCCATGCAA	TACGAGATGTGACTGGAGTT	TGTGCAAATCCATGCAAAACTGA
	hsa-miR-23a-3p	CCGGGATCACATTGCCAGGG	TACGAGATGTGACTGGAGTT	ATCACATTGCCAGGGATTTCC
	hsa-miR-25-3p	CCGGGCATTGCACTTGTCTCG	TACGAGATGTGACTGGAGTT	CATTGCACTTGTCTCGGTCTGA
	hsa-miR-16-5p	CCGGGTAGCAGCACGTAAATA	TACGAGATGTGACTGGAGTT	TAGCAGCACGTAAATATTGGCG
	hsa-miR-185-5p	CCGGGTGGAGAGAAAGGCAG	TACGAGATGTGACTGGAGTT	TGGAGAGAAAGGCAGTTCCTGA
	hsa-miR-21-5p	TTCGGTAGCTTATCAGACTGA	TACGAGATGTGACTGGAGTT	TAGCTTATCAGACTGATGTTGA
	hsa-miR-425-5p	CTGGGAATGACACGATCACTC	TACGAGATGTGACTGGAGTT	AATGACACGATCACTCCCGTTGA
	hsa-miR-484	CCGGGTCAGGCTCAGTCCCCT	TACGAGATGTGACTGGAGTT	TCAGGCTCAGTCCCCTCCCGAT
	hsa-miR-24-3p	CCGGGTGGCTCAGTTCAGCAG	TACGAGATGTGACTGGAGTT	TGGCTCAGTTCAGCAGGAACAG
	hsa-miR-221-3p	CCGGGAGCTACATTGTCTGCTG	TACGAGATGTGACTGGAGTT	AGCTACATTGTCTGCTGGGTTTC
	hsa-miR-29b-3p	CCGGGTAGCACCATTTGAAATC	TACGAGATGTGACTGGAGTT	TAGCACCATTTGAAATCAGTGTT
	hsa-miR-338-3p	CGGTCCAGCATCAGTGATTT	TACGAGATGTGACTGGAGTT	TCCAGCATCAGTGATTTTGTTG
	hsa-miR-93-5p	CCGGGCAAAGTGCTGTTCGTGC	TACGAGATGTGACTGGAGTT	CAAAGTGCTGTTCGTGCAGGTAG
	hsa-miR-22-3p	GGGGGAAGCTGCCAGTTGAAG	TACGAGATGTGACTGGAGTT	AAGCTGCCAGTTGAAGAACTGT
	hsa-miR-181a-5p	CCGGGAACATTCAACGCTGTCG	TACGAGATGTGACTGGAGTT	AACATTCAACGCTGTCGGTGAGT
	hsa-miR-106b-5p	CCGGGTAAAGTGCTGACAGT	TACGAGATGTGACTGGAGTT	TAAAGTGCTGACAGTGCAGAT
	hsa-miR-652-3p	CCGGGAATGGCGCCACTAGG	TACGAGATGTGACTGGAGTT	AATGGCGCCACTAGGGTTGTG
	hsa-miR-146b-5p	CGGGTGAGAACTGAATTCCATA	TACGAGATGTGACTGGAGTT	TGAGAACTGAATTCCATAGGCTG
	hsa-miR-423-3p	CCGGGAGCTCGGTCTGAGGCCC	TACGAGATGTGACTGGAGTT	AGCTCGGTCTGAGGCCCCTCAGT
	hsa-miR-27a-3p	GCCCGCTTCACAGTGGCTAAG	TACGAGATGTGACTGGAGTT	TTCACAGTGGCTAAGTTCCGC
	hsa-miR-15a-5p	CCGGGTAGCAGCACATAATGG	TACGAGATGTGACTGGAGTT	TAGCAGCACATAATGGTTTGTG
	hsa-miR-15b-5p	CCGGGTAGCAGCACATCATGG	TACGAGATGTGACTGGAGTT	TAGCAGCACATCATGGTTTACA
	hsa-miR-30d-5p	CGGGTGTAAACATCCCCGAC	TACGAGATGTGACTGGAGTT	TGTAAACATCCCCGACTGGAAG
	hsa-miR-27b-3p	GCCCGCTTCACAGTGGCTAAG	TACGAGATGTGACTGGAGTT	TTCACAGTGGCTAAGTTCTGC
	hsa-miR-142-3p	CCGGGTGTAGTGTTTCCTACT	TACGAGATGTGACTGGAGTT	TGTAGTGTTTCCTACTTTATGGA
	hsa-miR-29a-3p	GCCCGCTAGCACCATCTGAAAT	TACGAGATGTGACTGGAGTT	TAGCACCATCTGAAATCGGTTA
	hsa-miR-29c-3p	GCCCGCTAGCACCATTTGAAAT	TACGAGATGTGACTGGAGTT	TAGCACCATTTGAAATCGGTTA
	hsa-miR-148b-3p	CCGGGTCAGTGCATCACAGAA	TACGAGATGTGACTGGAGTT	TCAGTGCATCACAGAACTTTGT
	hsa-let-7a-5p	CCGGGTGAGGTAGTAGGTTGT	TACGAGATGTGACTGGAGTT	TGAGGTAGTAGGTTGTATAGTT
	hsa-miR-122-5p	CTGGGTGGAGTGTGACAATGG	TACGAGATGTGACTGGAGTT	TGGAGTGTGACAATGGTGTTTG
	hsa-miR-148b-3p	CCGGGTCAGTGCATCACAGAA	TACGAGATGTGACTGGAGTT	TCAGTGCATCACAGAACTTTGT
	hsa-miR-363-3p	CCGGGAATTGCACGGTATCC	TACGAGATGTGACTGGAGTT	AATTGCACGGTATCCATCTGTA
	hsa-miR-30e-5p	GCCCGCTGTAAACATCCTTGAC	TACGAGATGTGACTGGAGTT	TGTAAACATCCTTGACTGGAAG
	hsa-miR-18a-5p	CCGGGTTGTGCTTGATCTAA	TACGAGATGTGACTGGAGTT	TAAGGTGCATCTAGTGCAGATAG
	hsa-miR-30c-5p	CCGGGTGTAAACATCCTACACT	TACGAGATGTGACTGGAGTT	TGTAAACATCCTACACTCTCAGC
	hsa-miR-30b-5p	GCCCGCTGTAAACATCCTACAC	TACGAGATGTGACTGGAGTT	TGTAAACATCCTACACTCAGCT
	hsa-miR-148a-3p	CCGGGTCAGTGCACTACAGAA	TACGAGATGTGACTGGAGTT	TCAGTGCACTACAGAACTTTGT
	hsa-miR-126a-5p	CCGGGCATTATTACTTTTGG	TACGAGATGTGACTGGAGTT	CATTATTACTTTTGGTACGCG
	hsa-miR-127-3p	CCGGGTCGGATCCGTCTGAGC	TACGAGATGTGACTGGAGTT	TCGGATCCGTCTGAGCTTGGCT
	hsa-miR-148b-3p	CCGGGTCAGTGCATCACAGAA	TACGAGATGTGACTGGAGTT	TCAGTGCATCACAGAACTTTGT
	hsa-miR-324-5p	CCGGGCGCATCCCCTAGGGCAT	TACGAGATGTGACTGGAGTT	CGCATCCCCTAGGGCATTGGTG
	hsa-miR-342-3p	CCGGGTCTCACACAGAAATCGC	TACGAGATGTGACTGGAGTT	TCTCACACAGAAATCGCACCCGT
	hsa-miR-145-5p	CCGGGGTCCAGTTTTCCCAGGA	TACGAGATGTGACTGGAGTT	GTCCAGTTTTCCCAGGAATCCCT
	hsa-let-7f-5p	GGGTGAGGTAGTAGATTGT	TACGAGATGTGACTGGAGTT	TGAGGTAGTAGATTGTATAGTT
	hsa-miR-26b-5p	CCGGGTTCAAGTAATTCAGG	TACGAGATGTGACTGGAGTT	TTCAAGTAATTCAGGATAGGT
	hsa-miR-181b-5p	CCGGGAACATTCATTGCTGTCG	TACGAGATGTGACTGGAGTT	AACATTCATTGCTGTCGGTGGGT
	hsa-miR-361-5p	CCGGGTTATCAGAATCTCCAG	TACGAGATGTGACTGGAGTT	TTATCAGAATCTCCAGGGGTAC
	hsa-miR-342-5p	TGGAGGGGTGCTATCTGTG	TACGAGATGTGACTGGAGTT	AGGGGTGCTATCTGTGATTGA
	hsa-miR-532-5p	CCGGGCATGCCTTGAGTGTAG	TACGAGATGTGACTGGAGTT	CATGCCTTGAGTGTAGGACCGT
	hsa-miR-128-3p	CCGGGTCACAGTGAACCGGT	TACGAGATGTGACTGGAGTT	TCACAGTGAACCGGTCTCTTT
	hsa-miR-181b-5p	CCGGGAACATTCATTGCTGTCG	TACGAGATGTGACTGGAGTT	AACATTCATTGCTGTCGGTGGGT
	hsa-miR-96-5p	CCGGGAGGGCCCCCCCTCAA	TACGAGATGTGACTGGAGTT	TTTGGCACTAGCACATTTTTGCT
	hsa-miR-181d-5p	CCGGGAACATTCATTGTTGTCG	TACGAGATGTGACTGGAGTT	AACATTCATTGTTGTCGGTGGGT
	hsa-miR-99b-5p	CCGGGCACCCGTAGAACCGAC	TACGAGATGTGACTGGAGTT	CACCCGTAGAACCGACCTTGCG
	hsa-miR-532-3p	CCGGGCCTCCCACACCCAAGG	TACGAGATGTGACTGGAGTT	CCTCCCACACCCAAGGCTTGCA
	hsa-miR-204-5p	CCGGGTTCCCTTTGTCATCCT	TACGAGATGTGACTGGAGTT	TTCCCTTTGTCATCCTATGCCT
	hsa-miR-99a-5p	CCGGGAACCCGTAGATCCGAT	TACGAGATGTGACTGGAGTT	AACCCGTAGATCCGATCTTGTG
	hsa-miR-210-3p	CCGGGCTGTGCGTGTGACAGC	TACGAGATGTGACTGGAGTT	CTGTGCGTGTGACAGCGGCTGA
	hsa-miR-98-5p	CCGGGTGAGGTAGTAAGTTGT	TACGAGATGTGACTGGAGTT	TGAGGTAGTAAGTTGTATTGTT
	hsa-miR-130a-3p	GCGGGCAGTGCAATGTTAAAA	TACGAGATGTGACTGGAGTT	CAGTGCAATGTTAAAAGGGCAT
	hsa-miR-98-5p	CCGGGTGAGGTAGTAAGTTGT	TACGAGATGTGACTGGAGTT	TGAGGTAGTAAGTTGTATTGTT
	hsa-miR-127-3p	CCGGGTCGGATCCGTCTGAGC	TACGAGATGTGACTGGAGTT	TCGGATCCGTCTGAGCTTGGCT
	hsa-miR-450a-5p	CGGGTTTTGCGATGTGTTCC	TACGAGATGTGACTGGAGTT	TTTTGCGATGTGTTCCTAATAT
	hsa-miR-10a-5p	GCGGGTACCCTGTAGATCCGAA	TACGAGATGTGACTGGAGTT	TACCCTGTAGATCCGAATTTGTG
	hsa-miR-340-3p	GCGGGTACCCTGTAGATCCGAA	TACGAGATGTGACTGGAGTT	TCCGTCTCAGTTACTTTATAGC
	hsa-miR-153-3p	CCGGGTTGCATAGTCACAAAA	TACGAGATGTGACTGGAGTT	TTGCATAGTCACAAAAGTGATC
	hsa-miR-379-5p	CCGGGTGGTAGACTATGGAA	TACGAGATGTGACTGGAGTT	TGGTAGACTATGGAACGTAGG
	hsa-miR-181d-5p	CCGGGAACATTCATTGTTGTCG	TACGAGATGTGACTGGAGTT	AACATTCATTGTTGTCGGTGGGT
ysRNA	yRNA-RNY1-2	CACAGTCAGTTACAGATCGAAC	TACGAGATGTGACTGGAGTT	CACAGTCAGTTACAGATCGAACTCCTTGTTCTACT
	yRNA-RNY1-3	CCTTCTCACTACTGCACTTGAC	TACGAGATGTGACTGGAGTT	CCTTCTCACTACTGCACTTGACTAGTCTTTT
	yRNA-RNY3-1	TGGTCCGAGTGCAGTGGT	TACGAGATGTGACTGGAGTT	TGGTCCGAGTGCAGTGGTGTTTACAACTAATTGATCACAACCAGTTACAGATTTCTTTGTTCCTTCTCCACTCCCACTGCTTCACTTGACTAGCCTTTT
	yRNA-RNY3-2	GATCACAACCAGTTACAG	TACGAGATGTGACTGGAGTT	GATCACAACCAGTTACAGATTTCTTTGTTCCTTCTCCACTCCCACTGCTTCACTTGACTA
	yRNA-RNY3-3	CCACTGCTTCACTTGACTAG	TACGAGATGTGACTGGAGTT	CCACTGCTTCACTTGACTAGCCTTTT
	yRNA-RNY4-1	GCTGGTCCGATGGTAGTG	TACGAGATGTGACTGGAGTT	GCTGGTCCGATGGTAGTGGGTTATCAGAACT
	yRNA-RNY4-2	TAGTGTCACTAAAGTTGGT	TACGAGATGTGACTGGAGTT	TAGTGTCACTAAAGTTGGTATACAACCCCCCACTGCTAAATTTGACTGGCTTTTT
	yRNA-RNY4-3	CCACTGCTAAATTTGACTGGCT	TACGAGATGTGACTGGAGTT	CCACTGCTAAATTTGACTGGCTTTTT
	yRNA-RNY5-1	GTTGGTCCGAGTGTTGTG	TACGAGATGTGACTGGAGTT	GTTGGTCCGAGTGTTGTGGGTTATTGTTAAGTTGATTTAACATTGTCTCCCCCCACAACCGCGCTTGACTAGCTTGCTGTTTT
	yRNA-RNY5-2	GTTGATTTAACATTGTCTCC	TACGAGATGTGACTGGAGTT	GTTGATTTAACATTGTCTCCCCCCACAACCGCGCTTGACTAGCTTGCTGTTTT
	yRNA-RNY5-3	CACAACCGCGCTTGACTAGC	TACGAGATGTGACTGGAGTT	CACAACCGCGCTTGACTAGCTTGCTGTTTT
rsRNA	mt12SrRNA-1	CTGCTCGCCAGAACACTAC	TACGAGATGTGACTGGAGTT	CTGCTCGCCAGAACACTACGAGCCACAGCT
	mt12SrRNA-2	CGCTTAGCCTAGCCACAC	TACGAGATGTGACTGGAGTT	CGCTTAGCCTAGCCACACCCCCACGGGAAACAGCAGTGATTAACCTTTAGCAATAAACGAAAGTTTAACTAAGCTATACTAACCCCAGGGTTGGTCAATTTCG
	mt16SrRNA-1	CTCCACCTTACTACCAGAC	TACGAGATGTGACTGGAGTT	CTCCACCTTACTACCAGACAACCTTAGCCAAACCATTTACCCAAATAAAGTATAGGCGATAGAAATTGAAACCT
	mt16SrRNA-2	CCACACCCACCCAAGAAC	TACGAGATGTGACTGGAGTT	CCACACCCACCCAAGAACAGGGTTT
	18SrRNA-1	CGACCCATTCGAACGTCTG	TACGAGATGTGACTGGAGTT	CGACCCATTCGAACGTCTGCCCTATCAACTTTCG
	18SrRNA-2	GGAGTATGGTTGCAAAGCTG	TACGAGATGTGACTGGAGTT	GGAGTATGGTTGCAAAGCTGAAACTT
	18SrRNA-3	CGAACGAGACTCTGGCAT	TACGAGATGTGACTGGAGTT	CGAACGAGACTCTGGCATGCTAACTAGTTACGCGACCCCCGAGCGGTCGGCGTCCCCCAACTTCTTAGAGGGACAAGTGGCGTTCAGCCACCCGAGATTGAGCAATAACAGGTCTGTGATGCCCTTAGATGTCCGGGGCTGCACGCGC
	18SrRNA-4	GTACACACCGCCCGTCGCT	TACGAGATGTGACTGGAGTT	GTACACACCGCCCGTCGCTACTACCG
	18SrRNA-5	GAGCGCTGAGAAGACGGT	TACGAGATGTGACTGGAGTT	GAGCGCTGAGAAGACGGTCGAACTTGACTATCTAGAGGAAGTAAAAGT
	28SrRNA-1	GCCTAGCAGCCGACTTAG	TACGAGATGTGACTGGAGTT	GCCTAGCAGCCGACTTAGAAC
	28SrRNA-2	GCAGCAGCACTCGCCGAAT	TACGAGATGTGACTGGAGTT	GCAGCAGCACTCGCCGAATCCCGGGGCCGAGGGAGC
	28SrRNA-3	GCCGGTGAAATACCACTAC	TACGAGATGTGACTGGAGTT	GCCGGTGAAATACCACTACAG
	28SrRNA-4	CCTCGCTGCGATCTATTG	TACGAGATGTGACTGGAGTT	CCTCGCTGCGATCTATTGAAAGTCAGCCCTCGACACAAGGGTTTGT
	5.8SrRNA-1	GCTCGTGCGTCGATGAAG	TACGAGATGTGACTGGAGTT	GCTCGTGCGTCGATGAAGAACGCAGCGCTAGCTGCGAGAATTAATGTGAATTGCAGGACACATTGATCATCGACACTTCGAACGCACTTGCGGCCCCGGGTTCCTCCCGGGGCTACGCCTGTCTGAG
	5.8SrRNA-3	GCAGCGCTAGCTGCGAGAAT	TACGAGATGTGACTGGAGTT	GCAGCGCTAGCTGCGAGAATTAATGTGAATTGCAGGACACATTGATCATCGACACTTCGAACGCACTTGCGGCCCCGGGTTCCTCCCGGGGCTACGCCTGTCTGAG
	5.8SrRNA-4	CATCGACACTTCGAACGC	TACGAGATGTGACTGGAGTT	CATCGACACTTCGAACGCACTTGCGGCCCCGGGTTCCTCCCGGGGCTACGCCTGTCTGAG
	5SrRNA-1	GGCTACGCCTGTCTGAGC	TACGAGATGTGACTGGAGTT	GGCTACGCCTGTCTGAGCGTCGCTT
	5SrRNA-2	GATCTCGGAAGCTAAGCAG	TACGAGATGTGACTGGAGTT	GATCTCGGAAGCTAAGCAGGGTCGGGCCTGGTTAGTACTTGGATGGGAGACCGCCTGGGAATACCGGGTGCTGTAGGCTTT
	5SrRNA-3	GTACTTGGATGGGAGACCGCCT	TACGAGATGTGACTGGAGTT	GCAGCGCTAGCTGCGAGAATTAATGTGAATTGCAGGACACATTGATCATCGACACTTCGAACGCACTTGCGGCCCCGGGTTCCTCCCGGGGCTACGCCTGTCTGAGCGTCGCTT
	5SrRNA-4	GAATACCGGGTGCTGTAGGC	TACGAGATGTGACTGGAGTT	GAATACCGGGTGCTGTAGGCTTT
mRNA	MT-ND1	TCGAACAGCATACCCCCGAT	TACGAGATGTGACTGGAGTT	TCGAACAGCATACCCCCGATTCCGCTACGACCAACTCATACACCTCCTATGAAAAAACTTCCTACCACTCACCCTAGCATTACTTATATGATATGTCTCCATAC
	HBA1	GAATAAAGTCTGAGTGGGCGGC	TACGAGATGTGACTGGAGTT	GAATAAAGTCTGAGTGGGCGGC
	ACTB	CAGCCAGGGCTTACCTGTAC	TACGAGATGTGACTGGAGTT	CAGCCAGGGCTTACCTGTACACTGACTTGAGACCAGTTGAATAAAAGTGCACACCT
	CTTN	GTGATCTGTGTATGGCAGG	TACGAGATGTGACTGGAGTT	GTGATCTGTGTATGGCAGGATGCGCCAGTTAG
	TG	GTATCCCCGCCTGTCACG	TACGAGATGTGACTGGAGTT	GTATCCCCGCCTGTCACGCGGGAGACCGGGGTTCGATTCCCCGACGGGGAGCC
	AOPEP	GGCTCAGTTCAGCAGGAACAG	TACGAGATGTGACTGGAGTT	GGCTCAGTTCAGCAGGAACAG
	RACK1	GTCTCCATCTATTGATGAGG	TACGAGATGTGACTGGAGTT	GTCTCCATCTATTGATGAGGGTCTT
	RPS8	GCTACTGAAGGGAGAGAG	TACGAGATGTGACTGGAGTT	GCTACTGAAGGGAGAGAGATGAGAGCCTTTTAGGCTGAGG
	MTRNR2L1	TACCCACACCCACCCAAG	TACGAGATGTGACTGGAGTT	TACCCACACCCACCCAAGAACAGGGTTT
	SLC9A3R1	ACTTCTCTCGGCTCCTCGC	TACGAGATGTGACTGGAGTT	CTCTCTCGGCTCCTCGCGGCTCG
	HBA2	TGGAGCCTCGGTAGCCGTTC	TACGAGATGTGACTGGAGTT	TGGAGCCTCGGTAGCCGTTCCTCCTGCCCGCTGGGCCTCCCAACGGGCCCTCCTCCCCTCCTTGCACCGGCCCTTCCTGGTCTTTGAATAAAGTCTGAGTGGGCGGC
	FTL	TTGGACGGAACAGATCCG	TACGAGATGTGACTGGAGTT	TTGGACGGAACAGATCCGG
	TMSB4X	GTCCTGCAGGCTGTAATGC	TACGAGATGTGACTGGAGTT	GTCCTGCAGGCTGTAATGCAGTTTAATCAGAGTGCCATTTTTTTTTTTGTTCAAATGATTTTAATTATTGGAATGCACAATTTTTTTAATATGCAAATAAAAAGTTTAA
	MT-ND5	CTCACCCTAACAGGTCAAC	TACGAGATGTGACTGGAGTT	CTCACCCTAACAGGTCAACCTCGCTTCCCCACCCTTACTAACAT
	HBA2	ACCGGCCCTTCCTGGTCT	TACGAGATGTGACTGGAGTT	ACCGGCCCTTCCTGGTCTTTGAATAAAGTCTGAGTGGGCGGC
	NUP85	TGTGGCCCACCTGACAGAC	TACGAGATGTGACTGGAGTT	TGTGGCCCACCTGACAGACCTGCTGGAC
	NCL	CTCGTCAAGTTCTGATCC	TACGAGATGTGACTGGAGTT	TCCTCTAGATAGTCAAGTTCTGATCCAG
	MT-CO3	CTCCATCTATTGATGAGGGTC	TACGAGATGTGACTGGAGTT	CTCCATCTATTGATGAGGGTCTT
lncRNA	SNHG1	CAGAAGGAACTGTCTGAGG	TACGAGATGTGACTGGAGTT	CAGAAGGAACTGTCTGAGGGAT
	RP11-596C23.6	CTCGCTATGTTGCTCAGGCT	TACGAGATGTGACTGGAGTT	CTCGCTATGTTGCTCAGGCTGGAGTGCAGTGGCTATTCACAGGCGCGATCCCACTACTGATCAGCACGGGAGTTTTGACCTGCTCCGTTTCCGACCTGGGCCGGTTCACCCCTCCTT
	RP11-20B24.2	GCCGTTACCATTACTGAG	TACGAGATGTGACTGGAGTT	GCCGTTACCATTACTGAGTT
	RPPH1	AGCTCATCAGTGGGGCCAC	TACGAGATGTGACTGGAGTT	AGCTCATCAGTGGGGCCACGAGCTGAGTGCGT
	AC002407.3	ATTGCACTTGTCCCGGCCTG	TACGAGATGTGACTGGAGTT	ATTGCACTTGTCCCGGCCTGTT
	RNT12	TGCGGGATGCCTGGGAGT	TACGAGATGTGACTGGAGTT	TGCGGGATGCCTGGGAGTTGCGATCTGCCCG
	RP11-403P17.4	GCCTTCTCACTACTGCAC	TACGAGATGTGACTGGAGTT	CCTTCTCACTACTGCACTTGACTAGTCTT
	RP4-671O14.6	GGATGATCCTCAGTGGTCTG	TACGAGATGTGACTGGAGTT	GGATGATCCTCAGTGGTCTGGGGTGCAGG
	RP4-561L24.3	CAAAGGTTCCGGGTTCGAGTC	TACGAGATGTGACTGGAGTT	CAAAGGTTCCGGGTTCGAGTCCCGGCGGAGTCGCC
	SNHG14	TGCAGTGGTAGTTGCTGGC	TACGAGATGTGACTGGAGTT	TGCAGTGGTAGTTGCTGGCCCAG
	RNT11	TGGGCAGCTGGTGATCGT	TACGAGATGTGACTGGAGTT	TGGGCAGCTGGTGATCGTTGGTCCCGGCGCCCTT
	RP11-262H14.14	CGGTTAGTACTTGGATGGGTG	TACGAGATGTGACTGGAGTT	CGGTTAGTACTTGGATGGGTGACCGCC
	POLG-DT	TGCAGGTTCGAGTCCTGC	TACGAGATGTGACTGGAGTT	TGCAGGTTCGAGTCCTGCCGCGGTCGCC
	KCNQ1OT1	AGTGACCTCACCTCTCTG	TACGAGATGTGACTGGAGTT	AGTGACCTCACCTCTCTGGGGCCCTGCGGGCGGGGAGAGCTCG
	GAS5	GAATGCCAACCGCTCTGATG	TACGAGATGTGACTGGAGTT	GGGACATCTGAGAGTAATGATGAATGCCAACCGCTCTGATG
	LIMD1-AS1	GATTCTAGGTTCGGCTCCTG	TACGAGATGTGACTGGAGTT	GATTCTAGGTTCGGCTCCTGGCTGGCTCGCC
	RPPH1	ATCAGTGGGGCCACGAGCTG	TACGAGATGTGACTGGAGTT	ATCAGTGGGGCCACGAGCTGAGTGCG
	LINC01962	CATCACGTTCGCCTGACAC	TACGAGATGTGACTGGAGTT	CATCACGTTCGCCTGACACGCGAAAGGTCCCCGGT
piRNA	piR-hsa-2326	CTTCTTTGGGAGGCCGAGGC	TACGAGATGTGACTGGAGTT	CACTTTGGGAGGCCGAGGCGGGTGGATC
	piR-hsa-8978	CTTTGGGAGGCTGAGGTGG	TACGAGATGTGACTGGAGTT	TACTTTGGGAGGCTGAGGCGGGTGGAT
	piR-hsa-5018	TGAGACCAGCCTGGCCAAC	TACGAGATGTGACTGGAGTT	GAGTTTGAGACCAGCCTGGCCAACATGGT
	piR-hsa-19596	GGCTGAGGCAGGAGAATGG	TACGAGATGTGACTGGAGTT	TGAGGGTTCGAGTCCCTTCGTGGTCGCC
	piR-hsa-15385	CTTGGTCCCTTCGTGGTCGC	TACGAGATGTGACTGGAGTT	TCGCTTGAACCTGGAAGGCGGAGGTTGCA
	piR-hsa-28202	GCTTGAACCTGGGAGGTG	TACGAGATGTGACTGGAGTT	TGGTGTGATCTCGGCTCACTGCAACCTCCT
	piR-hsa-17370	CAACGGCTCACTGCAACC	TACGAGATGTGACTGGAGTT	TGAACCTGGGAGGCGGAGGTTGCAGTGAGC
	piR-hsa-3889	GAACCTGGGAGGCAGAGGT	TACGAGATGTGACTGGAGTT	CTGACCTCAAGTGATCCACCTGCCTCAGCC
	piR-hsa-2254	CCTCAAGTGATCCACCTGC	TACGAGATGTGACTGGAGTT	CACCTTGGGAGGCCAAGGCAGGCAGATCATC
tsRNA	tRF-17-Y9H33PJ	CGTTCTCATAGTCCTAGCC	TACGAGATGTGACTGGAGTT	TTCTCATAGTCCTAGCC
	tRF-36-7P299DWUH6QE30E	GTTAGCACTCTGGACTCTG	TACGAGATGTGACTGGAGTT	GTTAGCACTCTGGACTCTGAATCCAGCGATCCGAGT
	tRF-17-B689XXJ	GAACCATCCTCTGCTACC	TACGAGATGTGACTGGAGTT	AACCATCCTCTGCTACC
	tRF-18-27NXJ4V	GCACCTCTTTACAGTGACC	TACGAGATGTGACTGGAGTT	CACCTCTTTACAGTGACC
	tRF-17-BS68BFJ	TGAACCGGGCGGAAACACC	TACGAGATGTGACTGGAGTT	AACCGGGCGGAAACACC
	tRF-16-HR0VX6D	TGATCCCACCGCTGCCAC	TACGAGATGTGACTGGAGTT	ATCCCACCGCTGCCAC
	tRF-17-HRH7MSJ	ATCCCATCCTCGTCGCC	TACGAGATGTGACTGGAGTT	ATCCCATCCTCGTCGCC
	tRF-17-SRHYRSJ	TAGTCCCATCTGGGTCGCC	TACGAGATGTGACTGGAGTT	GTCCCATCTGGGTCGCC
	tRF-39-0IV25Z2ITIX1Q7HV	GACTTGACCGCTCTGACC	TACGAGATGTGACTGGAGTT	ACACTTAGGAGATTTCAACTTAACTTGACCGCTCTGACC
	tRF-16-HRH7MSD	CATCCCATCCTCGTCGC	TACGAGATGTGACTGGAGTT	ATCCCATCCTCGTCGC
	tRF-17-9W53K8N	TGTGTGAGGTCCCGGGT	TACGAGATGTGACTGGAGTT	TGTGTGAGGTCCCGGGT
	tRF-21-WE8SSP6DD	TCGATTCCCGGTCAGGGAAC	TACGAGATGTGACTGGAGTT	TCGATTCCCGGTCAGGGAACC
	tRF-33-I8W47W1R7HFEV	GTCGTGGTTGTAGTCCGTG	TACGAGATGTGACTGGAGTT	ATTGGTCGTGGTTGTAGTCCGTGCGAGAATACC
	tRF-40-81PV6RRNLNK88KO1	GTTCGATTCCCGGTCAGG	TACGAGATGTGACTGGAGTT	TCACCGCCGCGGCCCGGGTTCGATTCCCGGTCAGGGAACC
	tRF-39-81JJ6RRNLIK898HR	GTTCGACTCCCGGTGTG	TACGAGATGTGACTGGAGTT	TCACCCAGGCGGCCCGGGTTCGACTCCCGGTGTGGGAAC
snoRNA	SNORD26	CGCTACTCAGAATTTTCTGT	TACGAGATGTGACTGGAGTT	ACTCAGAATTTTCTGTTTTCTCCACTAATCCATCAGAAAG
	SNORD104	TAGACTGCTGACGCGGGTGAT	TACGAGATGTGACTGGAGTT	TAGACTGCTGACGCGGGTGATGCGAACTGGAGTCTGAGC
	SNORD24	ATCTGAGAGATGGTGATGAC	TACGAGATGTGACTGGAGTT	ATCTGAGAGATGGTGATGACATT
	SNORD95	GCTCAGAAACAGCCTCTGG	TACGAGATGTGACTGGAGTT	GCTCAGAAACAGCCTCTGGATTTCAGCACCGACT
	SNORD14C	CTCGCTCAGACATCCAAGG	TACGAGATGTGACTGGAGTT	CTCGCTCAGACATCCAAGGAAGGT
	SNORD125	CTTCAGTCAACTTCTTAGAGGC	TACGAGATGTGACTGGAGTT	CTTCAGTCAACTTCTTAGAGGCTC
	SNORD73A	CCAGTGATAACAACATTTTTCTG	TACGAGATGTGACTGGAGTT	CCAGTGATAACAACATTTTTCTGATG
	SNORA64	CTGTTGCACCCCTCAAGG	TACGAGATGTGACTGGAGTT	CTGTTGCACCCCTCAAGGAAAGAGAGGCCACAGTAAGGCCCATCCGAGGTCCTGAGGAGATCTTTTCTCTCTCTCCCCGTT
	SNORD61	GCTCAGAACTTCTTAGAGG	TACGAGATGTGACTGGAGTT	GCTCAGAACTTCTTAGAGGACA
	SNORD14E	GTCACTCAGACATCCAAGGAAGT	TACGAGATGTGACTGGAGTT	GTCACTCAGACATCCAAGGAAGGTAGTTGCCAACACCTTGAATTCTGGTGGAAACCGCGAATGTTTTGGACCATTCATCATTGT
	SNORD25	GTTATTTATCCTCACGGAGC	TACGAGATGTGACTGGAGTT	TTATTTATCCTCACGGAGCTCAGTACT
snRNA	RNU12	CTTTGCGGGATGCCTGGGAG	TACGAGATGTGACTGGAGTT	CTTTGCGGGATGCCTGGGAGTTGCGATCTGCCC
	RNU11	TCGGAAGCATAATTTTTTGG	TACGAGATGTGACTGGAGTT	TGATTGCTCTGCGTGCGGAATCGACATCAAGAGATTTCGGAAGCATAATTTTTTGGTATTTG
	RNU7-1	CTAGTAGGCTTTCTGGCT	TACGAGATGTGACTGGAGTT	CTAGTAGGCTTTCTGGCTTTTTACCGGAAAGCCCT
	RNU2-2P	GAGAGTGCACCGTTCCTGGAAG	TACGAGATGTGACTGGAGTT	GAGAGTGCACCGTTCCTGGAAGT
	RNU2-33P	TGGATTTTTGGAGCAGGGAG	TACGAGATGTGACTGGAGTT	TGGATTTTTGGAGCAGGGAGA
	RNU5E-1	ACCAATTTTTTGAGGCCTTGCG	TACGAGATGTGACTGGAGTT	ACCAATTTTTTGAGGCCTTGCGTTTACTTAGCAGGGCT
	RNU4ATAC	CACCCGCATCAACTAGAGCT	TACGAGATGTGACTGGAGTT	CACCCGCATCAACTAGAGCTTTTGCTTTATTTTGGTGCAATTTTTGGAAAA

## Sheet: qPCR results
	Gene name	Ct value	Log2 of mapped reads
miRNA	hsa-miR-92a-3p	19.4095	14.112
	hsa-miR-16-5p	19.487	12.4793
	hsa-miR-146a-5p	19.709	9.92481
	hsa-miR-423-5p	19.8575	10.1459
	hsa-miR-19b-3p	19.9165	10.0782
	hsa-miR-23a-3p	20.1185	12.4365
	hsa-miR-25-3p	20.2735	11.357
	hsa-miR-16-5p	20.306	12.4793
	hsa-miR-185-5p	20.388	11.0362
	hsa-miR-21-5p	20.928	12.6876
	hsa-miR-425-5p	21.0755	8.32643
	hsa-miR-484	21.1245	7.31288
	hsa-miR-24-3p	21.1945	11.8811
	hsa-miR-221-3p	21.2745	8.9571
	hsa-miR-29b-3p	21.6485	7.07682
	hsa-miR-338-3p	21.688	6.71425
	hsa-miR-93-5p	21.7335	7.08746
	hsa-miR-22-3p	21.808	9.76321
	hsa-miR-181a-5p	21.836	8.49985
	hsa-miR-106b-5p	22.264	7.34873
	hsa-miR-652-3p	22.479	6.70044
	hsa-miR-146b-5p	22.57	8.18983
	hsa-miR-423-3p	22.716	9.81698
	hsa-miR-27a-3p	22.733	10.5915
	hsa-miR-15a-5p	22.838	9.79766
	hsa-miR-15b-5p	22.848	9.26679
	hsa-miR-30d-5p	22.884	7.82655
	hsa-miR-27b-3p	23.089	10.0014
	hsa-miR-142-3p	23.173	8.3966
	hsa-miR-29a-3p	23.198	6.30378
	hsa-miR-29c-3p	23.2435	7.59246
	hsa-miR-148b-3p	23.2895	7.22882
	hsa-let-7a-5p	23.302	7.72792
	hsa-miR-122-5p	23.318	5.9542
	hsa-miR-148b-3p	23.3295	7.22882
	hsa-miR-363-3p	23.5655	6.20945
	hsa-miR-30e-5p	23.5705	6.12928
	hsa-miR-18a-5p	23.648	7.65105
	hsa-miR-30c-5p	23.737	5.70044
	hsa-miR-30b-5p	23.7725	4.64386
	hsa-miR-148a-3p	23.9095	7.02237
	hsa-miR-126a-5p	23.933	11.3061
	hsa-miR-127-3p	24.0375	4.52356
	hsa-miR-148b-3p	24.196	7.22882
	hsa-miR-324-5p	24.431	5.80736
	hsa-miR-342-3p	24.643	9.11894
	hsa-miR-145-5p	24.7145	6.64386
	hsa-let-7f-5p	24.7305	6.06609
	hsa-miR-26b-5p	24.8185	8.41363
	hsa-miR-181b-5p	25.6555	5.52356
	hsa-miR-361-5p	25.7495	7.04439
	hsa-miR-342-5p	26.0545	3.45943
	hsa-miR-532-5p	26.1205	4.70044
	hsa-miR-128-3p	26.2405	4.75489
	hsa-miR-181b-5p	26.2565	5.52356
	hsa-miR-96-5p	26.2865	6.32193
	hsa-miR-181d-5p	26.347	3.80735
	hsa-miR-99b-5p	26.5325	5.24793
	hsa-miR-532-3p	26.666	6.88264
	hsa-miR-204-5p	26.9735	2.32193
	hsa-miR-99a-5p	27.793	4.90689
	hsa-miR-210-3p	27.884	4.08746
	hsa-miR-98-5p	27.892	4
	hsa-miR-130a-3p	28.125	5.97728
	hsa-miR-98-5p	28.1775	4
	hsa-miR-127-3p	28.549	4.52356
	hsa-miR-450a-5p	29.081	5
	hsa-miR-10a-5p	29.728	3
	hsa-miR-340-3p	31.5335	4.16993
	hsa-miR-153-3p	32.404	2.80735
	hsa-miR-379-5p	32.559	1
	hsa-miR-181d-5p	33.267	3.80735
ysRNA	yRNA-RNY1-2	22.62	11.2467
	yRNA-RNY1-3	20.9745	13.4095
	yRNA-RNY3-1	24.5045	9.64746
	yRNA-RNY3-2	21.878	12.0748
	yRNA-RNY3-3	18.6185	15.926
	yRNA-RNY4-1	13.888	19.739
	yRNA-RNY4-2	20.6605	12.3129
	yRNA-RNY4-3	16.443	16.8076
	yRNA-RNY5-1	19.442	14.0333
	yRNA-RNY5-2	22.674	12.4089
	yRNA-RNY5-3	17.7835	17.0496
rsRNA	mt12SrRNA-1	30.1705	5
	mt12SrRNA-2	27.236	7.18982
	mt16SrRNA-1	27.3935	7.56224
	mt16SrRNA-2	21.9155	10.8603
	18SrRNA-1	26.16	6.55459
	18SrRNA-2	23.4925	10.0741
	18SrRNA-3	22.6345	12.0543
	18SrRNA-4	21.161	11.1241
	18SrRNA-5	25.2725	8.56605
	28SrRNA-1	27.8705	5.2854
	28SrRNA-2	25.0295	9.29692
	28SrRNA-3	18.34	12.2738
	28SrRNA-4	18.7365	15.1088
	5.8SrRNA-1	20.959	12.3786
	5.8SrRNA-3	21.4515	13.0866
	5.8SrRNA-4	18.931	13.8848
	5SrRNA-1	16.539	12.6418
	5SrRNA-2	15.6625	16.206
	5SrRNA-3	15.69	16.8176
	5SrRNA-4	15.802	17.0829
mRNA	MT-ND1	27.336	4.08746
	HBA1	18.828	8.66888
	ACTB	30.016	4.32193
	CTTN	31.746	3.70044
	TG	17.5105	16.2486
	AOPEP	19.6435	12.4499
	RACK1	28.961	7.46761
	RPS8	25.7325	7.15987
	MTRNR2L1	20.493	10.7723
	SLC9A3R1	23.8555	7.60733
	HBA2	30.2535	5.72792
	FTL	27.5125	7.3837
	TMSB4X	28.7865	3.58496
	MT-ND5	30.668	3.32193
	HBA2	26.539	7.05528
	NUP85	33.1125	3.16993
	NCL	25.4905	6.33985
	MT-CO3	28.6275	7.45121
lncRNA	SNHG1	21.861	14.1262
	RP11-596C23.6	28.982	2.58496
	RP11-20B24.2	14.509	14.0893
	RPPH1	22.199	9.33985
	AC002407.3	19.1895	14.0173
	RNT12	26.3365	7.67948
	RP11-403P17.4	21.9085	13.4156
	RP4-671O14.6	23.938	10.2107
	RP4-561L24.3	21.297	7.62936
	SNHG14	31.4955	3.16993
	RNT11	30.5135	5.20945
	RP11-262H14.14	21.0645	9.55075
	POLG-DT	24.3095	8.45121
	KCNQ1OT1	33.992	2.80735
	GAS5	27.896	5
	LIMD1-AS1	23.953	4.58496
	RPPH1	25.658	9.34873
	LINC01962	24.635	5.58496
piRNA	piR-hsa-2326	25.5505	12.1932
	piR-hsa-8978	24.128	10.6839
	piR-hsa-5018	25.638	9.04166
	piR-hsa-19596	20.7195	13.4325
	piR-hsa-15385	28.6045	9.76487
	piR-hsa-28202	25.566	10.5157
	piR-hsa-17370	26.936	9.0607
	piR-hsa-3889	27.8855	8.33985
	piR-hsa-2254	27.3045	9.48784
tsRNA	tRF-17-Y9H33PJ	17.326	15.2448
	tRF-36-7P299DWUH6QE30E	20.644	7.90087
	tRF-17-B689XXJ	16.8425	13.6468
	tRF-18-27NXJ4V	16.3265	15.2631
	tRF-17-BS68BFJ	16.506	13.6296
	tRF-16-HR0VX6D	16.8855	15.6212
	tRF-17-HRH7MSJ	17.795	12.9667
	tRF-17-SRHYRSJ	19.338	12.2161
	tRF-39-0IV25Z2ITIX1Q7HV	15.81	15.1421
	tRF-16-HRH7MSD	17.785	13.1776
	tRF-17-9W53K8N	19.414	10.0993
	tRF-21-WE8SSP6DD	18.43	12.8895
	tRF-33-I8W47W1R7HFEV	16.561	15.1219
	tRF-40-81PV6RRNLNK88KO1	16.0915	12.9091
	tRF-39-81JJ6RRNLIK898HR	17.8365	13.0213
snoRNA	SNORD26	36.77	2.32193
	SNORD104	27.825	5.70044
	SNORD24	29.285	5.80735
	SNORD95	30.785	4.64386
	SNORD14C	33.815	5
	SNORD125	32.72	3.45943
	SNORD73A	32.335	3.45943
	SNORA64	36.195	3.45943
	SNORD61	32.775	3.32193
	SNORD14E	34.925	2
	SNORD25	36.27	2.80735
snRNA	RNU12	28.305	6.87036
	RNU11	31.975	5.2854
	RNU7-1	33.075	4.64386
	RNU2-2P	30.89	4.90689
	RNU2-33P	23.395	9.21189
	RNU5E-1	31.445	3.80735
	RNU4ATAC	30.325	3.90689
