# Supplementary material for: Terminal modifications independent cell-free RNA sequencing enables sensitive early cancer detection and classification
Source: Nat Commun. 2024 Jan 2;15:156. doi: 10.1038/s41467-023-44461-y (PMC10761679; doi:10.1038/s41467-023-44461-y)
Supplement: Supplementary file 5 — Dataset 2 [file 41467_2023_44461_MOESM5_ESM.xlsx]

## Sheet: Synthetic RNA 
	Group	NEBNext (mean rpm)	SLiPiR-seq (mean rpm)	Sequence
RNA-1	5'-phos(+)	18.455	18.0935	5'Phos-UGUGUUUGUGGAGAUAUGACAUC-3'
RNA-2	5'-phos(+)	16.5827	12.9696	5'Phos-AGAUGGGACACCUUGUGACUAA-3'
RNA-3	5'-phos(+)	15.1963	15.8638	5'Phos-GUCCUUCCAGAUGUUCGUUAG-3'
RNA-4	5'-phos(+)	11.0787	15.4641	5'Phos-UCCCUAAGGACCCACACGUUA-3'
RNA-5	5'-phos(+)	16.2276	13.1691	5'Phos-UACAAAUGUAGUGUAUCCUU-3'
RNA-6	5'-phos(+)	8.35549	12.7746	5'Phos-UGGUAAGAGCACCGCCUC-3'
RNA-7	5'-phos(+)	18.0934	13.694	5'Phos-AUGUAGAACUGAUCUGA-3'
RNA-8	5'-phos(+)	5.92683	14.6085	5'Phos-GGUCCCCAGGCUUAUACUGCGGAGAUAGGC-3'
RNA-9	5'-phos(+)	13.0025	14.0245	5'Phos-AUCCCAUGAGAACACCUGUAGAUACUCAGGUC-3'
RNA-10	5'-phos(-)	0.336856	12.712	5'-AGAUGGCUUACCUUGUCACUAA-3'
RNA-11	5'-phos(-)	2.4285	15.417	5'-GUCCUUCCAGUAGUUCGUUAG-3'
RNA-12	5'-phos(-)	0.609757	13.1156	5'-UCCCGUAGGCAACACACGUUA-3'
RNA-13	5'-phos(-)	7.28455	14.924	5'-UACAAAUGCUGAGUAUCCUU-3'
RNA-14	5'-phos(-)	4.80743	14.8957	5'-CCCAGAGUCCUCGUUAUGG-3'
RNA-15	5'-phos(-)	0.233071	11.2803	5'-UGGUGAGUCCACCGCCUC-3'
RNA-16	5'-phos(-)	2.02444	14.6542	5'-AUGUUCAACUGGACUGA-3'
RNA-17	5'-phos(-)	1.21102	16.889	5'-GGUCCUUGCGCUUAUACUGCGCUAGUAGGC-3'
RNA-18	5'-phos(-)	5.60298	16.3075	5'-AUCCCGCUAGAACACCUACCGAUACUCAGGUC-3'

## Sheet: breast
	NEB-1	NEB-2	NEB-3	SLiPiR-1	SLiPiR-2	SLiPiR-3
RBP7	1	0	0	8	13	9
SRARP	0	0	0	1	1	1
CYP4Z1	0	0	0	43	44	37
GSTM5	1	2	2	49	45	50
VTCN1	0	0	0	50	43	45
ACKR1	0	0	0	2	0	1
TNN	0	0	0	68	73	66
MTARC1	0	0	0	25	22	23
MAP1LC3C	0	0	0	1	0	0
XDH	0	0	0	55	78	72
SULT1C3	0	0	0	15	16	16
INHBB	0	0	0	0	0	3
RAB6C	0	0	0	0	1	0
ABCA12	0	1	0	184	171	167
GPBAR1	0	0	0	3	1	3
SLC19A3	0	0	0	27	35	31
SNORC	0	0	0	20	16	18
OXTR	0	0	0	12	9	10
CIDEC	0	0	0	5	13	9
TIMP4	5	1	9	4	5	3
SPINK8	0	0	0	16	14	21
SEMA3G	0	1	1	7	3	8
ADIPOQ	0	0	0	6	7	8
ATP13A5	1	0	0	83	82	72
APOD	0	0	0	7	10	9
KIT	4	1	4	79	72	80
UGT2B11	0	0	0	13	10	13
UGT2B28	0	0	0	8	12	12
CSN1S1	0	0	0	12	8	14
CSN2	0	0	0	8	8	11
CSN3	0	0	0	11	8	10
JCHAIN	0	0	0	17	20	20
ARHGEF38	0	2	0	155	143	142
NPY2R	0	0	0	3	2	3
IRX2	0	0	0	4	5	3
IRX1	1	0	0	2	4	4
INSYN2B	0	1	1	86	91	92
GABRP	0	0	0	35	38	37
STC2	0	1	0	10	13	14
BTNL9	0	0	0	80	89	77
TFAP2A	0	0	0	33	35	43
H2AC8	2	6	4	3	1	3
BTN1A1	0	0	0	6	6	6
H2AC11	0	1	2	0	0	0
NOTCH4	2	1	0	3	5	3
MYMX	0	0	0	0	1	0
MYB	2	2	2	57	60	59
IL20RA	0	0	0	40	36	36
IL22RA2	0	0	0	25	34	33
TWIST1	0	0	0	108	103	98
GJC3	0	0	0	4	4	6
LEP	0	0	0	12	13	9
AKR1B15	0	0	0	20	13	22
SFRP1	0	0	0	22	24	18
CRISPLD1	0	0	0	45	41	50
FABP4	0	0	0	1	9	5
TRPS1	0	1	0	383	419	395
GPIHBP1	0	0	0	1	0	1
AQP7	0	0	0	12	14	10
HRCT1	0	0	0	0	0	0
SPAAR	0	0	0	31	26	25
ANKRD30A	0	0	1	107	88	96
DEPP1	1	1	1	2	2	0
PLEKHS1	0	0	0	41	45	42
PNLIPRP3	0	0	0	41	39	41
PNPLA2	0	1	0	2	2	1
ELF5	0	0	0	15	21	19
ALX4	0	1	0	26	19	16
FAM180B	0	0	0	7	4	7
GLYATL2	0	0	0	66	60	67
GLYATL1B	0	0	0	5	9	5
MS4A18	0	0	0	8	10	11
SCGB1D2	0	0	0	0	2	2
SCGB2A2	0	0	0	3	2	2
LGALS12	0	0	0	1	3	3
CD248	0	0	0	0	1	1
ALDH3B2	0	0	0	9	7	9
MYEOV	0	0	0	37	34	29
DGAT2	1	3	2	19	23	27
MMP27	0	0	0	14	11	15
SLCO1B3-SLCO1B7	0	0	0	353	363	348
LALBA	0	0	0	1	1	0
MUCL1	1	0	0	93	103	78
HCAR1	0	0	0	2	4	4
SHISA2	0	0	0	2	3	2
TNFSF11	0	0	0	52	43	36
DHRS2	0	0	0	6	12	8
CMA1	0	0	0	1	0	0
TTC6	0	0	1	498	482	489
GSC	0	0	0	2	0	1
C14orf180	0	0	0	2	0	1
IGHJ5	0	0	0	0	0	0
IGHV1-45	0	0	0	0	0	0
IGHV1OR15-9	0	0	0	0	0	0
PLIN1	0	0	0	7	4	6
ACSM1	1	1	0	78	82	77
ABCC11	0	0	0	47	55	51
IRX5	0	0	0	2	1	0
CX3CL1	0	0	0	3	5	5
CALB2	0	0	0	19	10	13
CLEC3A	0	0	0	18	14	26
TRARG1	0	0	0	8	11	15
ALOX15B	0	0	0	3	5	4
ARHGEF15	0	0	0	4	6	8
STAC2	0	0	0	5	4	3
KRT15	0	0	0	2	4	3
KRT17	0	0	0	1	1	2
MEOX1	0	0	0	7	12	12
CD300LG	0	0	0	7	6	8
FASN	1	2	0	5	3	3
CIDEA	0	0	0	13	8	10
SIGLEC15	0	0	0	3	3	4
CFD	0	0	0	4	2	2
PLIN4	0	0	0	8	5	8
ANGPTL4	0	0	0	13	7	10
SLC7A10	0	0	0	3	3	5
MIA	0	0	0	2	1	1
LIPE	0	0	0	28	27	23
ANGPT4	0	0	0	21	24	29
CST9	0	0	0	0	0	1
ARHGAP40	0	0	0	30	27	32
CLDN8	0	0	0	0	2	1
MRAP	0	0	0	8	11	8
CLDN5	0	0	0	1	1	0
IGLV10-54	0	0	0	0	0	0
IGLV3-22	0	0	0	0	0	0
IGLJ5	0	0	0	0	0	0
GSTT2B	0	0	0	0	0	0
SERHL2	0	1	0	10	15	13
DGAT2L6	0	0	0	7	4	5
TNMD	0	0	0	7	8	9

## Sheet: intestine
	NEB-1	NEB-2	NEB-3	SLiPiR-1	SLiPiR-2	SLiPiR-3
C1QTNF12	0	0	1	0	0	0
ARHGEF16	0	0	0	7	8	6
DFFB	0	0	0	18	21	21
SLC2A7	0	0	0	12	12	11
SLC2A5	0	0	0	29	24	27
SLC25A34	0	0	0	4	1	1
TMEM82	0	0	0	1	3	1
AKR7A3	0	0	0	1	3	1
RNF186	0	0	0	0	0	0
PLA2G2A	0	1	0	2	3	1
PLA2G2C	0	0	0	7	6	9
EPHB2	0	1	0	101	105	111
HTR1D	0	0	0	10	6	11
CNR2	0	0	0	26	22	25
NR0B2	0	0	0	1	0	1
SMPDL3B	0	0	0	6	8	11
TMEM54	1	0	0	6	2	5
SH3D21	2	0	1	11	13	8
GRIK3	0	1	0	159	176	164
EPHA10	0	0	0	38	44	49
KCNQ4	0	0	0	22	20	19
GUCA2B	0	0	0	1	0	1
GUCA2A	0	0	0	0	0	0
C1orf210	0	0	1	4	2	3
BEST4	0	0	0	1	0	1
TSPAN1	0	0	0	6	4	6
FOXD2	0	0	0	0	0	0
SLC5A9	0	0	0	16	11	16
SHISAL2A	0	0	0	22	27	19
ACOT11	0	0	1	56	61	54
FAM151A	1	0	0	3	3	4
DAB1	0	1	0	1461	1499	1543
CYP2J2	0	0	0	27	25	22
L1TD1	0	1	1	14	10	11
FOXD3	0	0	0	2	0	1
INSL5	0	0	0	8	6	5
GIPC2	0	1	1	152	162	139
SAMD13	0	0	0	114	116	97
MCOLN2	0	0	0	81	77	76
CLCA1	0	0	0	15	16	18
CLCA4	0	0	0	51	33	46
GBP3	1	0	1	13	9	13
NBPF4	0	0	0	13	13	22
GSTM4	0	0	0	13	10	11
EPS8L3	0	1	0	3	7	9
BCL2L15	0	0	0	7	6	5
TSPAN2	0	0	0	29	27	31
CD101	1	1	1	30	28	26
REG4	0	0	0	15	11	11
PPIAL4C	0	0	0	0	0	0
MTMR11	0	0	0	11	10	7
PLEKHO1	0	0	0	12	7	5
SELENBP1	0	0	0	5	14	12
CGN	0	1	1	16	16	10
AQP10	0	0	0	2	2	2
RXFP4	0	1	0	2	1	0
BGLAP	0	0	0	0	0	0
FCRL2	0	0	0	31	31	32
FCRL1	0	0	0	33	32	30
CD1D	0	0	0	5	7	3
AIM2	0	0	0	123	132	115
SLAMF7	0	0	0	10	6	6
LY9	1	0	0	29	32	36
ITLN1	0	0	0	15	9	8
ITLN2	0	0	0	4	4	6
GPA33	0	0	0	91	81	83
DPT	0	0	1	22	26	26
SEC16B	1	0	1	52	46	60
BRINP3	1	1	1	335	358	330
NR5A2	0	0	0	118	115	119
INAVA	0	0	0	22	19	11
CSRP1	1	1	0	20	12	17
LMOD1	0	0	0	36	37	38
IL24	1	0	1	8	6	6
FCMR	0	0	0	6	5	10
PIGR	0	0	0	6	5	5
DTL	0	0	0	77	74	73
FLVCR1	0	0	0	33	25	27
SLC30A10	4	3	4	289	270	269
C1orf115	0	0	0	6	6	4
LEFTY1	7	6	4	16	11	11
WNT9A	0	0	0	20	18	19
CAPN9	0	0	0	25	28	32
LYPD8	0	0	0	6	7	5
RRM2	0	0	0	44	50	46
LRATD1	0	0	0	9	9	8
APOB	1	1	2	27	23	19
KHK	0	0	0	11	8	8
PLB1	1	0	0	97	104	106
CAPN13	0	0	0	96	92	78
XDH	0	0	0	55	78	72
ABCG5	0	0	0	14	13	16
ABCG8	0	0	0	29	23	29
SLC3A1	1	1	0	29	34	38
EPCAM	0	0	0	33	37	37
ACTG2	0	0	0	14	12	16
LBX2	0	1	0	0	1	1
DQX1	0	0	0	3	1	3
REG3A	0	0	0	2	3	1
TRABD2A	2	2	4	55	45	47
SH2D6	1428	1463	1452	363	338	311
IGKV3OR2-268	0	0	0	0	0	0
FABP1	0	0	0	2	2	2
IGKC	0	0	0	4	3	5
IGKJ5	0	0	0	0	0	0
IGKJ4	0	0	0	0	0	0
IGKJ3	0	0	0	0	0	0
IGKJ2	0	0	0	0	0	0
IGKJ1	0	0	0	0	0	0
IGKV4-1	0	0	0	2	2	2
IGKV5-2	0	0	0	2	2	0
IGKV1-5	0	0	1	1	0	0
IGKV1-6	0	0	0	0	0	0
IGKV3-7	0	0	0	0	0	0
IGKV1-8	0	0	0	0	0	0
IGKV1-9	0	0	0	0	1	0
IGKV3-11	0	0	0	0	1	0
IGKV1-12	0	0	0	1	0	1
IGKV3-15	0	0	0	0	1	0
IGKV1-16	0	0	0	0	0	0
IGKV1-17	0	0	0	0	0	0
IGKV3-20	0	0	0	0	0	1
IGKV6-21	0	0	0	1	1	1
IGKV2-24	0	0	0	0	0	0
IGKV1-27	0	0	0	0	1	0
IGKV2-28	0	0	0	1	0	1
IGKV2-30	0	0	0	0	0	2
IGKV1-37	0	0	0	0	0	0
IGKV1-39	0	0	0	0	0	1
IGKV2-40	0	0	0	0	0	0
IGKV1D-39	0	0	0	0	0	0
IGKV1D-37	0	0	0	1	1	1
IGKV1D-33	0	0	0	0	0	0
IGKV2D-30	0	0	0	0	0	0
IGKV2D-29	0	0	0	0	0	0
IGKV2D-28	0	0	0	1	0	0
IGKV2D-26	0	0	0	0	1	0
IGKV2D-24	0	0	0	1	0	0
IGKV6D-21	0	0	0	0	0	0
IGKV3D-20	0	0	0	1	0	1
IGKV6D-41	0	0	0	0	0	0
IGKV1D-17	0	0	0	0	1	0
IGKV1D-16	0	0	0	0	0	0
IGKV3D-15	0	0	0	1	1	0
IGKV1D-13	0	0	0	1	0	0
IGKV1D-12	0	0	0	0	0	0
IGKV3D-11	0	0	0	0	0	0
IGKV1D-42	0	0	0	0	1	0
IGKV1D-43	0	0	0	1	0	0
IGKV1D-8	0	0	0	0	0	0
IGKV3D-7	0	0	0	0	0	0
CNGA3	0	0	0	26	36	25
SLC9A2	0	0	0	75	89	74
MALL	0	0	0	19	28	28
IGKV1OR2-108	0	0	0	0	0	0
SCTR	0	0	0	53	50	47
MYO7B	0	0	0	74	69	69
LIMS2	1	0	0	25	26	26
GPR17	0	0	0	0	0	1
GPR39	0	0	0	207	231	224
LCT	0	0	0	31	38	24
GALNT5	0	0	1	62	64	61
LY75-CD302	1	0	0	100	112	105
DPP4	0	0	0	79	84	100
DHRS9	3	4	5	37	25	27
CDCA7	0	0	0	15	6	9
HOXD13	0	0	0	1	3	2
HOXD12	0	0	0	1	0	0
HOXD11	0	0	0	1	0	0
SATB2	0	0	0	190	182	174
NRP2	1	2	1	78	86	84
CPO	0	0	0	30	28	19
VIL1	1	1	1	13	13	12
IHH	0	0	0	3	2	0
SLC23A3	0	0	0	9	9	8
DES	0	0	0	1	3	4
SPEG	1	1	0	29	30	23
TM4SF20	0	0	0	15	14	10
SP140	2	2	0	104	104	91
ITM2C	0	0	0	6	4	6
B3GNT7	0	0	0	3	2	1
ALPI	0	0	0	0	1	2
KCNJ13	1	0	0	6	6	3
INPP5D	13	11	7	90	87	82
UGT1A8	0	0	2	177	192	193
UGT1A10	0	0	2	144	147	146
UGT1A5	0	0	2	54	61	62
UGT1A1	0	0	1	10	9	6
RAB17	0	0	0	9	6	13
ESPNL	0	1	0	11	15	18
GPR35	0	0	0	13	18	18
ANO7	0	0	0	14	9	15
GAL3ST2	0	0	0	12	18	19
SSUH2	0	0	0	113	99	95
IL17RE	0	0	0	2	4	1
MKRN2OS	0	0	0	33	30	31
SLC4A7	0	0	0	107	112	110
VILL	0	0	0	8	4	7
CCK	0	0	0	11	13	7
SLC6A20	1	0	0	25	27	30
CCR3	0	0	0	162	180	157
ACY1	0	0	0	3	3	3
FAM3D	0	0	0	16	14	10
STX19	0	0	0	6	4	6
GPR15	0	0	0	0	2	1
ADGRG7	0	0	0	97	102	100
HHLA2	0	0	0	84	99	88
RETNLB	0	0	0	16	17	18
C3orf85	0	0	0	37	35	28
NR1I2	0	0	0	27	22	37
PARP15	0	0	0	58	52	55
MUC13	0	0	0	35	24	37
ACKR4	0	0	0	10	5	5
RBP2	0	1	1	20	18	20
PLS1	0	0	0	90	101	102
TM4SF4	0	0	0	23	20	22
AADAC	1	0	0	6	9	10
MME	0	0	1	164	155	150
C3orf80	0	0	0	2	1	1
ARL14	0	0	0	2	1	1
SI	0	0	0	99	101	94
LRRC31	0	0	0	23	15	18
CLCN2	0	0	0	6	7	7
LIPH	0	0	0	36	31	32
SST	0	0	0	2	0	0
MUC4	1	0	1	5	9	7
SLC51A	0	0	0	18	18	15
PIGZ	0	0	0	9	8	6
NKX3-2	0	0	0	0	1	0
BST1	0	0	0	25	29	34
LRRC66	0	0	0	17	32	26
CRACD	30	33	38	290	274	286
UGT2B17	0	0	0	18	22	17
UGT2A3	0	0	0	20	20	21
SULT1B1	0	0	0	47	55	65
SULT1E1	0	0	0	12	10	12
JCHAIN	0	0	0	17	20	20
PF4V1	0	1	1	0	1	0
BTC	0	0	0	63	64	52
BMP3	0	0	0	21	28	24
PRKG2	0	1	0	141	147	139
PLAC8	0	0	0	24	31	27
HSD17B11	0	0	1	32	30	35
ABCG2	6	6	3	147	142	139
ATOH1	0	0	0	0	1	1
ADH1C	0	0	0	17	14	12
MTTP	0	1	0	60	60	68
BANK1	0	0	0	710	714	732
GIMD1	0	0	0	12	4	7
CASP6	0	0	0	10	7	8
ENPEP	0	0	0	206	201	211
FABP2	0	0	0	5	3	8
MAB21L2	0	0	0	0	0	1
DCHS2	1	0	2	270	252	277
ASIC5	0	0	0	12	15	16
SMIM31	0	0	0	34	41	43
HAND2	0	0	0	1	0	1
MTNR1A	0	0	0	17	16	14
SLC9A3	0	0	0	21	12	14
SLC6A19	0	0	0	21	16	19
GDNF	0	0	0	18	15	19
SELENOP	0	0	0	82	86	81
EMB	0	0	0	45	41	41
ITGA1	0	0	0	151	144	148
TMEM171	0	0	0	14	11	9
GCNT4	0	0	0	23	17	19
F2RL1	0	0	0	8	10	9
PRDM6	1	0	1	100	118	118
CCNI2	0	0	0	4	3	3
SOWAHA	0	0	0	3	1	1
SMIM32	0	0	0	1	2	1
GFRA3	0	0	1	14	22	17
SLC23A1	0	0	0	3	6	6
MZB1	0	0	0	0	0	0
SMIM33	0	0	0	4	2	1
PRELID2	0	0	1	404	390	376
SPINK14	0	0	0	2	5	5
HTR4	0	0	0	258	258	276
SLC26A2	0	0	0	28	31	37
CDX1	0	0	0	10	10	12
SLC6A7	0	0	1	13	8	9
HAND1	0	0	0	0	0	0
HAVCR1	0	0	0	38	32	32
FABP6	1	0	1	31	33	34
ATP10B	0	0	0	267	256	266
KCNMB1	0	0	0	11	8	7
CDHR2	0	1	2	416	421	414
PDLIM7	0	0	0	17	18	12
BTNL8	0	0	0	1345	1385	1331
BTNL3	0	0	0	9	11	12
FOXF2	0	0	0	1	0	1
GMDS	0	2	0	642	616	620
ADTRP	0	0	0	66	62	57
TDP2	0	0	0	15	16	20
SLC17A4	0	0	0	29	29	31
TRIM31	0	0	0	0	0	0
TRIM40	0	0	0	1	0	1
TRIM15	0	0	0	4	7	5
LTA	0	0	0	0	1	1
LTB	0	0	0	0	1	0
NCR3	0	0	0	1	0	0
SLC44A4	0	0	0	0	1	0
HLA-DOB	0	0	0	3	3	2
HLA-DMB	0	0	0	2	1	1
MLN	0	0	0	0	0	0
BNIP5	0	0	0	15	11	10
ETV7	0	0	0	23	15	21
KCNK5	0	0	0	22	21	18
UNC5CL	1	0	0	9	13	10
MEP1A	0	0	0	55	46	53
BAG2	0	0	0	12	20	16
EPHA7	4	2	1	169	159	165
FAXC	0	0	0	62	80	85
SCML4	0	1	0	85	85	84
RFX6	0	0	0	46	50	54
PKIB	1	0	1	277	276	263
C6orf58	0	0	0	61	69	66
ENPP3	0	1	0	111	133	129
VNN1	0	0	0	48	38	43
MYB	2	2	2	57	60	59
SMIM28	0	0	0	3	2	3
NHSL1	1	1	0	248	254	243
ZC3H12D	0	0	0	25	28	27
VIP	0	0	0	8	11	10
UNC93A	0	0	1	34	24	23
FRMD1	0	0	0	16	21	23
ADAP1	0	0	0	267	267	271
CYP2W1	0	0	0	1	1	0
SCIN	0	0	1	73	68	66
AGR2	0	0	0	48	42	37
AGR3	0	0	0	13	11	16
MACC1	0	0	0	79	63	71
CHN2	1	0	0	323	331	296
PRR15	0	0	0	0	1	0
NPC1L1	0	0	0	20	16	14
DDC	0	0	1	84	97	72
CLDN3	0	0	0	0	0	0
CCL24	0	0	0	3	7	10
GNAT3	0	0	0	44	40	45
ABCB1	2	1	1	181	168	178
SRI	0	0	0	16	16	16
HEPACAM2	0	0	0	35	35	44
CYP3A5	2	2	1	36	23	28
PVRIG	0	0	0	2	3	3
MUC3A	0	0	0	20	18	16
MUC12	4	4	5	26	25	25
MUC17	1	2	0	27	21	19
MOGAT3	0	0	0	6	4	5
CLDN15	0	0	0	0	1	0
SLC26A3	0	0	0	37	30	34
FOXP2	1	0	0	601	598	609
CFTR	0	0	1	401	368	387
TMEM229A	0	0	0	2	4	2
PAX4	0	0	0	4	3	5
AHCYL2	0	0	0	206	199	208
AKR1B10	0	0	0	4	14	5
CALD1	5	8	3	179	172	186
CHRM2	1	1	1	164	180	156
MGAM	3	4	6	161	158	169
MGAM2	0	1	1	55	77	67
TRBJ2-2P	0	0	0	0	0	0
TRBJ2-5	0	0	0	0	0	0
TRBJ2-6	0	0	0	0	0	0
TRBC2	0	0	0	3	3	3
TMEM139	0	0	0	1	2	2
TPK1	0	0	0	444	444	441
AOC1	0	0	0	12	14	15
MNX1	0	0	0	8	4	7
DEFA6	0	0	0	0	1	1
DEFA5	0	0	0	0	2	1
CLDN23	0	0	0	0	0	0
BLK	0	0	0	50	61	54
NAT2	0	0	0	3	5	8
ADAMDEC1	0	0	0	22	17	24
ESCO2	1	0	2	39	55	40
UNC5D	1	2	2	525	565	613
NKX6-3	0	0	0	5	3	2
CPA6	0	0	0	425	476	439
XKR9	0	1	0	182	147	171
TRPA1	0	0	0	48	64	62
HNF4G	8	2	6	147	132	160
SLC10A5	0	0	0	5	2	4
CHMP4C	0	0	1	18	13	21
CA13	0	0	0	52	53	63
CA1	0	3	1	33	40	40
CA2	0	0	0	9	14	14
CDH17	0	0	1	77	82	83
RSPO2	1	0	1	196	207	194
ANXA13	0	1	1	42	44	39
FER1L6	1	2	0	279	283	265
LYNX1-SLURP2	0	0	0	7	8	8
DGAT1	0	0	0	11	8	7
SLC39A4	0	0	0	6	5	9
SLC1A1	0	0	0	68	60	68
CDKN2B	0	0	0	1	2	2
LRRC19	0	0	0	8	8	7
SPINK4	0	0	0	13	11	18
GNE	0	1	0	31	35	44
PGM5	0	0	0	186	191	198
TMEM252	0	0	0	1	0	0
GDA	0	1	0	122	138	114
TRPM6	0	0	0	155	182	166
GCNT1	310	317	325	2837	2776	2761
PRUNE2	2	0	0	266	281	263
FBP1	1	0	0	22	26	18
CORO2A	1	0	1	26	30	35
GALNT12	0	0	0	32	36	32
ALDOB	0	0	0	32	24	20
C9orf152	2	0	0	12	14	14
PTGR1	0	0	1	27	33	28
TNFSF15	0	0	0	15	18	19
PTGS1	0	0	0	13	13	11
NCS1	0	0	0	21	26	27
HMCN2	0	1	1	118	106	83
ABO	0	0	0	33	22	25
LCN15	0	0	0	1	4	0
SLC34A3	0	0	0	1	1	1
NRARP	0	0	0	0	0	0
ENTPD8	0	0	0	3	0	2
AKR1C3	0	0	0	65	69	72
UCN3	0	0	0	8	12	9
TUBAL3	0	0	0	11	14	10
TMEM236	0	0	0	35	35	43
MALRD1	0	0	0	745	741	760
PDSS1	0	1	0	30	29	14
NPY4R	0	0	0	6	7	3
ZNF488	0	0	0	10	16	13
NPY4R2	0	0	0	2	3	4
ASAH2	1	0	0	127	141	128
ASAH2B	0	0	0	84	88	100
PBLD	1	1	0	33	41	41
HKDC1	0	0	0	24	29	25
TACR2	1	1	0	6	8	4
NEUROG3	0	1	0	1	1	2
PLA2G12B	0	0	0	12	18	19
C10orf99	0	0	0	6	4	2
FFAR4	0	0	0	29	17	30
SLC35G1	1	0	0	34	40	40
CYP2C18	0	0	0	47	54	52
SFRP5	0	0	0	1	1	2
NKX2-3	0	1	1	12	9	8
ENTPD7	0	0	0	58	57	59
ABCC2	2	1	3	52	50	46
SEMA4G	2	0	1	4	4	6
PDZD7	0	0	0	14	13	18
PSD	0	0	0	8	6	4
ACSL5	1	0	0	36	40	41
PLEKHS1	0	0	0	41	45	42
DMBT1	0	1	0	69	66	69
CPXM2	0	0	0	162	174	183
OAT	1	0	0	26	21	26
CLRN3	0	0	0	2	4	6
ZNF511-PRAP1	0	0	0	8	13	17
PRAP1	0	0	0	0	0	1
NLRP6	0	0	0	2	1	2
ANO9	0	0	0	28	16	23
CDHR5	0	0	0	2	2	2
SCT	0	0	0	1	1	0
MUC2	0	0	0	8	11	9
ASCL2	0	0	0	1	1	0
TRPM5	0	0	1	8	8	15
SLC22A18	0	0	0	5	5	7
OR51E2	0	0	0	18	18	14
USH1C	0	0	0	29	31	34
TPH1	0	0	0	29	32	23
SLC5A12	0	0	0	59	59	64
DEPDC7	1	0	0	14	15	17
PRR5L	0	0	0	141	135	150
CHRM4	0	0	0	2	2	6
FOLH1	0	0	0	58	61	65
MS4A12	0	0	0	13	23	14
MS4A8	0	0	0	11	10	10
MS4A18	0	0	0	8	10	11
MS4A10	0	0	0	3	4	3
PTGDR2	0	0	0	3	4	1
CD6	0	0	0	27	24	32
TKFC	0	0	1	9	13	9
PLAAT2	0	0	0	10	8	7
PLCB3	0	0	0	3	4	1
NAALADL1	0	0	0	5	5	5
TIGD3	0	0	0	1	1	1
C11orf86	0	0	0	1	1	1
TBC1D10C	0	0	0	3	4	2
PTPRCAP	0	0	1	1	1	1
TBX10	0	0	0	3	3	1
ACY3	0	0	0	4	5	4
MRGPRF	0	0	0	2	1	1
KCNE3	0	0	0	6	4	2
MOGAT2	0	0	0	6	5	4
B3GNT6	0	0	0	2	1	2
CAPN5	0	0	0	41	53	42
OMP	0	0	0	0	0	0
AQP11	0	0	0	6	8	8
SYTL2	2	0	0	112	119	117
BIRC3	1	0	0	23	21	16
MMP12	0	0	0	15	13	16
CASP5	0	0	0	33	40	39
CASP1	0	0	1	9	7	10
POU2AF1	0	0	1	82	86	80
NXPE1	0	0	0	42	47	36
NXPE4	0	0	0	40	38	37
NXPE2	1	0	0	26	36	31
APOA4	0	0	0	0	0	2
TAGLN	0	2	0	5	4	8
TMPRSS4	0	0	0	26	22	18
TREH	0	0	0	7	6	8
CXCR5	0	0	0	7	8	8
PDZD3	0	0	0	0	2	2
SIAE	0	0	0	59	57	80
TMEM45B	0	0	0	37	34	29
ST14	0	0	0	30	26	17
CACNA1C	4	1	1	705	690	669
CRACR2A	0	0	0	119	113	105
GALNT8	0	0	0	114	114	117
PLEKHG6	0	0	0	9	9	8
CD163L1	0	0	0	183	179	184
APOBEC1	0	0	0	12	14	14
STYK1	0	0	0	52	54	56
BCL2L14	2	3	2	86	90	90
HEBP1	0	0	0	17	19	9
GUCY2C	0	0	0	69	69	67
PTPRO	2	2	2	239	245	243
LMO3	0	0	1	57	61	68
REP15	0	0	0	1	1	1
FAR2	0	0	1	170	182	190
TSPAN11	0	0	0	48	53	41
PDZRN4	0	0	0	379	352	395
PRPH	0	0	0	0	0	0
KRT8	0	1	0	79	65	78
SOAT2	0	0	0	13	16	17
ITGA5	0	0	0	6	7	11
SLC39A5	0	0	0	2	3	4
MYO1A	0	0	0	16	10	9
ARHGEF25	0	0	0	2	2	2
MYRFL	0	0	0	107	108	130
PTPRR	0	0	0	276	276	260
TSPAN8	0	0	0	459	459	425
NTS	0	0	0	5	4	5
SLC17A8	0	0	0	45	41	55
NR1H4	0	0	1	70	74	74
NT5DC3	0	1	1	65	59	70
HNF1A	1	0	1	17	12	16
BRI3BP	0	0	0	18	23	22
PDX1	0	0	0	16	20	17
CDX2	0	0	0	2	3	5
URAD	0	0	0	4	5	4
SLC46A3	0	0	0	16	16	13
SLC25A15	1	0	0	12	14	19
OLFM4	0	0	1	25	24	25
SLC15A1	0	0	0	44	53	39
SLC10A2	0	1	0	16	11	20
TMEM253	0	0	0	4	5	4
TRDJ4	0	0	0	1	0	0
TRAJ57	0	0	0	0	0	0
TRAJ56	0	0	0	0	0	0
TRAJ54	0	0	0	0	0	0
TRAJ34	0	0	0	0	0	0
TRAJ33	0	0	0	0	0	0
TRAJ21	0	0	0	0	0	0
TRAJ16	0	0	0	0	0	0
TRAJ5	0	0	0	0	0	0
SLC7A7	0	0	0	26	35	39
PCK2	1	1	1	8	10	7
SSTR1	0	0	0	0	3	1
PTGDR	0	0	0	2	5	5
LGALS3	0	0	0	17	13	10
AKAP5	0	0	0	6	6	10
GPX2	0	0	0	3	1	2
ENTPD5	0	0	0	48	51	47
KCNK10	0	0	1	97	104	128
PRIMA1	0	0	0	19	19	20
DEGS2	1	1	1	3	6	5
AMN	0	0	0	1	5	1
EXOC3L4	0	0	0	9	8	7
CKB	0	0	0	1	0	0
IGHA2	0	0	0	0	1	2
IGHE	0	0	0	0	0	1
IGHA1	0	0	0	2	1	2
IGHM	0	0	0	0	0	0
IGHJ6	0	0	0	0	0	0
IGHJ5	0	0	0	0	0	0
IGHJ4	0	0	0	0	0	0
IGHJ3	0	0	0	0	0	0
IGHJ2	0	0	0	0	0	0
IGHJ1	0	0	0	0	0	0
IGHD3-22	0	0	0	0	0	0
IGHD3-16	0	0	0	0	0	0
IGHD3-10	0	0	0	0	0	0
IGHD2-2	0	0	0	0	0	1
IGHV6-1	0	0	0	0	0	0
IGHV1-2	0	0	0	0	0	0
IGHV1-3	0	0	0	0	0	0
IGHV7-4-1	0	0	0	0	0	0
IGHV2-5	0	0	0	0	0	0
IGHV3-7	0	0	0	0	0	0
IGHV3-64D	0	0	0	0	0	0
IGHV5-10-1	0	0	0	0	0	0
IGHV3-11	0	0	0	0	0	0
IGHV3-13	0	0	0	0	1	1
IGHV3-15	0	0	0	0	0	0
IGHV1-18	0	0	0	0	0	0
IGHV3-20	0	0	0	1	0	0
IGHV3-21	0	0	0	0	0	0
IGHV3-23	0	0	0	0	0	0
IGHV4-28	0	0	0	0	0	0
IGHV3-30	0	0	0	0	0	0
IGHV3-33	0	0	0	0	0	1
IGHV3-35	0	0	0	0	1	0
IGHV3-38	0	0	0	0	0	1
IGHV4-39	0	0	0	0	0	0
IGHV1-46	0	0	0	1	0	0
IGHV3-48	0	0	0	0	0	0
IGHV3-49	0	0	0	2	1	0
IGHV5-51	0	0	0	0	0	0
IGHV3-53	0	0	0	0	0	0
IGHV4-59	0	0	0	0	0	0
IGHV4-61	0	0	0	0	0	0
IGHV3-64	0	0	0	1	0	0
IGHV3-66	0	0	0	0	0	0
IGHV1-69	0	0	0	0	0	0
IGHV2-70D	0	0	0	0	0	0
IGHV1-69-2	0	0	0	0	0	0
IGHV3-72	0	0	0	0	0	1
IGHV3-73	0	0	0	0	0	0
IGHV3-74	0	0	0	0	0	0
IGHV7-81	0	0	0	2	1	1
IGHV1OR15-9	0	0	0	0	0	0
IGHV3OR15-7	0	0	0	0	1	1
IGHV4OR15-8	0	0	0	0	0	0
CHRNA7	0	1	0	141	159	143
FSIP1	0	0	1	230	218	239
PHGR1	0	0	0	2	2	0
PPP1R14D	0	0	0	5	4	8
ITPKA	0	0	0	7	6	3
LTK	1	2	1	5	4	5
CKMT1B	0	0	0	3	4	4
CKMT1A	0	0	0	1	3	3
SLC28A2	0	0	0	20	19	30
C15orf48	0	0	1	15	20	19
SQOR	0	0	0	58	38	51
SEMA6D	0	0	0	522	571	552
GCNT3	0	0	0	44	43	45
FBXL22	0	0	0	0	0	0
RBPMS2	0	0	0	7	14	13
SLC51B	0	0	0	5	7	6
CALML4	0	0	0	9	6	2
CSPG4	0	0	0	6	15	12
SH2D7	0	0	0	12	16	10
ABHD17C	1	1	2	83	73	83
SLC28A1	0	0	1	30	37	38
ANPEP	2	2	2	16	22	20
SYNM	0	0	0	24	20	20
CACNA1H	1	0	1	18	27	18
TPSG1	0	0	0	2	3	5
NOXO1	0	0	0	0	0	0
NLRC3	0	0	1	14	15	17
DNASE1	1	3	2	32	35	32
SMIM22	0	0	0	4	3	4
TNFRSF17	0	0	0	4	3	3
PLA2G10	0	0	0	10	13	13
MYH11	3	3	2	26	39	34
TMC5	0	0	0	583	612	577
ANKS4B	0	0	0	20	10	17
SCNN1B	1	1	0	49	58	63
ERN2	0	0	0	9	10	11
CHP2	0	0	0	4	4	3
AQP8	0	0	0	8	14	10
APOBR	2	2	1	1	2	2
SULT1A2	0	0	0	3	0	3
SULT1A1	0	0	0	1	2	4
CD19	0	0	0	6	1	5
SULT1A4	0	0	0	3	2	3
ZG16	0	0	0	4	5	3
SULT1A3	0	1	0	3	1	4
SEPTIN1	0	0	0	7	5	5
TGFB1I1	0	0	0	9	12	11
IGHV3OR16-9	0	0	0	0	0	0
IGHV2OR16-5	0	0	0	0	0	0
IGHV3OR16-10	0	0	0	0	0	0
IGHV3OR16-8	0	0	0	0	0	0
IGHV3OR16-12	0	0	0	0	0	0
IGHV3OR16-17	0	0	0	0	0	0
TOX3	1	1	0	118	117	131
CCL22	0	0	0	2	0	2
ADGRG5	0	0	0	47	38	38
CA7	1	1	0	4	0	1
CES2	0	0	0	6	2	8
CES3	1	0	0	3	4	3
HSD11B2	0	0	0	1	2	3
CARMIL2	0	1	1	5	6	8
SMPD3	0	0	0	36	53	47
MARVELD3	0	0	0	3	10	2
PHLPP2	1	0	1	65	72	60
CHST5	0	0	0	1	1	3
BCO1	0	0	0	30	25	21
HSD17B2	0	0	0	46	45	47
ATP2C2	0	0	0	56	72	65
FOXF1	1	0	0	30	38	34
DPEP1	0	0	0	119	119	124
TRPV3	0	0	0	21	26	21
P2RX5	0	0	0	9	6	11
ITGAE	2	2	1	49	38	51
GGT6	0	1	1	1	0	1
TM4SF5	0	0	0	3	2	2
SLC52A1	0	0	0	6	6	7
CLDN7	0	0	0	2	2	1
ACAP1	0	0	0	6	7	7
GLP2R	0	0	0	45	46	44
TMEM238L	0	0	0	2	5	2
MYOCD	0	0	0	69	80	56
LRRC75A	0	0	0	43	49	45
TNFRSF13B	0	0	0	33	31	30
LGALS9C	0	0	0	11	11	12
LGALS9B	0	0	0	10	15	5
LGALS9	0	0	0	11	10	7
NOS2	0	0	0	16	18	20
SLC46A1	0	0	0	4	6	5
SLC13A2	0	0	0	10	11	10
TMIGD1	1	0	0	14	9	10
MYO1D	826	836	824	365	388	369
CCL11	0	0	0	1	1	2
CCL13	0	0	0	1	1	0
CCL1	0	0	0	0	0	0
CCL15	0	0	0	1	0	0
DHRS11	0	0	0	0	3	3
C17orf78	0	0	0	16	9	10
PPP1R1B	0	0	0	5	4	2
IKZF3	0	0	1	93	91	95
GSDMB	1	0	1	6	6	7
CCR7	3	4	0	4	6	5
KRT12	0	0	0	2	3	2
KRT20	0	0	0	2	4	1
WNK4	0	0	0	6	7	6
PYY	0	0	0	27	21	25
NAGS	0	0	0	0	3	1
PRR15L	0	0	0	2	3	3
HOXB9	0	1	0	5	3	6
PRAC1	0	0	0	0	0	0
PRAC2	0	0	0	0	0	0
HOXB13	0	0	0	0	1	0
GIP	0	0	0	1	4	2
B4GALNT2	1	0	0	47	41	38
TMEM92	0	0	1	1	4	4
ANKRD40CL	1	0	1	1	2	2
RNF43	0	0	0	54	55	46
CA4	0	0	0	9	8	14
ACE	0	0	0	1	0	2
KCNH6	0	0	0	11	10	10
FADS6	0	0	0	6	10	8
OTOP2	0	0	0	3	1	1
OTOP3	0	0	0	3	4	4
MYO15B	0	1	1	20	11	11
GALR2	0	0	0	0	0	0
ST6GALNAC1	1	1	0	3	7	3
TMC8	2	2	4	10	8	7
RBFOX3	3	3	3	265	284	295
ENPP7	0	0	0	7	4	7
NPTX1	0	0	0	4	2	5
SECTM1	0	0	0	6	4	5
MTCL1	0	0	0	91	82	79
DSG2	0	0	0	50	50	47
MEP1B	0	1	0	31	38	41
SIGLEC15	0	0	0	3	3	4
MYO5B	1	3	3	330	345	330
CCDC68	1	0	1	54	57	50
ONECUT2	0	0	0	35	46	48
ATP8B1	0	0	0	123	140	133
TNFRSF11A	0	0	1	53	54	64
CDH19	0	0	0	100	95	97
MADCAM1	0	0	0	8	10	8
MISP	0	0	0	9	7	3
ARHGAP45	0	0	0	15	16	11
EFNA2	0	1	0	14	10	9
REEP6	0	0	0	3	2	3
SMIM24	0	0	1	2	2	5
TJP3	0	0	0	11	15	20
CREB3L3	0	0	0	18	11	21
TNFAIP8L1	0	0	0	7	14	4
FUT3	0	0	0	9	13	9
DENND1C	0	0	1	6	7	6
CCL25	0	0	0	5	8	7
CNN1	0	0	0	5	3	3
BEST2	0	0	0	5	6	6
CLEC17A	1	0	0	12	11	17
RASAL3	0	0	0	4	6	5
CYP4F12	0	0	1	19	19	15
CYP4F2	1	0	0	31	34	35
CYP4F11	0	0	0	31	25	27
NIBAN3	1	1	0	12	10	16
B3GNT3	0	0	0	5	5	2
TM6SF2	0	0	0	3	2	4
SLC7A9	0	0	0	22	20	22
PEPD	6	7	5	79	74	71
FXYD3	0	0	0	4	2	7
PPP1R14A	0	0	0	4	4	7
MAP4K1	0	1	1	20	17	17
LGALS4	0	0	0	6	5	5
FCGBP	0	0	3	51	40	49
CYP2S1	0	0	0	16	11	8
ERICH4	0	0	0	1	1	1
CEACAM7	0	0	0	17	22	20
CEACAM5	0	0	0	19	21	22
CEACAM6	0	0	0	8	14	7
CD79A	0	0	0	2	0	0
ERFL	0	0	0	19	20	16
CEACAM1	1	0	2	27	24	28
CD177	0	0	0	7	7	6
ETHE1	0	0	0	9	10	12
CEACAM20	0	0	0	23	25	12
IGSF23	0	0	0	17	18	18
CBLC	0	0	0	8	7	11
FOXA3	0	0	1	3	3	2
FAM83E	1	0	0	6	5	2
FUT2	0	1	0	1	1	3
DHDH	0	0	0	4	1	1
CD37	0	0	1	6	7	4
SPIB	0	0	0	5	5	4
KLK15	0	0	0	5	6	4
CEACAM18	0	0	0	3	6	4
SIGLEC12	1	0	0	4	5	3
CDC42EP5	0	0	0	2	1	0
PTPRH	0	0	0	14	12	16
TMEM150B	0	0	0	2	4	6
TMEM238	0	0	0	1	2	3
SLC52A3	0	0	0	13	10	7
SDCBP2	0	0	0	11	12	9
FERMT1	0	0	0	42	52	40
MYL9	0	0	0	5	8	9
TLDC2	0	0	1	13	13	13
FAM83D	0	0	0	13	17	15
SGK2	0	0	0	10	8	12
R3HDML	1	0	1	2	6	7
HNF4A	0	0	0	56	50	52
ADA	1	1	0	33	29	36
GATA5	0	0	0	4	2	2
NTSR1	0	0	0	50	50	42
IGHV1OR21-1	0	0	0	1	0	1
TMPRSS15	1	0	0	198	185	189
CLDN8	0	0	0	0	2	1
CBR1	0	0	2	1	1	0
B3GALT5	0	0	0	89	108	98
FAM3B	0	0	0	45	52	43
TFF3	0	0	0	1	2	4
SLC37A1	0	1	1	56	46	38
PDE9A	0	1	0	56	63	53
COL6A1	0	0	0	9	7	9
IGLV4-69	0	0	0	0	0	0
IGLV8-61	0	0	0	0	0	0
IGLV4-60	0	0	0	0	0	1
IGLV10-54	0	0	0	0	0	0
IGLV1-51	0	0	0	1	0	0
IGLV1-50	0	0	0	0	0	0
IGLV5-48	0	0	0	0	0	0
IGLV1-47	0	0	0	0	0	0
IGLV7-46	0	0	0	0	0	0
IGLV5-45	0	0	0	1	0	0
IGLV1-44	0	0	0	0	0	0
IGLV7-43	0	0	0	1	0	0
IGLV5-37	0	0	0	0	0	0
IGLV2-33	0	0	0	0	0	0
IGLV2-23	0	0	0	0	0	0
IGLV3-19	0	0	0	0	0	0
IGLV2-18	0	0	0	0	0	0
IGLV2-14	0	0	0	0	0	0
IGLV2-11	0	0	0	1	1	1
IGLV3-10	0	0	0	2	0	1
IGLV2-8	0	0	0	1	0	1
IGLV3-1	0	0	0	0	0	0
IGLL5	0	0	0	10	13	10
IGLJ1	0	0	0	0	0	0
IGLC1	0	0	0	2	2	0
IGLJ2	0	0	0	0	0	0
IGLC2	1	0	0	0	0	0
IGLJ3	0	0	0	0	0	0
IGLC3	0	0	0	0	0	0
IGLJ4	0	0	0	0	0	0
IGLJ6	0	0	0	0	0	0
IGLJ7	0	0	0	1	0	0
IGLC7	0	0	0	0	0	0
VPREB3	0	0	0	0	0	0
GAL3ST1	0	0	0	9	9	6
SMTN	0	0	1	22	24	19
SLC5A1	0	0	0	65	66	67
SLC5A4	0	0	0	30	26	28
ISX	0	0	0	5	10	8
CARD10	0	0	0	26	28	27
LGALS2	0	0	0	12	9	10
BAIAP2L2	0	0	0	22	22	21
APOBEC3B	0	0	0	6	7	10
MGAT3	4	2	3	12	10	10
TNFRSF13C	0	0	0	5	7	4
ACE2	0	1	0	51	46	51
S100G	0	0	0	0	1	1
PTCHD1	0	0	0	26	27	29
GK	0	0	0	27	34	30
XK	1	1	0	25	33	28
OTC	0	0	0	18	25	19
GPR82	0	0	0	4	4	2
MAOA	0	1	0	60	45	49
GLOD5	0	0	0	5	3	3
PIM2	0	0	0	5	4	3
HEPH	0	0	0	69	66	69
P2RY4	0	0	0	0	0	0
GDPD2	0	0	0	1	2	0
IL2RG	0	0	0	4	2	2
CXCR3	0	0	0	0	0	0
POF1B	0	0	0	62	52	53
NOX1	0	0	0	13	15	16
TMEM35A	0	0	0	5	9	7
RNF128	0	0	1	41	47	37
SOWAHD	1	0	0	0	0	0
XPNPEP2	1	0	0	6	5	7
SASH3	0	0	0	5	4	1
ADGRG4	1	1	0	73	58	59
PNCK	3	2	2	23	32	24
PLXNB3	0	0	0	4	0	2
L1CAM	0	0	0	11	11	10
FLNA	11	15	5	6	10	4
TMSB4Y	0	0	0	1	1	2

## Sheet: kidney
	NEB-1	NEB-2	NEB-3	SLiPiR-1	SLiPiR-2	SLiPiR-3
AGMAT	0	0	0	11	7	5
TMEM82	0	0	0	1	3	1
CLCNKA	0	0	0	3	6	2
CLCNKB	0	0	0	12	5	9
FAM131C	0	0	0	3	5	6
KLHDC7A	0	0	0	2	0	1
ALDH4A1	0	0	0	12	11	8
RAP1GAP	0	0	0	44	40	32
FAM167B	0	0	0	2	1	1
CLDN19	0	0	0	5	3	4
TSPAN1	0	0	0	6	4	6
CYP4A11	0	0	0	12	5	6
PDZK1IP1	0	0	0	4	4	3
TRABD2B	0	0	0	160	144	167
ZYG11A	0	0	0	27	27	40
DIO1	0	0	0	14	8	12
FAM151A	1	0	0	3	3	4
TMEM61	0	0	0	11	10	11
BSND	1	1	1	10	12	13
AK4	0	0	0	82	80	89
PTGER3	0	0	0	170	183	184
CRYZ	0	0	0	35	39	34
GIPC2	0	1	1	152	162	139
DDAH1	3	8	2	236	241	226
VAV3	0	0	0	405	411	430
SLC16A4	0	0	0	14	19	22
HAO2	4	4	4	16	18	18
PDZK1	0	0	0	32	36	30
S100A2	0	0	0	1	1	1
MUC1	0	1	1	3	2	2
PKLR	0	0	1	3	1	3
RHBG	0	0	0	9	8	7
INSRR	0	0	1	3	7	6
KCNJ10	1	0	0	63	57	66
ATP1B1	0	0	1	192	180	175
FMO1	0	0	0	15	23	13
FMO4	0	0	0	30	29	25
NPHS2	0	1	0	8	15	15
NPL	0	0	0	32	27	35
ATP6V1G3	0	0	0	10	7	13
ETNK2	0	0	0	9	13	8
REN	1	0	0	14	14	18
MFSD4A	0	0	0	7	16	14
RAB29	0	0	0	7	12	9
FCAMR	0	0	0	4	4	5
CAMK1G	0	0	0	19	19	30
MTARC2	0	0	0	22	23	15
KMO	0	0	0	87	96	84
OR2T10	0	0	0	5	5	5
CYS1	0	0	0	6	7	5
KHK	0	0	0	11	8	8
GALNT14	1	0	1	203	184	211
GALM	0	0	0	41	34	41
SLC3A1	1	1	0	29	34	38
ATP6V1B1	0	0	0	17	11	16
EMX1	0	0	0	9	11	9
NAT8	0	0	0	1	2	2
SUCLG1	0	0	0	50	46	55
NEURL3	2	2	4	4	6	4
LYG1	0	0	0	10	11	10
IL1RL1	0	0	0	43	42	49
POU3F3	2	1	0	102	96	101
SULT1C2	0	0	0	20	22	11
PAX8	0	0	0	34	42	45
TMEM37	0	0	0	4	4	4
TFCP2L1	1	0	0	50	42	46
ACMSD	1	0	0	58	47	50
NXPH2	0	0	0	109	106	111
UPP2	0	4	1	233	247	247
ITGB6	0	0	0	125	139	115
LRP2	1	1	0	257	274	255
MYO3B	0	1	2	447	477	420
HOXD11	0	0	0	1	0	0
HOXD9	0	0	0	1	0	1
HOXD8	0	0	0	1	1	4
PDE1A	1	0	1	374	367	402
GLS	0	0	0	102	94	104
CCDC150	0	0	1	167	162	171
SLC23A3	0	0	0	9	9	8
UGT1A9	0	0	2	104	112	112
UGT1A6	0	0	2	90	90	89
ERFE	0	0	0	1	2	5
ACAA1	4	16	10	15	22	19
SLC22A13	0	0	0	6	10	10
TDGF1	0	0	0	1	5	6
ALS2CL	0	0	0	5	10	8
PTH1R	0	0	0	11	8	15
ACY1	0	0	0	3	3	3
CHDH	1	0	0	24	33	28
IL17RB	0	0	0	16	13	17
C3orf85	0	0	0	37	35	28
HGD	0	0	0	73	57	63
ACAD11	1	0	0	128	125	131
SUCNR1	0	0	0	7	4	6
MME	0	0	1	164	155	150
VEPH1	0	1	0	238	224	250
EHHADH	3	4	4	75	79	73
CLDN16	1	1	1	84	78	68
TMEM207	0	0	0	19	14	17
MUC20	0	0	0	4	2	3
MELTF	0	0	0	24	33	30
STK32B	1	0	1	425	459	469
SLC2A9	0	1	0	183	200	176
CLNK	0	0	0	160	149	141
SHISA3	0	0	0	4	2	1
OCIAD2	1	0	1	21	20	17
UGT2A3	0	0	0	20	20	21
UGT2B7	0	0	0	58	48	53
UGT2A2	0	0	0	78	75	85
UGT2A1	0	0	0	98	94	100
ENAM	0	0	0	22	20	14
SLC4A4	1	0	0	590	582	590
GPAT3	0	0	1	59	63	57
ARHGAP24	0	0	1	562	547	569
SPP1	0	0	0	2	3	5
BDH2	0	0	0	17	22	21
EGF	0	0	0	104	97	120
ENPEP	0	0	0	206	201	211
APELA	0	0	0	17	21	18
ENPP6	1	1	0	112	114	103
HELT	0	1	0	0	1	1
MTNR1A	0	0	0	17	16	14
SLC9A3	0	0	0	21	12	14
SLC6A19	0	0	0	21	16	19
SLC6A18	0	0	0	5	9	9
IRX1	1	0	0	2	4	4
CMBL	0	0	0	30	24	18
CDH9	0	0	0	264	277	249
CDH6	0	1	0	121	129	125
NPR3	0	0	0	135	133	125
AMACR	0	0	1	11	13	16
AGXT2	0	0	0	72	73	65
UGT3A1	0	0	0	64	58	60
RANBP3L	0	0	0	40	35	50
DAB2	0	0	0	69	64	69
ESM1	0	0	0	63	69	63
CDC20B	0	0	0	48	51	59
TMEM171	0	0	0	14	11	9
TMEM174	0	0	0	1	2	0
ARHGEF28	0	0	0	352	352	364
DMGDH	3	6	5	215	234	226
BHMT2	0	0	0	12	14	10
BHMT	0	0	0	6	9	11
SLCO4C1	0	0	0	50	60	60
CTXN3	0	0	0	8	7	5
SMIM32	0	0	0	1	2	1
SLC23A1	0	0	0	3	6	6
SLC4A9	0	0	0	11	5	10
GPX3	0	0	0	6	4	3
SLC36A2	0	0	0	34	34	44
HAVCR1	0	0	0	38	32	32
CYFIP2	2	0	1	105	122	126
FOXI1	0	0	0	1	1	1
SLC34A1	0	1	0	6	10	9
BPHL	0	0	0	18	18	20
TPMT	0	0	0	11	11	16
DCDC2	0	0	0	212	209	227
KAAG1	0	0	0	0	0	0
SLC17A1	0	0	0	62	61	61
SLC17A3	1	1	1	39	53	42
TRIM10	0	0	0	0	2	1
TRIM15	0	0	0	4	7	5
POU5F1	0	0	0	0	1	2
MCCD1	0	0	0	0	0	0
KCNK5	0	0	0	22	21	18
UNC5CL	1	0	0	9	13	10
ADGRF1	0	0	0	42	42	39
PKHD1	1	1	1	483	490	491
GSTA2	0	0	0	12	8	11
GSTA1	0	0	0	9	8	14
TINAG	0	0	0	102	99	89
LGSN	0	0	0	33	34	31
MEI4	0	0	1	287	305	281
SIM1	0	0	0	58	76	67
ALDH8A1	0	0	0	30	25	33
SLC22A2	1	0	1	103	101	97
THSD7A	0	0	0	475	447	439
SCIN	0	0	1	73	68	66
HOXA9	2	3	3	15	19	21
SUGCT	1	2	0	795	807	770
HECW1	0	0	0	368	357	369
DDC	0	0	1	84	97	72
SSC4D	0	0	0	11	11	13
CALCR	0	0	0	126	136	125
TFEC	1	0	0	307	260	318
TSPAN12	0	1	0	61	86	84
SLC13A1	0	0	0	62	61	69
KCP	0	1	0	23	20	17
ATP6V1FNB	0	0	0	1	2	1
TSPAN33	5	7	3	15	16	21
PODXL	0	0	0	25	20	18
ATP6V0A4	0	0	0	55	46	55
TMEM213	0	0	0	22	29	29
TRPV5	0	0	0	8	12	8
TMEM139	0	0	0	1	2	2
TMEM176A	0	0	0	6	7	9
AOC1	0	0	0	12	14	15
GALNT11	0	0	0	110	100	98
DEFB1	0	0	0	2	4	4
MSRA	0	0	0	311	346	321
GGH	0	1	1	21	28	23
TCF24	0	0	0	5	5	6
RALYL	0	0	0	779	747	795
ATP6V0D2	0	0	0	129	123	128
SLC7A13	0	0	0	73	80	74
CALB1	0	0	0	21	28	22
RIDA	0	0	0	8	6	7
DPYS	0	0	0	104	103	93
TNFRSF11B	0	0	0	23	24	25
LY6L	0	0	0	2	2	2
DMRT2	0	0	0	8	7	10
SLC1A1	0	0	0	68	60	68
LRRC19	0	0	0	8	8	7
TMEM252	0	0	0	1	0	0
GDA	0	1	0	122	138	114
FBP1	1	0	0	22	26	18
PLPPR1	1	0	0	159	155	126
ALDOB	0	0	0	32	24	20
RNF183	0	0	0	1	7	3
KIF12	2	1	0	5	7	9
ASS1	1	0	0	44	33	43
AIF1L	3	1	7	8	3	5
SLC34A3	0	0	0	1	1	1
PTER	0	0	0	65	70	59
CUBN	0	0	0	280	283	262
FXYD4	0	0	0	0	4	1
TMEM72	0	0	0	23	28	27
RASSF4	0	0	0	21	15	20
OGDHL	0	0	0	17	21	14
BICC1	0	0	0	351	364	340
SLC16A9	0	1	0	81	95	89
PBLD	1	1	0	33	41	41
PLA2G12B	0	0	0	12	18	19
PLAU	0	0	0	2	2	3
SLC16A12	0	0	0	152	139	154
PANK1	1	0	0	52	48	51
HOGA1	0	0	0	22	13	13
PAX2	0	0	0	55	65	66
SFXN2	0	0	0	31	31	27
FAM24B	0	0	0	36	22	27
HMX2	0	0	0	0	0	0
FOXI2	1	0	1	2	3	3
CLRN3	0	0	0	2	4	6
ZNF511-PRAP1	0	0	0	8	13	17
RASSF7	0	0	0	0	0	0
TRIM6	0	0	0	14	10	12
USH1C	0	0	0	29	31	34
NELL1	5	4	3	971	955	998
SLC5A12	0	0	0	59	59	64
BBOX1	1	1	1	85	92	92
DEPDC7	1	0	0	14	15	17
GLYAT	0	0	0	85	95	81
SLC22A6	0	0	0	17	22	27
SLC22A8	0	0	0	10	8	9
SLC22A24	1	0	0	40	42	40
SLC22A11	0	0	0	9	12	8
SLC22A12	0	0	1	3	5	2
ACY3	0	0	0	4	5	4
KRTAP5-8	0	0	0	0	0	0
NOX4	0	1	0	185	168	155
C11orf54	0	0	0	9	15	12
ACAT1	1	0	1	31	35	33
FXYD2	0	0	0	11	11	12
FXYD6-FXYD2	0	0	0	20	23	29
SMIM35	0	0	0	66	61	55
PDZD3	0	0	0	0	2	2
KCNJ1	0	0	0	16	22	20
SLC6A12	0	0	0	23	16	19
SLC6A13	0	0	0	40	41	26
RBP5	0	0	0	4	7	5
GDF3	0	0	0	2	5	6
TMEM52B	0	0	0	14	19	14
SMCO3	0	0	0	7	7	2
PTPRO	2	2	2	239	245	243
LDHB	0	0	0	107	109	107
TM7SF3	0	0	0	47	41	47
AQP2	0	0	0	4	2	2
AQP6	0	0	0	8	4	3
FIGNL2	0	0	0	12	20	14
PPP1R1A	0	1	0	0	2	3
SLC39A5	0	0	0	2	3	4
CYP27B1	0	0	0	4	5	5
OTOGL	0	0	0	353	349	341
PTPRQ	0	0	1	349	325	348
ALX1	0	0	0	16	12	18
SLC5A8	0	0	0	30	32	29
PAH	0	0	1	129	112	131
DAO	0	0	0	19	18	11
BICDL1	0	0	0	85	75	69
HNF1A	1	0	1	17	12	16
GALNT9	0	0	0	91	92	82
CRYL1	0	0	0	91	98	89
FGF9	0	0	0	20	19	19
ATP12A	0	0	0	16	19	17
KL	0	0	0	44	38	37
FREM2	0	1	1	202	206	188
GPC5	0	0	0	1390	1426	1468
CLDN10	0	0	0	130	131	128
GGACT	2	0	1	38	41	42
SLC7A7	0	0	0	26	35	39
RNF212B	1	0	0	68	71	64
PCK2	1	1	1	8	10	7
CCDC198	0	0	0	18	18	18
ARMH4	42	40	53	1254	1184	1176
ACOT4	0	0	1	1	0	0
ACOT6	0	0	0	8	10	10
ENTPD5	0	0	0	48	51	47
ALDH6A1	0	0	0	20	12	12
AMN	0	0	0	1	5	1
GATM	0	0	0	37	39	30
SLC12A1	1	1	0	96	102	106
SLC27A2	1223	1174	1149	35	27	27
WDR72	0	1	0	272	282	320
CGNL1	0	0	0	131	140	144
C2CD4A	0	0	0	1	4	1
TLN2	0	1	2	423	449	455
CA12	1	0	1	32	42	29
MEGF11	0	1	0	107	130	121
PAQR5	167	141	164	185	160	166
SLC28A1	0	0	1	30	37	38
RAB11FIP3	0	0	0	38	37	36
PRR35	0	0	0	1	1	1
NHLRC4	2	4	5	0	1	0
WFIKKN1	0	0	0	6	8	7
SSTR5	0	0	0	13	13	11
FAHD1	0	0	0	7	6	6
DNASE1	1	3	2	32	35	32
ABAT	5	8	5	77	70	71
UMOD	0	0	0	12	12	11
ACSM2A	0	0	1	31	31	34
ACSM2B	1	0	1	25	40	36
ACSM3	0	0	0	162	142	155
ANKS4B	0	0	0	20	10	17
SCNN1G	0	0	0	17	14	24
QPRT	1	1	0	16	12	11
SLC5A2	0	0	0	0	2	1
SALL1	1	0	1	6	8	11
MT1F	0	0	0	2	0	2
MT1G	0	0	0	2	4	1
MT1H	1	1	0	1	1	0
SLC12A3	0	0	0	24	24	25
KIFC3	1	1	0	63	62	69
CDH16	1	0	0	4	5	4
HSD11B2	0	0	0	1	2	3
CLEC18A	0	0	0	1	4	6
CLEC18C	0	0	0	3	4	4
CLEC18B	0	0	1	5	10	2
DPEP1	0	0	0	119	119	124
ASPA	0	0	0	17	26	35
HES7	0	0	0	2	3	2
SHMT1	0	0	0	20	20	17
SLC5A10	1	0	0	27	27	33
SLC47A1	0	1	2	112	121	133
SLC47A2	0	0	0	46	42	40
SLC13A2	0	0	0	10	11	10
SPAG5	10	8	8	7	11	4
PIPOX	1	0	1	40	45	39
LHX1	0	0	0	3	1	3
HNF1B	0	0	0	23	27	23
GRB7	0	0	0	2	2	5
WNK4	0	0	0	6	7	6
TMEM106A	0	0	0	2	2	5
SOST	0	0	1	1	0	0
HOXB5	0	0	0	1	0	1
HOXB6	0	0	0	8	7	3
HOXB8	0	0	0	2	3	2
HOXB9	0	1	0	5	3	6
ACSF2	0	0	0	24	27	29
KCNH6	0	0	0	11	10	10
KCNJ16	1	0	0	50	66	58
SLC16A5	3	3	1	18	16	14
ARMC7	0	0	0	9	16	7
SMIM5	0	0	0	5	1	6
SMIM6	0	0	0	0	0	1
GCGR	0	0	0	5	6	8
SLC14A2	1	1	0	402	406	413
LOXHD1	1	1	1	130	129	130
MRO	0	0	0	32	26	23
RNF152	0	0	0	110	100	109
CYB5A	10	7	3	23	26	28
SMIM24	0	0	1	2	2	5
FUT6	0	0	0	3	4	3
FBN3	1	0	0	35	41	48
RGL3	0	0	0	16	14	14
PALM3	0	0	0	3	4	7
MISP3	0	0	0	0	0	0
PTGER1	0	1	0	0	2	0
CYP4F2	1	0	0	31	34	35
GDF15	0	0	0	5	3	4
SLC7A9	0	0	0	22	20	22
PEPD	6	7	5	79	74	71
HPN	0	0	0	11	10	8
PRODH2	0	0	1	17	10	9
NPHS1	0	0	0	11	15	14
CCNP	1	0	0	3	2	1
ERICH4	0	0	0	1	1	1
BCAM	0	0	0	17	13	13
EXOC3L2	0	0	0	19	16	15
DHDH	0	0	0	4	1	1
ASPDH	0	0	0	1	0	0
SLC4A11	0	0	0	1	3	1
FLRT3	0	0	0	5	6	5
SGK2	0	0	0	10	8	12
HNF4A	0	0	0	56	50	52
NEURL2	0	0	0	0	0	0
SLC13A3	0	0	0	93	111	97
PARD6B	0	0	0	18	18	23
CYP24A1	0	0	0	26	24	20
PCK1	1	0	0	4	7	6
NKAIN4	0	0	0	8	10	14
CLDN8	0	0	0	0	2	1
MRPS6	0	0	0	83	78	73
CLDN14	0	1	0	75	69	59
SIM2	0	1	0	34	27	37
KCNJ15	1	0	0	149	155	157
CRYAA	0	0	0	0	1	0
GGTLC3	0	0	0	0	0	0
GGT1	0	0	0	14	13	11
GAL3ST1	0	0	0	9	9	6
TCN2	0	0	0	3	7	8
LGALS2	0	0	0	12	9	10
BAIAP2L2	0	0	0	22	22	21
ARHGAP8	0	0	0	51	55	55
ADM2	0	0	0	1	0	1
MIOX	0	0	0	3	10	5
ARSL	0	0	0	11	16	18
ARSF	0	0	0	42	38	33
ASB9	0	0	0	15	16	10
ACE2	0	1	0	51	46	51
CLTRN	0	0	1	19	23	27
GK	0	0	0	27	34	30
GLOD5	0	0	0	5	3	3
CLCN5	108	111	109	1167	1182	1194
RIPPLY1	0	0	0	0	0	0
CLDN2	0	0	0	10	8	6
XPNPEP2	1	0	0	6	5	7
FRMD7	0	0	0	18	22	25
HS6ST2	0	0	0	178	173	174
DUSP9	0	0	0	2	2	1
AVPR2	0	0	0	2	2	3
RENBP	0	0	1	2	1	1

## Sheet: liver
	NEB-1	NEB-2	NEB-3	SLiPiR-1	SLiPiR-2	SLiPiR-3
ESPN	0	0	0	12	12	12
ERRFI1	0	0	0	14	9	16
H6PD	12	3	4	26	25	26
MASP2	2	0	0	13	14	16
DHRS3	6	7	7	33	20	31
PRAMEF10	0	0	0	3	3	3
PRAMEF33	0	0	0	1	0	0
AGMAT	0	0	0	11	7	5
TMEM82	0	0	0	1	3	1
ALDH4A1	0	0	0	12	11	8
AKR7A3	0	0	0	1	3	1
CDA	1	2	1	16	9	10
HMGCL	0	0	0	19	22	23
NR0B2	0	0	0	1	0	1
FCN3	1	0	0	1	5	1
SERINC2	0	0	0	10	12	14
MFSD2A	0	1	1	2	7	7
CTPS1	1	0	0	24	18	16
TMEM53	1	0	0	21	25	19
MMACHC	0	0	0	3	5	4
CYP4A11	0	0	0	12	5	6
CYP4A22	0	0	1	2	5	5
ECHDC2	0	0	0	18	16	19
SCP2	1	0	1	109	115	118
CPT2	7	10	9	13	15	11
DIO1	0	0	0	14	8	12
DHCR24	1	0	0	27	33	24
PCSK9	0	0	0	14	15	13
FYB2	0	1	0	110	110	111
C8A	0	0	0	54	62	53
C8B	0	0	0	34	27	24
FGGY	0	2	0	514	488	537
CYP2J2	0	0	0	27	25	22
ANGPTL3	0	0	0	5	9	5
AK4	0	0	0	82	80	89
LEPR	0	2	2	275	296	266
SLC35D1	0	0	0	49	39	56
CTH	1	0	0	22	25	27
CRYZ	0	0	0	35	39	34
ACADM	2	2	1	38	39	39
GBP1	2	0	1	16	15	19
GBP7	0	0	0	46	40	46
GCLM	0	0	0	17	24	21
ABCD3	0	0	0	123	115	125
TLCD4	2	3	3	88	91	96
DPYD	3	2	2	860	818	828
FRRS1	0	0	0	77	72	67
GSTM1	0	0	0	7	6	9
TBX15	0	0	0	121	111	121
HAO2	4	4	4	16	18	18
HMGCS2	0	0	0	22	13	16
HJV	0	0	0	15	18	26
FMO5	3	2	4	45	53	42
CERS2	2	0	0	7	7	7
RORC	0	0	0	12	8	8
IL6R	0	0	0	35	32	29
EFNA1	0	0	0	4	6	4
HCN3	0	0	0	6	3	6
PKLR	0	0	1	3	1	3
FDPS	0	0	0	4	6	8
CD1D	0	0	0	5	7	3
APCS	0	0	1	0	0	0
CRP	0	0	0	3	1	3
IGSF9	0	0	2	4	4	6
APOA2	0	0	0	0	1	0
NR1I3	0	0	0	1	4	2
C1orf226	0	0	0	4	0	1
HSD17B7	0	0	0	44	33	35
ADCY10	0	0	0	95	96	84
F5	0	0	1	84	87	96
FMO3	0	0	0	24	27	19
FMO4	0	0	0	30	29	25
SERPINC1	0	0	0	6	7	3
SEC16B	1	0	1	52	46	60
PRG4	4	1	2	18	14	13
CFH	0	2	1	101	105	96
CFHR3	0	0	0	31	27	24
CFHR1	0	0	0	20	14	19
CFHR4	0	0	0	36	34	33
CFHR2	0	0	0	14	13	10
CFHR5	0	0	0	28	28	28
F13B	1	0	0	37	32	30
C1orf53	0	0	0	4	1	5
NR5A2	0	0	0	118	115	119
CHI3L1	1	0	0	1	2	2
ETNK2	0	0	0	9	13	8
GOLT1A	1	0	0	4	6	4
C4BPB	0	1	0	6	6	4
C4BPA	2	0	1	37	40	43
HSD11B1	0	0	0	39	42	28
SLC30A1	0	0	0	7	11	14
PROX1	0	0	0	76	71	62
USH2A	6	10	4	697	696	704
SLC30A10	4	3	4	289	270	269
MTARC2	0	0	0	22	23	15
MTARC1	0	0	0	25	22	23
DUSP10	0	0	0	39	35	38
EPHX1	6	9	10	16	22	20
AGT	0	0	0	39	46	46
GREM2	0	1	0	74	84	87
FH	0	1	0	17	20	23
KMO	0	0	0	87	96	84
ADI1	0	0	0	12	7	13
COLEC11	1	4	0	54	55	39
SDC1	2	6	3	18	16	15
APOB	1	1	2	27	23	19
KHK	0	0	0	11	8	8
SLC5A6	0	0	0	8	11	9
FNDC4	0	0	0	0	0	0
GCKR	2	0	0	14	16	18
RBKS	0	0	0	92	76	86
XDH	0	0	0	55	78	72
SRD5A2	0	0	0	87	76	79
OXER1	0	0	0	0	1	1
HAAO	0	0	0	15	16	18
ABCG5	0	0	0	14	13	16
ABCG8	0	0	0	29	23	29
UGP2	0	0	0	46	43	54
RTKN	0	0	0	3	3	4
LBX2	0	1	0	0	1	1
EVA1A	0	0	0	96	117	110
GGCX	1	0	0	16	15	9
PLGLB1	0	0	0	16	12	20
PLGLB2	0	0	0	10	15	7
FABP1	0	0	0	2	2	2
FAHD2A	0	0	0	10	14	7
MARCO	0	0	0	44	49	44
STEAP3	0	0	0	19	22	22
TMEM37	0	0	0	4	4	4
PROC	0	0	0	8	8	8
ACMSD	1	0	0	58	47	50
HNMT	0	0	0	41	42	46
KYNU	0	0	0	165	162	182
UPP2	0	4	1	233	247	247
CD302	0	0	0	16	19	22
GRB14	0	1	1	179	147	152
COBLL1	0	0	0	165	184	182
ABCB11	0	0	0	91	87	89
PDE11A	0	0	0	461	456	444
TFPI	0	0	1	87	96	92
MYO1B	0	2	0	160	175	172
AOX1	0	1	0	70	87	85
RAPH1	0	1	0	113	103	121
FZD5	0	1	0	5	4	5
IDH1	1	0	1	30	32	36
ACADL	1	0	0	26	25	29
CPS1	12	6	14	220	229	201
FN1	0	1	1	71	68	56
PECR	0	0	0	51	56	56
CYP27A1	0	0	0	12	15	22
C2orf72	0	0	0	5	5	6
UGT1A8	0	0	2	177	192	193
UGT1A9	0	0	2	104	112	112
UGT1A6	0	0	2	90	90	89
UGT1A5	0	0	2	54	61	62
UGT1A4	0	0	2	53	59	58
UGT1A3	0	0	1	42	50	48
UGT1A1	0	0	1	10	9	6
TRPM8	0	0	0	73	71	85
SPP2	0	0	0	20	31	25
RAB17	0	0	0	9	6	13
SCLY	0	0	0	24	21	21
AGXT	1	5	3	1	2	1
NEU4	0	0	0	2	3	3
SLC6A1	0	0	0	10	15	10
BTD	0	0	0	104	81	79
ACAA1	4	16	10	15	22	19
XYLB	0	0	0	48	45	64
ACKR2	0	0	0	70	57	59
CYP8B1	0	1	0	19	18	17
TCAIM	1	0	0	39	38	56
RTP3	0	0	0	2	4	2
SLC25A20	0	0	0	21	21	24
AMT	0	0	0	0	1	1
MST1	2	1	1	3	3	0
SLC38A3	0	0	0	2	5	5
HYAL1	0	0	0	3	2	4
CISH	0	0	0	1	3	4
ACY1	0	0	0	3	3	3
ALAS1	0	1	1	11	9	15
GLYCTK	0	0	0	3	2	2
ITIH1	0	3	6	20	19	21
ITIH3	0	0	0	5	2	8
ITIH4	0	0	0	7	9	9
STIMATE-MUSTN1	0	0	0	42	48	49
CHDH	1	0	0	24	33	28
IL17RB	0	0	0	16	13	17
DNASE1L3	0	0	0	10	13	8
ABHD6	0	0	0	43	43	31
ACOX2	0	0	0	17	14	13
SUCLG2	2	0	2	329	314	314
PROS1	0	0	0	104	131	106
ST3GAL6	0	0	0	95	88	90
NIT2	0	0	0	19	10	19
ADGRG7	0	0	0	97	102	100
C3orf85	0	0	0	37	35	28
NR1I2	0	0	0	27	22	37
HGD	0	0	0	73	57	63
PDIA5	1	0	1	181	172	162
ALDH1L1	1	0	0	65	86	71
KLF15	0	0	0	8	6	10
UROC1	0	0	0	18	8	15
CHST13	0	0	0	8	8	9
RAB43	0	0	0	25	18	25
ACAD11	1	0	0	128	125	131
TF	6	7	7	33	23	26
PCCB	0	3	0	70	87	75
PAQR9	1	1	2	16	16	10
AGTR1	0	0	0	36	39	34
CP	0	0	0	46	41	46
TM4SF4	0	0	0	23	20	22
AADAC	1	0	0	6	9	10
SLITRK3	0	0	0	8	7	7
BCHE	0	0	0	40	40	37
SLC2A2	0	0	0	22	24	20
THPO	0	0	0	6	8	5
CHRD	0	1	0	6	8	10
EHHADH	3	4	4	75	79	73
AHSG	0	0	0	5	7	3
FETUB	0	0	0	15	6	14
HRG	0	0	0	10	13	11
KNG1	0	0	0	17	18	20
ST6GAL1	0	0	0	115	142	131
MASP1	0	0	0	44	52	45
CLDN1	0	0	0	21	11	22
IL1RAP	0	0	1	137	160	149
GMNC	0	0	0	32	35	43
CPN2	0	0	0	2	3	3
SLC51A	0	0	0	18	18	15
BDH1	0	0	0	22	29	28
SLC26A1	0	0	0	6	7	2
HGFAC	0	0	0	5	3	4
SLC2A9	0	1	0	183	200	176
ADGRA3	0	0	0	169	178	150
PPARGC1A	0	0	1	145	143	148
SEPSECS	0	0	0	56	44	47
PI4K2B	0	1	0	91	106	97
C4orf19	0	1	1	142	157	147
KLB	0	0	0	39	25	38
UGDH	5	1	2	13	17	22
SMIM14	0	0	0	74	63	78
UGT2B17	0	0	0	18	22	17
UGT2B15	0	0	0	7	11	8
UGT2B10	0	0	0	4	3	5
UGT2A3	0	0	0	20	20	21
UGT2B7	0	0	0	58	48	53
UGT2B4	0	0	0	43	39	56
UGT2A2	0	0	0	78	75	85
UGT2A1	0	0	0	98	94	100
SULT1E1	0	0	0	12	10	12
GC	0	0	0	46	45	35
ALB	79	86	84	41	36	41
AFP	0	0	0	31	29	30
AFM	0	0	0	28	22	25
CXCL2	0	0	0	0	0	0
FAM47E-STBD1	10	5	11	56	63	60
STBD1	10	5	10	3	2	3
SOWAHB	0	0	0	0	0	0
HSD17B13	0	0	0	18	12	13
HSD17B11	0	0	1	32	30	35
TIGD2	0	0	0	4	2	3
ADH4	1	0	0	26	17	19
ADH6	0	0	0	7	11	8
ADH1A	0	0	0	17	17	17
ADH1B	3	2	3	48	42	39
ADH1C	0	0	0	17	14	12
MTTP	0	1	0	60	60	68
CISD2	0	0	0	16	27	23
SLC9B2	0	0	0	46	59	66
ETNPPL	0	0	0	25	12	18
CFI	10	8	3	67	72	81
ELOVL6	5	4	3	175	149	157
NDST3	1	0	1	219	217	223
NUDT6	1	0	0	23	21	25
MGST2	1	1	1	66	62	56
MMAA	0	0	0	67	56	55
FGB	0	0	0	10	9	9
FGA	1	0	0	6	8	14
FGG	1	1	1	7	4	9
TDO2	0	0	0	29	45	40
ETFDH	0	0	0	22	27	24
MSMO1	0	0	0	22	15	16
AADAT	0	0	1	36	38	37
ACSL1	0	0	0	69	66	64
FAM149A	1	2	1	60	63	65
CYP4V2	0	0	0	21	21	19
KLKB1	0	0	0	41	42	51
F11	0	0	0	18	14	18
SRD5A1	0	0	0	26	28	34
CMBL	0	0	0	30	24	18
SLC45A2	0	0	0	21	30	32
AMACR	0	0	1	11	13	16
AGXT2	0	0	0	72	73	65
UGT3A1	0	0	0	64	58	60
NADK2	5	5	6	39	43	48
C9	1	0	0	96	103	88
C6	0	0	0	104	96	98
GHR	0	1	0	279	299	296
CCDC152	0	1	0	34	44	37
SELENOP	0	0	0	82	86	81
HMGCS1	0	0	0	27	26	29
FST	0	0	0	7	8	3
ANKRD55	445	422	390	105	116	96
MCCC2	0	0	0	63	66	65
HMGCR	0	1	0	19	22	26
IQGAP2	0	0	1	340	323	304
CRHBP	0	1	0	29	22	18
DMGDH	3	6	5	215	234	226
BHMT2	0	0	0	12	14	10
BHMT	0	0	0	6	9	11
ACOT12	0	0	0	54	53	52
TSLP	0	0	0	4	6	4
KCNN2	3	1	3	487	493	538
CDO1	1	0	0	14	14	16
HSD17B4	12	8	5	207	210	203
ALDH7A1	0	0	0	48	40	45
SHROOM1	0	0	0	2	4	3
LEAP2	0	0	0	0	0	0
LECT2	1	0	0	31	30	30
SLC23A1	0	0	0	3	6	6
CD14	0	0	0	0	1	0
SPINK14	0	0	0	2	5	5
ABLIM3	0	0	0	80	80	81
ADRA1B	0	0	0	71	73	76
SFXN1	0	0	0	16	19	31
FGFR4	2	2	2	77	69	62
F12	0	0	0	4	3	4
MGAT4B	3	4	0	5	8	5
OR2V1	0	0	0	10	9	5
BPHL	0	0	0	18	18	20
PXDC1	0	0	0	16	15	15
ECI2	0	1	0	15	7	14
PPP1R3G	0	0	0	2	3	2
ELOVL2	0	0	0	61	66	61
TPMT	0	0	0	11	11	16
GPLD1	0	0	0	42	49	47
ALDH5A1	0	0	0	42	32	41
ACOT13	0	0	0	29	21	33
SLC17A4	0	0	0	29	29	31
SLC17A1	0	0	0	62	61	61
SLC17A2	0	0	0	13	17	18
H4C11	1	1	3	6	2	5
TRIM40	0	0	0	1	0	1
TRIM10	0	0	0	0	2	1
TRIM15	0	0	0	4	7	5
APOM	0	0	0	1	0	0
C2	0	0	0	3	2	4
CFB	0	0	0	0	0	0
C4A	0	0	0	6	2	3
C4B	0	0	0	0	1	1
UNC5CL	1	0	0	9	13	10
GNMT	1	0	0	1	1	1
KLC4	1	0	1	16	16	14
SLC22A7	1	0	0	6	5	6
CYP39A1	0	0	0	112	107	102
MMUT	0	0	0	40	36	49
GLYATL3	0	0	0	26	23	28
GSTA2	0	0	0	12	8	11
GSTA1	0	0	0	9	8	14
GCLC	0	0	0	114	109	83
MLIP	0	0	0	323	296	309
LGSN	0	0	0	33	34	31
PTP4A1	0	0	0	52	46	50
BCKDHB	2	1	1	256	246	235
MAN1A1	9	3	4	146	122	166
SMLR1	0	0	0	11	11	6
ARG1	0	0	0	116	138	113
VNN1	0	0	0	48	38	43
ALDH8A1	0	0	0	30	25	33
ADGRG6	0	1	0	140	143	148
AIG1	0	0	0	275	272	261
ACAT2	0	0	0	11	6	13
SLC22A1	0	0	0	27	36	37
LPA	3	0	1	137	137	140
PLG	0	0	0	41	44	41
UNC93A	0	0	1	34	24	23
ELFN1	0	0	0	32	50	45
AGMO	1	0	1	371	378	335
SNX10	0	0	1	59	53	52
SUGCT	1	2	0	795	807	770
GCK	0	0	0	40	28	36
NPC1L1	0	0	0	20	16	14
ADCY1	1	0	0	128	129	114
IGFBP1	0	0	0	4	1	3
ASL	0	0	0	4	3	5
MLXIPL	0	0	0	10	10	9
POR	0	0	0	43	40	39
ABCB4	1	1	0	84	73	87
RUNDC3B	1	0	0	221	217	239
CYP51A1	2	1	2	41	56	44
PON1	0	0	0	25	23	27
PON3	0	0	0	48	50	47
SLC25A13	0	0	0	209	224	214
CYP3A5	2	2	1	36	23	28
CYP3A7-CYP3A51P	0	0	1	54	52	41
CYP3A7	0	0	1	29	28	20
CYP3A4	1	0	3	27	29	26
CYP3A43	1	0	1	40	50	40
AZGP1	0	0	0	3	4	3
TFR2	24	27	15	8	8	5
EPO	0	0	0	3	1	0
MOGAT3	0	0	0	6	4	5
COL26A1	0	0	1	139	142	131
MET	5	4	2	115	137	112
AASS	0	0	0	105	126	106
AKR1D1	0	0	0	92	92	88
RARRES2	0	0	0	0	0	0
TMEM176B	0	0	0	7	5	10
TMEM176A	0	0	0	6	7	9
INSIG1	0	0	0	8	12	11
SHH	0	0	0	3	2	2
PPP1R3B	0	0	0	5	4	6
MSRA	0	0	0	311	346	321
SLC7A2	0	0	0	67	70	73
FGL1	0	0	0	44	42	33
NAT2	0	0	0	3	5	8
SLC39A14	0	0	0	29	34	29
ADRA1A	0	0	1	114	133	126
EPHX2	0	0	0	51	54	54
CLU	0	0	0	14	16	14
NUGGC	0	0	0	49	38	46
IDO2	1	0	0	55	59	56
NPBWR1	0	0	0	4	3	2
CYP7A1	0	0	0	10	9	6
GGH	0	1	1	21	28	23
TTPA	0	0	0	39	45	48
TRIM55	0	0	0	59	49	52
ADHFE1	0	0	0	28	25	21
LACTB2	0	0	0	28	28	25
SLC10A5	0	0	0	5	2	4
DECR1	6	5	6	62	63	56
TP53INP1	2	2	3	28	33	30
SDC2	0	0	0	125	123	116
RIDA	0	0	0	8	6	7
DPYS	0	0	0	104	103	93
COLEC10	0	0	0	100	105	101
SNTB1	0	0	0	249	241	260
LY6E	1	1	1	0	0	0
NAPRT	0	0	0	0	1	1
GPT	0	0	0	3	1	2
RCL1	182	187	164	239	240	216
GLDC	0	0	0	80	81	75
MPDZ	1	2	0	180	190	180
PLIN2	0	0	0	19	23	35
DMRTA1	0	0	0	6	8	8
ACO1	0	1	0	51	58	66
ARID3C	0	0	0	5	8	4
SIGMAR1	0	0	0	2	5	3
GALT	8	6	7	6	9	4
GNE	0	1	0	31	35	44
GRHPR	0	0	0	7	11	3
ALDH1B1	0	1	1	5	1	3
GDA	0	1	0	122	138	114
ALDH1A1	0	0	0	162	152	178
PSAT1	0	0	0	31	29	26
IDNK	0	0	0	16	10	10
GADD45G	0	0	0	0	0	0
FBP1	1	0	0	22	26	18
FANCC	2	0	1	295	314	318
HSD17B3	0	1	0	44	60	64
BAAT	0	0	0	28	15	28
ALDOB	0	0	0	32	24	20
EPB41L4B	1	0	0	149	133	134
PTGR1	0	0	1	27	33	28
DNAJC25	0	0	0	30	19	23
SLC31A1	0	0	0	26	31	32
ALAD	1	0	1	8	8	9
AMBP	0	0	0	24	23	32
ORM1	0	0	0	1	0	0
ORM2	0	0	0	1	2	4
C5	0	2	1	119	116	132
SLC25A25	0	0	0	19	19	18
ASS1	1	0	0	44	33	43
ADAMTS13	0	1	0	17	10	20
CACFD1	0	0	0	5	4	3
ADAMTSL2	0	0	1	19	11	25
SARDH	0	0	0	47	43	48
FCN2	0	0	0	5	6	1
AGPAT2	0	0	0	7	7	6
MAMDC4	0	0	0	2	1	0
C8G	0	0	0	1	1	1
ENTPD8	0	0	0	3	0	2
AKR1C1	0	1	1	18	22	19
AKR1C2	0	0	0	32	25	24
AKR1C4	0	0	0	25	24	25
ASB13	0	0	0	25	24	25
ITIH2	0	0	0	40	35	31
ECHDC3	0	0	0	11	13	10
PROSER2	0	0	0	36	31	39
DHTKD1	0	1	0	30	26	31
PHYH	0	0	1	18	10	15
NSUN6	0	0	0	105	98	95
THNSL1	0	0	0	10	4	6
GDF2	0	0	0	2	2	2
OGDHL	0	0	0	17	21	14
A1CF	0	0	0	68	75	68
MBL2	0	0	1	3	3	6
DNAJC12	1	1	0	41	40	43
ATOH7	0	0	0	0	0	1
PBLD	1	1	0	33	41	41
PCBD1	0	0	0	7	4	6
OIT3	1	3	2	37	35	33
PLA2G12B	0	0	0	12	18	19
ADK	0	0	0	565	565	575
MAT1A	1	0	0	4	12	15
GLUD1	0	0	0	36	39	40
PANK1	1	0	0	52	48	51
CPEB3	1	1	2	208	197	198
HHEX	3	4	6	3	3	4
CYP26A1	0	0	0	1	4	3
RBP4	0	0	0	8	5	9
CYP2C18	0	0	0	47	54	52
CYP2C19	0	0	0	128	133	126
CYP2C9	0	0	0	79	79	70
CYP2C8	1	0	1	26	32	30
PIK3AP1	0	1	0	93	69	93
HOGA1	0	0	0	22	13	13
GOT1	1	0	0	33	43	33
ABCC2	2	1	3	52	50	46
CPN1	0	0	0	22	34	33
ERLIN1	0	0	0	46	43	51
SCD	0	0	0	14	12	16
SEMA4G	2	0	1	4	4	6
GSTO1	0	0	0	19	21	20
GPAM	1	3	3	72	80	77
ACSL5	1	0	0	36	40	41
HABP2	0	0	0	27	24	23
ACADSB	0	0	0	37	36	38
CLRN3	0	0	0	2	4	6
MGMT	0	1	0	276	294	289
ZNF511-PRAP1	0	0	0	8	13	17
PRAP1	0	0	0	0	0	1
FUOM	0	0	0	1	0	0
ECHS1	0	0	0	2	7	7
SPRN	1	1	0	1	1	2
CYP2E1	0	3	2	20	21	22
LMNTD2	0	0	0	0	1	1
IRF7	0	0	0	0	0	0
CDHR5	0	0	0	2	2	2
KRTAP5-6	0	0	0	0	0	0
SLC22A18	0	0	0	5	5	7
HPX	0	0	0	7	9	7
SAA4	0	0	0	8	9	6
SAA2-SAA4	0	0	0	17	14	14
SAA2	0	0	0	9	5	8
SAA1	0	0	0	2	3	2
HPS5	0	0	0	41	42	38
GAS2	4	3	11	201	194	204
BBOX1	1	1	1	85	92	92
DEPDC7	1	0	0	14	15	17
CAT	0	1	0	38	31	26
SLC35C1	0	0	0	5	3	1
F2	0	0	0	20	12	9
P2RX3	0	0	0	13	15	12
SLC43A3	0	1	0	12	13	17
RTN4RL2	0	0	1	8	8	9
SLC43A1	0	0	0	23	24	23
SERPING1	0	0	0	15	9	9
GLYAT	0	0	0	85	95	81
GLYATL1	0	0	0	135	134	125
VWCE	0	0	0	29	29	20
TKFC	0	0	1	9	13	9
SYT7	0	0	0	57	45	44
SLC22A25	0	0	0	83	89	97
SLC22A10	0	0	0	54	47	54
SLC22A9	0	0	0	51	59	48
SPDYC	0	0	0	0	1	1
PC	4	3	4	68	64	64
SYT12	0	0	0	16	15	11
RHOD	0	0	0	6	6	5
POLD4	0	0	0	2	0	1
ACY3	0	0	0	4	5	4
LRP5	4	0	1	60	62	57
DHCR7	0	0	0	20	17	20
STARD10	0	0	0	16	13	21
SLCO2B1	0	0	0	55	57	66
MOGAT2	0	0	0	6	5	4
DGAT2	1	3	2	19	23	27
TSKU	0	0	0	5	4	3
AQP11	0	0	0	6	8	8
THRSP	0	0	0	1	3	2
C11orf54	0	0	0	9	15	12
ACAT1	1	0	1	31	35	33
PPP2R1B	0	0	0	32	25	29
BCO2	0	0	0	35	41	34
NNMT	0	0	0	61	58	67
APOA5	0	0	0	4	4	2
APOC3	0	0	0	7	7	5
APOA1	0	0	0	0	0	1
TTC36	0	0	0	1	1	2
SLC37A4	0	0	0	3	3	5
HYOU1	0	0	0	8	4	7
OAF	0	0	0	5	5	5
SC5D	0	0	0	22	17	25
HEPN1	0	0	0	1	2	1
DCPS	0	0	0	20	18	24
SLC6A12	0	0	0	23	16	19
PTMS	0	0	0	3	4	4
CD4	0	1	0	17	13	11
C1S	2	1	0	69	68	70
C1R	0	0	0	7	6	5
C1RL	0	1	1	13	10	7
RBP5	0	0	0	4	7	5
PZP	0	0	0	65	50	61
CLEC1B	0	0	0	24	23	25
ART4	0	0	0	9	16	12
DERA	1	0	0	115	111	122
MGST1	0	0	1	213	230	211
SLCO1B3	0	0	0	112	112	112
SLCO1B1	0	0	0	122	111	105
GYS2	0	0	0	68	68	66
ABCC9	0	0	0	158	159	142
ITPR2	1	0	1	541	517	507
SLC38A4	0	0	0	70	78	79
RND1	0	0	1	6	2	5
DNAJC22	0	0	0	4	9	5
TMBIM6	0	0	0	30	36	31
METTL7A	3	8	8	5	4	4
METTL7B	0	0	0	1	1	3
RDH5	0	0	0	0	1	1
SLC39A5	0	0	0	2	3	4
APOF	0	0	0	0	1	1
SPRYD4	0	0	0	4	3	6
GLS2	0	0	0	6	5	10
HSD17B6	0	0	0	26	32	21
RDH16	5	5	7	5	6	4
SHMT2	0	0	0	2	0	1
INHBC	0	0	0	9	6	7
INHBE	0	0	0	3	3	0
ACSS3	1	0	1	320	306	349
AMDHD1	0	0	0	18	22	17
HAL	0	0	1	12	13	16
NR1H4	0	0	1	70	74	74
PAH	0	0	1	129	112	131
ASCL1	0	0	0	0	1	0
SLC41A2	1	1	1	139	133	141
DAO	0	0	0	19	18	11
MMAB	0	0	0	4	4	5
MVK	0	0	0	8	6	4
CUX2	1	1	0	213	216	203
ALDH2	0	0	0	24	22	16
SDS	0	0	0	17	16	8
SDSL	0	0	0	7	8	5
PEBP1	0	0	2	2	2	4
ACADS	1	0	0	10	14	12
HNF1A	1	0	1	17	12	16
HPD	0	0	0	7	3	4
GLT1D1	0	0	0	100	91	100
PXMP2	0	0	0	9	3	5
CRYL1	0	0	0	91	98	89
SLC46A3	0	0	0	16	16	13
SLC25A15	1	0	0	12	14	19
TNFSF11	0	0	0	52	43	36
CPB2	0	0	0	42	47	54
EBPL	0	0	0	18	17	20
CLYBL	0	0	0	229	212	235
TEX30	0	0	0	3	2	5
F7	0	0	1	2	2	1
F10	0	0	0	9	19	20
PROZ	0	0	0	25	22	27
GRTP1	0	0	0	14	16	17
OR4K17	0	0	0	13	9	17
ANG	1	2	0	12	15	12
RNASE4	1	2	0	15	20	15
DHRS4L2	0	0	2	12	21	18
PCK2	1	1	1	8	10	7
DHRS1	0	0	0	5	5	11
CIDEB	0	0	0	2	0	0
MIA2	0	1	0	167	184	186
PYGL	9	9	9	53	58	41
GNPNAT1	0	0	0	11	13	12
GCH1	0	0	0	62	43	58
CCDC198	0	0	0	18	18	18
MTHFD1	0	0	2	48	55	48
GPX2	0	0	0	3	1	2
GPHN	3	1	0	733	705	726
SLC10A1	0	0	0	15	6	8
SMOC1	1	2	2	151	139	142
ACOT1	0	0	0	1	2	3
ACOT2	0	0	0	3	3	2
ACOT4	0	0	1	1	0	0
ACOT6	0	0	0	8	10	10
ENTPD5	0	0	0	48	51	47
ALDH6A1	0	0	0	20	12	12
GSTZ1	0	0	0	1	2	1
SERPINA10	0	0	0	4	5	3
SERPINA6	0	0	0	6	4	2
SERPINA1	5	2	2	5	2	3
SERPINA11	0	0	0	5	9	6
SERPINA4	0	0	0	3	2	4
SERPINA5	0	0	1	14	19	13
SERPINA3	0	0	0	7	5	7
SLC25A47	0	0	0	3	4	1
AMN	0	0	0	1	5	1
EXOC3L4	0	0	0	9	8	7
ASPG	0	0	0	10	14	13
GCHFR	0	0	0	0	1	1
SORD	0	0	0	27	27	27
GATM	0	0	0	37	39	30
SLC27A2	1223	1174	1149	35	27	27
BCL2L10	0	0	0	1	1	0
ONECUT1	0	0	0	22	32	23
WDR72	0	1	0	272	282	320
AQP9	0	0	0	39	34	38
LIPC	0	1	0	78	57	76
CIAO2A	0	0	0	18	21	17
GOLGA6B	0	0	0	4	6	3
GOLGA6A	0	0	1	14	13	9
CYP1A1	0	0	0	3	3	4
CYP1A2	0	0	0	6	4	5
ETFA	3	1	1	95	101	93
MTHFS	0	0	0	84	69	78
ST20-MTHFS	0	0	0	87	80	84
FAH	0	0	0	21	20	16
CTXND1	0	0	0	26	29	21
SLC28A1	0	0	1	30	37	38
FURIN	0	0	0	4	5	5
LRRC28	0	1	1	160	165	160
PCSK6	0	0	0	151	139	135
DECR2	0	0	0	4	3	3
MCRIP2	0	0	0	5	4	1
IGFALS	0	0	0	0	1	0
MSRB1	0	0	1	1	2	1
NPW	0	0	0	6	3	2
RAB26	0	0	0	6	3	6
IL32	0	1	0	10	15	16
ABAT	5	8	5	77	70	71
ABCC6	0	0	0	30	34	26
ACSM5	0	0	0	32	30	21
ACSM2A	0	0	1	31	31	34
ACSM2B	1	0	1	25	40	36
ACSM3	0	0	0	162	142	155
ANKS4B	0	0	0	20	10	17
KDM8	0	0	0	3	2	3
IL27	0	0	0	4	5	4
SULT1A2	0	0	0	3	0	3
SULT1A1	0	0	0	1	2	4
QPRT	1	1	0	16	12	11
SEPHS2	0	0	0	0	2	2
HSD3B7	0	0	0	3	0	1
PRSS53	0	0	0	1	2	1
VKORC1	0	0	0	1	1	3
SALL1	1	0	1	6	8	11
CES1	0	1	1	10	12	13
MT2A	0	0	0	1	0	0
MT1E	0	0	0	0	0	0
MT1M	0	0	0	0	0	0
MT1A	0	0	0	0	0	0
MT1B	0	0	0	0	1	1
MT1F	0	0	0	2	0	2
MT1G	0	0	0	2	4	1
MT1H	1	1	0	1	1	0
MT1X	0	0	0	0	0	0
CETP	0	0	1	12	16	12
CES2	0	0	0	6	2	8
CES3	1	0	0	3	4	3
LCAT	0	0	0	2	3	1
PDF	0	0	0	2	1	0
TAT	1	1	0	13	8	11
PKD1L3	0	1	0	59	46	50
DHODH	0	0	1	18	20	11
HP	0	1	1	2	1	2
HPR	0	0	0	12	9	11
LDHD	0	0	0	0	1	2
NUDT7	0	0	0	12	12	14
HSD17B2	0	0	0	46	45	47
OSGIN1	0	0	0	23	22	16
CA5A	0	0	0	7	12	14
SERPINF2	0	0	0	1	0	0
TRPV1	0	0	0	19	21	23
TM4SF5	0	0	0	3	2	2
GLTPD2	0	0	0	0	0	0
SLC13A5	0	0	0	17	15	6
SLC16A13	0	0	0	2	2	2
ASGR2	0	0	0	14	12	13
ASGR1	1	1	0	5	3	6
SHBG	0	0	0	5	5	2
SAT2	0	0	0	0	0	0
TMEM220	0	0	0	23	14	22
HS3ST3B1	2	1	2	33	43	47
PEMT	0	0	0	36	41	35
SHMT1	0	0	0	20	20	17
SLC47A1	0	1	2	112	121	133
ALDH3A2	0	0	0	43	48	40
TMEM97	0	0	0	7	5	1
VTN	0	0	0	5	4	3
PIPOX	1	0	1	40	45	39
ABHD15	0	0	0	0	0	2
CCL16	0	0	0	0	0	0
CCL15	0	0	0	1	0	0
GSDMB	1	0	1	6	6	7
ORMDL3	0	0	0	5	6	3
NAGS	0	0	0	0	3	1
ACBD4	0	0	0	7	4	8
WNT3	0	1	0	14	14	12
PNPO	0	0	0	3	5	3
CHAD	0	1	0	2	1	0
ABCC3	0	0	1	31	37	39
HLF	0	0	0	43	49	54
PCTP	0	0	0	91	83	72
TACO1	0	0	0	2	1	1
APOH	0	0	0	36	28	35
FAM20A	0	0	0	47	47	45
ABCA6	0	0	0	49	61	61
GPRC5C	0	0	0	15	12	11
GALK1	0	0	0	10	9	8
ACOX1	4	3	4	17	17	23
AFMID	0	0	0	4	6	6
SLC25A10	0	0	0	2	3	2
GCGR	0	0	0	5	6	8
P4HB	3	4	5	8	6	5
PCYT2	0	0	1	2	2	1
DCXR	0	0	0	0	0	0
LPIN2	0	0	0	105	107	101
TTC39C	0	0	0	136	118	133
MOCOS	0	0	0	93	89	96
ACAA2	0	0	0	32	34	29
ONECUT2	0	0	0	35	46	48
CYB5A	10	7	3	23	26	28
SLC66A2	1	3	0	56	44	53
EFNA2	0	1	0	14	10	9
GAMT	0	0	0	2	3	3
REEP6	0	0	0	3	2	3
TMPRSS9	0	0	0	54	40	43
CREB3L3	0	0	0	18	11	21
PLIN5	0	0	0	13	17	10
LRG1	0	0	0	0	2	1
TNFAIP8L1	0	0	0	7	14	4
TNFSF14	0	0	0	4	3	1
C3	0	3	1	61	77	73
PEX11G	0	1	0	8	5	5
CLEC4G	0	0	0	0	1	5
CLEC4M	0	0	0	2	2	1
ANGPTL4	0	0	0	13	7	10
SHFL	0	0	0	3	1	4
ANGPTL6	1	1	0	3	5	4
ICAM3	0	0	0	1	1	1
ANGPTL8	0	0	0	1	0	0
GCDH	0	0	0	10	15	12
PALM3	0	0	0	3	4	7
PGLYRP2	0	0	0	19	17	14
CYP4F3	0	0	1	31	31	33
CYP4F12	0	0	1	19	19	15
CYP4F2	1	0	0	31	34	35
CYP4F11	0	0	0	31	25	27
OCEL1	0	0	0	1	0	0
NR2F6	0	0	0	10	10	10
ARMC6	0	0	0	9	18	10
SLC25A42	0	0	1	18	19	20
TM6SF2	0	0	0	3	2	4
CEBPA	0	0	0	2	1	0
HPN	0	0	0	11	10	8
LSR	0	0	0	10	6	9
HAMP	0	0	0	2	1	0
IGFLR1	0	0	0	2	2	2
PRODH2	0	0	1	17	10	9
CAPN12	0	0	0	20	14	17
FBXO17	0	0	1	14	15	13
CCNP	1	0	0	3	2	1
CYP2A6	0	0	0	24	30	23
CYP2A7	0	0	0	11	11	15
CYP2B6	2	2	0	10	14	18
CYP2A13	0	0	0	7	5	6
IGSF23	0	0	0	17	18	18
BCL3	0	0	0	11	14	10
APOE	0	0	0	0	1	0
APOC1	0	0	0	1	1	0
APOC4	0	0	0	1	0	1
APOC4-APOC2	0	0	0	4	2	2
APOC2	0	0	0	3	2	1
FOXA3	0	0	1	3	3	2
SULT2A1	0	0	0	9	6	5
FGF21	0	0	0	0	0	0
FTL	16	14	14	457	483	455
ATF5	0	0	0	8	8	6
ASPDH	0	0	0	1	0	0
ETFB	0	0	0	14	14	10
TMEM86B	0	0	0	0	0	0
ISOC2	0	0	0	8	7	2
RFPL4A	0	0	0	6	3	2
NLRP11	0	0	0	77	59	72
A1BG	0	0	0	6	5	0
SLC27A5	0	0	0	13	12	15
TRIB3	0	0	0	18	19	18
CRLS1	0	0	0	30	26	33
HAO1	0	0	0	61	54	49
FOXA2	0	0	0	14	15	15
APMAP	0	0	0	24	24	19
RPRD1B	1	3	0	75	78	73
LBP	0	0	0	14	9	13
SGK2	0	0	0	10	8	12
HNF4A	0	0	0	56	50	52
TTPAL	1	3	3	17	16	14
SDC4	0	0	0	20	16	11
PCK1	1	0	0	4	7	6
SLC17A9	1	0	0	5	10	9
CHRNA4	0	0	0	7	8	12
ZGPAT	0	0	0	17	25	19
LIME1	0	0	0	1	2	2
SLC2A4RG	0	0	0	4	3	4
SOD1	0	2	1	8	7	9
RCAN1	0	0	0	85	68	69
CLDN14	0	1	0	75	69	59
CBS	1	1	0	3	1	2
DNMT3L	0	0	0	14	13	11
LRRC3	0	0	0	4	2	1
COL18A1	0	0	0	36	36	36
FTCD	0	0	0	3	3	4
SLC25A18	0	0	1	6	7	7
SLC25A1	0	0	0	1	1	1
RTN4R	0	0	0	19	22	16
SERPIND1	0	0	0	10	10	10
SDF2L1	0	0	0	0	1	1
DDTL	0	0	0	0	1	0
DDT	0	0	0	2	0	2
UPB1	0	1	0	16	11	18
GGT1	0	0	0	14	13	11
NIPSNAP1	0	1	0	14	8	8
SEC14L2	0	0	0	7	13	5
SEC14L3	1	0	0	15	9	13
SEC14L4	0	0	0	8	12	6
APOL6	0	0	0	24	28	21
APOL1	5	6	5	7	9	6
TST	0	0	0	2	2	1
MPST	0	0	0	8	4	7
TMPRSS6	0	0	0	44	32	41
CYP2D6	1	0	0	1	0	1
MPPED1	0	0	0	61	66	68
PNPLA3	0	0	0	21	20	21
TTC38	0	0	0	14	18	10
GRAMD4	9	6	3	51	46	61
SELENOO	0	0	0	4	3	3
ARSL	0	0	0	11	16	18
FAM9B	0	1	0	144	153	135
ASB9	0	0	0	15	16	10
GK	0	0	0	27	34	30
OTC	0	0	0	18	25	19
MAOB	0	0	0	63	72	54
RGN	0	0	0	7	5	10
EBP	9	3	5	1	2	1
GLOD5	0	0	0	5	3	3
MAGIX	0	0	0	7	4	6
CLCN5	108	111	109	1167	1182	1194
PFKFB1	0	0	0	54	51	57
AR	3	7	4	139	157	151
GJB1	0	0	0	3	4	3
SLC16A2	0	0	0	53	67	51
SERPINA7	0	0	1	4	6	2
RNF128	0	0	1	41	47	37
RIPPLY1	0	0	0	0	0	0
RTL4	0	0	0	219	213	200
PGRMC1	0	0	0	3	3	3
GLUD2	0	0	0	5	5	1
MBNL3	7	6	7	74	82	77
F9	0	0	0	11	10	14
ATP11C	16	10	8	133	137	156

## Sheet: lung
	NEB-1	NEB-2	NEB-3	SLiPiR-1	SLiPiR-2	SLiPiR-3
C1QB	0	0	0	6	4	8
FCN3	1	0	0	1	5	1
FGR	0	0	0	12	15	11
CSF3R	1	1	0	7	8	8
CYP4B1	0	0	0	61	55	63
CD101	1	1	1	30	28	26
HSPA6	4	6	5	0	1	0
FCGR3A	1	1	0	7	9	4
CCDC190	0	0	0	41	28	41
FMO2	0	0	0	24	21	17
HMCN1	5	7	6	466	482	480
CHIT1	0	0	0	48	46	39
C1orf116	0	0	1	10	6	7
KCNS3	3	3	1	520	520	514
EPAS1	0	0	0	61	71	68
SFTPB	0	0	0	3	4	2
IL1RL1	0	0	0	43	42	49
ACOXL	0	0	0	285	304	295
NCKAP5	0	2	1	838	809	829
GALNT5	0	0	1	62	64	61
CALCRL	0	0	0	92	105	96
CACNA2D2	0	0	0	90	79	86
DNAH12	1	0	0	241	255	243
CD80	1	0	0	40	34	36
EFCC1	0	0	1	13	16	12
GP9	0	0	0	0	2	2
COL6A5	0	1	0	128	119	135
CLDN18	0	0	0	24	24	18
CPA3	0	0	0	22	16	16
LAMP3	0	0	0	24	26	26
HTR3C	0	0	0	1	5	1
SLC34A2	0	0	0	18	13	16
DTHD1	0	0	0	80	88	102
BMP3	0	0	0	21	28	24
HHIP	1	0	1	80	79	76
CSF2	0	0	0	0	0	0
SCGB3A2	0	0	0	9	7	8
DOCK2	1	2	4	348	346	361
FGFR4	2	2	2	77	69	62
SCGB3A1	0	0	0	0	0	0
SFTA2	0	0	0	4	1	7
LST1	0	1	1	0	0	0
AGER	0	0	0	0	1	0
HLA-DRA	0	0	0	2	2	1
HLA-DRB5	0	0	0	1	1	0
HLA-DRB1	0	0	0	1	1	1
HLA-DQA1	0	0	0	0	1	1
HLA-DQB1	0	0	0	0	0	0
HLA-DQA2	0	0	0	1	0	0
HLA-DPA1	0	0	0	2	2	1
HLA-DPB1	0	0	0	2	3	2
ADGRF5	0	0	0	83	85	68
ROS1	6	11	4	148	149	115
ULBP1	0	0	0	5	5	5
AGR3	0	0	0	13	11	16
TRGJP2	0	0	0	0	0	0
UPK3B	0	0	0	1	1	2
MSR1	0	1	0	457	427	414
DOK2	0	0	0	4	4	3
SFTPC	0	0	0	1	3	1
DCSTAMP	0	0	0	6	7	8
CD274	0	0	0	14	17	19
FCN1	0	0	0	6	8	6
ALOX5	0	1	0	20	23	27
GPRIN2	0	0	0	25	19	14
GDF10	0	0	0	8	11	7
RTKN2	0	0	0	93	92	93
PRF1	0	0	0	3	5	3
SFTPA2	0	0	0	0	1	1
SFTPA1	0	0	0	2	1	1
SFTPD	0	0	0	39	46	39
CRTAC1	3	1	3	110	92	96
ADRB1	0	0	0	1	1	1
SPI1	0	0	0	12	6	12
MS4A15	0	1	0	7	7	9
SCGB1A1	0	0	0	5	3	4
FOLR1	0	0	1	5	4	2
ADAMTS8	0	0	0	10	11	9
CLEC6A	0	0	0	36	27	31
A2M	1	1	0	66	57	59
CLEC7A	0	0	0	13	13	8
GPRC5A	0	0	0	25	24	21
LRRK2	10	9	17	166	173	171
ACVRL1	0	0	0	6	5	12
DRAM1	0	0	0	96	90	105
ALOX5AP	0	0	0	31	33	34
NKX2-1	0	0	0	8	5	4
IGHJ6	0	0	0	0	0	0
CTSH	0	0	0	18	14	14
RASGRF1	1	0	0	77	88	71
ABCA3	0	2	5	23	29	27
C16orf89	0	0	0	11	13	12
EMP2	0	0	0	17	19	18
APOBR	2	2	1	1	2	2
SPN	1	1	0	5	3	2
ITGAX	0	1	2	11	8	11
SLC22A31	0	0	0	1	1	4
CD68	2	2	1	0	1	2
CCL18	0	0	0	2	2	1
CCL3	0	0	0	0	0	0
CSF3	0	0	0	0	1	1
TBX21	0	0	0	7	9	8
CD300C	0	0	0	1	1	2
CD300LF	0	0	0	13	12	18
AQP4	0	0	0	13	7	10
ARHGAP45	0	0	0	15	16	11
MCEMP1	0	0	0	0	0	0
MYO1F	7	6	8	18	14	14
ICAM4	0	0	0	0	1	1
ACP5	0	0	1	1	0	1
RASAL3	0	0	0	4	6	5
F2RL3	0	0	0	1	1	1
CYP2F1	0	0	0	8	6	9
CEACAM6	0	0	0	8	14	7
CXCL17	0	0	0	6	6	2
NAPSA	0	0	0	4	4	7
FPR3	0	0	1	21	16	18
OSCAR	0	0	0	1	1	1
LILRB2	0	0	0	0	0	0
FCAR	0	0	0	0	0	1
GGTLC1	0	0	0	0	0	0
COX4I2	0	0	0	6	3	6
BPIFA1	0	0	0	3	5	3
CASS4	4	5	8	27	25	24
CLDN5	0	0	0	1	1	0
ANOS1	0	0	0	107	106	110
AGTR2	0	0	0	3	2	6

## Sheet: ovary
	NEB-1	NEB-2	NEB-3	SLiPiR-1	SLiPiR-2	SLiPiR-3
MMP23B	0	0	0	2	1	2
AJAP1	0	0	0	91	97	82
PLA2G5	0	0	0	60	62	57
PTCH2	0	0	0	16	14	15
DIRAS3	0	0	0	4	4	8
CTH	1	0	0	22	25	27
PROK1	0	0	0	8	3	5
NGF	0	0	0	47	52	55
SPRR2F	0	0	0	2	2	1
MEX3A	0	0	0	3	5	5
ADAMTS4	0	0	0	8	12	13
KCNT2	0	0	0	385	436	421
LHX9	0	0	0	20	17	13
KLHDC8A	1	1	0	13	11	13
CAMK1G	0	0	0	19	19	30
TLR5	0	0	0	26	22	15
GNG4	0	0	2	59	45	48
GREB1	143	121	143	439	407	441
TCF23	0	0	0	2	2	4
LHCGR	0	0	0	65	69	61
FSHR	1	1	0	193	181	185
TRABD2A	2	2	4	55	45	47
FHL2	0	0	0	54	62	53
GLI2	0	0	0	149	141	144
NXPH2	0	0	0	109	106	111
NR4A2	0	0	0	14	14	13
SCN7A	1	1	1	230	211	228
FKBP7	0	0	0	8	9	5
CDK15	3	2	2	89	98	78
CRYGD	0	0	0	0	1	2
IGFBP5	1	1	1	12	14	12
OBSL1	1	1	0	6	4	5
INHA	0	0	0	2	1	4
SLC4A3	1	0	0	18	16	11
ECEL1	0	0	0	4	5	6
EPHA6	1	1	3	959	941	945
IGSF11	0	0	0	286	305	314
FOXL2	0	0	0	1	1	0
FOXL2NB	0	0	0	1	3	4
RBP1	0	0	0	14	6	9
CLSTN2	0	1	0	585	554	578
IGSF10	0	3	2	23	18	28
CLDN11	0	1	0	23	22	20
KCNMB2	1	0	1	488	506	496
CPZ	0	0	0	12	13	15
HS3ST1	0	0	0	28	31	25
RASL11B	0	0	0	1	4	3
PDGFRA	3	2	7	60	59	64
ENPP6	1	1	0	112	114	103
ADAMTS16	0	0	0	155	142	151
C7	0	0	1	51	60	50
PLCXD3	0	0	1	212	193	194
MCC	1	0	0	446	452	458
SNCAIP	0	0	0	140	156	135
GALNT10	0	0	0	175	163	182
SIMC1	1	2	0	82	70	85
PRRT1	0	0	0	0	0	0
HTR1E	0	0	0	59	41	57
TCF21	0	0	0	6	5	5
WIPF3	0	0	0	87	82	84
VWC2	0	0	0	138	128	124
CCL26	0	0	0	15	13	12
LRRC17	0	1	0	13	18	16
CPED1	1	0	0	293	301	320
GATA4	0	0	0	36	38	32
SGCZ	2	0	0	1132	1231	1197
UBXN8	0	0	0	19	18	16
ADRB3	0	0	0	3	1	1
ZFPM2	2	2	1	1252	1338	1269
VLDLR	0	0	0	29	32	34
BNC2	0	0	0	478	462	476
FRRS1L	0	0	0	33	27	29
UCMA	0	0	0	3	8	7
MKX	0	0	0	62	62	68
BAMBI	0	0	0	6	7	7
LRRTM3	0	0	0	149	151	152
CDH23	0	1	0	242	232	243
B4GALNT4	0	0	0	1	2	1
CDKN1C	0	0	0	3	2	2
WT1	2	0	1	31	49	32
C11orf96	0	0	0	1	0	2
MDK	0	0	0	0	0	0
VWCE	0	0	0	29	29	20
TENM4	2	2	4	602	594	630
ANGPTL5	0	0	0	21	19	15
PDGFD	0	0	0	245	257	258
ROBO3	0	0	0	6	1	6
LAG3	0	0	0	1	2	1
RESF1	6	8	1	26	21	18
AMHR2	0	0	0	3	1	3
HOXC6	0	1	0	44	40	33
NAV3	1	0	3	865	885	851
ANO4	2	2	0	398	432	422
FLRT2	0	0	0	129	121	108
EML5	0	1	0	220	195	222
TYRO3	1	1	3	5	5	9
NR2F2	0	0	0	21	20	14
PRRT2	0	0	0	2	1	1
PAGR1	0	0	0	2	3	3
CDH11	0	0	0	190	176	194
CDH3	0	0	0	43	43	39
HS3ST3A1	0	0	0	95	86	82
WFIKKN2	0	0	0	4	1	0
ABCA10	0	0	0	74	74	77
TIMP2	2	1	1	22	26	31
GATA6	0	0	0	35	21	22
ASXL3	1	3	2	171	160	157
CCBE1	1	0	1	221	224	224
ZNF556	0	0	0	8	9	4
CCDC194	0	0	0	2	3	2
BST2	0	0	0	1	2	2
TMEM221	0	0	0	6	7	3
ZNF714	0	0	0	42	36	39
ZNF98	0	1	1	95	99	84
TSHZ3	0	0	0	160	160	163
CD22	1	1	2	14	14	19
FFAR1	0	0	0	4	3	4
CCDC8	0	0	0	4	1	1
SIGLEC11	0	0	0	43	45	42
HAS1	0	0	0	5	5	3
ZIM2	0	0	0	62	62	50
PEG3	0	0	0	22	28	27
ASIP	0	1	1	46	48	53
CDH4	1	0	0	394	394	377
ADAMTS1	0	0	0	6	8	5
C21orf62	0	0	0	11	10	9
CSDC2	0	0	0	5	3	3
SCUBE1	0	0	0	59	38	55
PRPS2	0	0	0	11	16	24
ARX	0	0	0	3	7	3
NDP	0	0	0	5	10	11
CHST7	0	0	0	2	4	7
TSPYL2	0	0	0	2	2	5
LPAR4	0	0	0	5	5	8
PABPC5	0	0	0	0	0	1
PCDH11X	1	1	1	393	410	405
SYTL4	0	0	0	29	26	24
TMSB15B	0	0	0	33	30	21
ZCCHC18	0	0	0	0	1	1
NRK	0	1	0	93	73	62
PWWP3B	0	0	0	29	27	32
FRMPD3	0	0	0	65	68	60
TMEM255A	0	0	0	18	19	24
HS6ST2	0	0	0	178	173	174
PNMA6E	0	0	0	0	1	0

## Sheet: pancreas
	NEB-1	NEB-2	NEB-3	SLiPiR-1	SLiPiR-2	SLiPiR-3
TMEM52	0	0	0	0	0	1
ERRFI1	0	0	0	14	9	16
C1orf127	1	1	1	16	19	18
FBXO2	0	0	1	4	6	4
CTRC	0	0	0	3	5	4
CELA2A	0	0	0	4	7	5
CELA2B	0	0	0	7	8	6
AKR7A3	0	0	0	1	3	1
RNF186	0	0	0	0	0	0
CELA3B	0	0	0	6	5	2
CELA3A	0	0	0	5	5	4
IL22RA1	0	0	0	13	15	12
NCMAP	0	0	0	18	24	19
SLC30A2	0	1	1	1	3	6
SYTL1	0	0	0	4	3	4
SMPDL3B	0	0	0	6	8	11
PABPC4	0	0	0	16	11	14
HEYL	0	0	0	13	11	14
MYCL	0	0	0	1	0	1
TMEM125	0	0	0	0	0	0
MKNK1	0	0	0	35	21	28
KANK4	1	0	0	50	51	42
AMY2B	0	0	0	25	29	30
AMY2A	0	0	0	10	4	15
AMY1C	0	0	0	21	19	19
ELAPOR1	0	0	0	57	56	57
VTCN1	0	0	0	50	43	45
NBPF12	1	0	0	65	74	64
NR5A2	0	0	0	118	115	119
ASCL5	0	0	0	7	7	4
PM20D1	0	0	0	15	11	11
PLXNA2	0	1	0	110	133	107
SPATA45	0	0	0	9	12	14
CNIH3	0	0	0	266	254	245
LEFTY1	7	6	4	16	11	11
PGBD5	1	2	0	82	82	87
MAP3K21	0	0	0	105	117	97
ERO1B	0	0	0	84	66	77
CYS1	0	0	0	6	7	5
SLC3A1	1	1	0	29	34	38
ANXA4	0	0	1	145	133	145
REG3G	0	0	0	0	1	0
REG1B	0	0	0	2	2	2
REG1A	0	0	0	0	2	6
REG3A	0	0	0	2	3	1
MAT2A	0	0	0	7	5	7
EIF2AK3	0	0	0	122	141	152
NEURL3	2	2	4	4	6	4
DPP10	2	3	1	1250	1302	1267
SCTR	0	0	0	53	50	47
CFC1	0	0	0	3	5	5
TMEM163	0	0	0	220	232	252
GCG	0	0	0	4	6	9
G6PC2	0	0	0	6	5	3
ITPRID2	0	0	0	38	32	31
ACADL	1	0	0	26	25	29
IGFBP2	0	0	0	24	25	19
CRYBA2	0	0	0	0	1	0
AQP12B	1	0	0	15	18	18
AQP12A	0	0	0	40	32	48
KIF1A	0	1	0	57	61	68
CMTM8	0	0	0	115	113	132
FBXW12	0	0	0	21	22	30
PSMD6	0	0	0	12	15	14
LRIG1	0	0	0	95	84	96
C3orf52	0	0	0	46	39	32
RBP1	0	0	0	14	6	9
SPSB4	0	0	0	95	83	91
CPB1	0	0	0	41	50	54
SERPINI2	0	0	0	34	26	30
CAMK2N2	0	0	0	0	0	0
ECE2	0	0	0	8	13	13
SST	0	0	0	2	0	0
RNF212	0	0	1	43	45	61
KLB	0	0	0	39	25	38
UGT2A3	0	0	0	20	20	21
SLC4A4	1	0	0	590	582	590
NKX6-1	0	0	0	3	4	1
ARHGEF38	0	2	0	155	143	142
EGF	0	0	0	104	97	120
CCDC110	0	0	1	17	25	20
PTGER4	0	0	0	6	9	9
CCNO	0	0	0	1	0	0
SHISAL2B	0	0	0	33	31	27
GPR150	0	0	0	4	2	1
PCDHA10	0	0	0	162	137	163
SPINK1	0	0	0	6	5	7
DCDC2	0	0	0	212	209	227
KAAG1	0	0	0	0	0	0
GMNN	1	4	0	5	9	10
SCGN	0	0	0	53	55	47
SLC17A4	0	0	0	29	29	31
CLPSL1	0	0	0	6	2	4
CLPS	0	0	0	0	0	0
GLP1R	0	0	1	24	28	24
KCNK16	0	0	0	4	2	2
UNC5CL	1	0	0	9	13	10
GNMT	1	0	0	1	1	1
PEX6	0	0	0	5	7	1
MYMX	0	0	0	0	1	0
PKHD1	1	1	1	483	490	491
RFX6	0	0	0	46	50	54
LFNG	1	0	0	10	10	10
SDK1	1	0	0	763	851	799
TRIM50	0	0	0	5	3	5
ASNS	0	0	0	19	17	22
BHLHA15	0	0	0	1	1	0
TECPR1	0	0	1	21	15	19
GJC3	0	0	0	4	4	6
NAT16	0	0	0	3	5	6
CFTR	0	0	1	401	368	387
CPA2	0	0	0	20	19	23
CPA1	1	0	0	2	1	1
MGAM2	0	1	1	55	77	67
TRBV7-4	0	0	0	0	0	0
TRBV5-4	0	0	0	0	0	0
TRBV6-7	0	0	0	0	0	0
PRSS1	1	0	1	0	0	0
PRSS2	1	1	0	4	2	4
TRPV6	0	0	0	1	1	2
RARRES2	0	0	0	0	0	0
MNX1	0	0	0	8	4	7
PTPRN2	4	2	2	592	567	566
DEFB1	0	0	0	2	4	4
GATA4	0	0	0	36	38	32
SLC39A14	0	0	0	29	34	29
DUSP4	0	1	0	6	2	7
MBOAT4	0	0	0	4	4	5
EIF4EBP1	0	0	0	21	14	13
ERICH5	0	0	0	20	18	14
SYBU	0	0	0	103	95	98
SLC30A8	0	0	0	210	184	217
PRSS3	0	0	0	31	32	29
EPB41L4B	1	0	0	149	133	134
KIF12	2	1	0	5	7	9
ST6GALNAC4	1	0	0	2	2	2
PRRT1B	0	0	0	1	3	2
CEL	0	0	0	2	4	5
SARDH	0	0	0	47	43	48
TPRN	0	0	0	6	6	4
UCN3	0	0	0	8	12	9
PTF1A	0	0	0	0	0	0
COMTD1	0	0	0	2	2	1
SLC16A12	0	0	0	152	139	154
ACSM6	0	0	0	27	23	23
SFRP5	0	0	0	1	1	2
RBM20	1	1	0	165	162	160
PDCD4	0	0	0	31	32	31
PLEKHS1	0	0	0	41	45	42
PNLIP	0	0	0	19	17	15
PNLIPRP1	0	0	0	15	18	14
CUZD1	0	0	0	14	14	10
PPP2R2D	0	0	0	33	39	43
BNIP3	0	0	0	4	6	5
SCGB1C1	0	0	0	0	1	1
PGGHG	0	0	0	1	0	0
IFITM5	0	0	0	0	0	0
SLC25A22	0	0	0	3	2	1
CRACR2B	0	0	0	1	3	2
MUC6	1	0	0	3	2	3
BRSK2	0	0	0	38	35	31
INS-IGF2	0	0	0	11	13	18
INS	0	0	0	0	1	0
TRPM5	0	0	1	8	8	15
CCKBR	0	0	0	10	8	4
NUCB2	0	0	0	111	104	110
ABCC8	1	0	0	47	57	54
CREB3L1	0	0	0	23	22	23
SLC43A1	0	0	0	23	24	23
PLAAT5	0	0	0	35	25	28
GPHA2	0	0	0	0	0	0
SLC25A45	0	1	1	4	4	4
ACY3	0	0	0	4	5	4
TCIRG1	0	0	0	7	5	6
BACE1	0	0	1	14	16	21
KCNJ5	0	0	0	20	9	13
ERP27	0	0	0	22	19	20
IAPP	0	0	0	11	11	15
BCAT1	0	0	0	127	114	115
FKBP11	0	0	0	3	4	5
CELA1	0	0	0	5	4	4
SLC39A5	0	0	0	2	3	4
TBC1D30	0	0	0	125	133	131
TRHDE	0	0	0	611	571	599
ALDH1L2	0	1	0	65	75	74
PLA2G1B	0	0	0	5	5	1
HNF1A	1	0	1	17	12	16
PDX1	0	0	0	16	20	17
SLC25A15	1	0	0	12	14	19
NAA16	0	0	0	68	69	65
SERPINE3	0	0	0	25	26	21
DHRS12	1	0	0	15	11	14
OLFM4	0	0	1	25	24	25
CLDN10	0	0	0	130	131	128
C13orf46	0	1	0	14	19	15
CFAP97D2	0	0	0	48	42	28
RNASE1	0	0	0	0	0	1
COCH	0	0	0	12	16	13
CCDC198	0	0	0	18	18	18
SEL1L	0	0	0	41	50	50
CATSPERB	0	0	0	97	97	95
TC2N	4	5	7	48	58	46
SERPINA3	0	0	0	7	5	7
BEGAIN	0	0	0	18	15	21
IGHJ3	0	0	0	0	0	0
FAM189A1	1	3	0	225	215	203
SCG5	0	0	0	17	18	24
GOLGA8B	0	0	0	41	48	39
CHAC1	0	0	0	1	1	1
GATM	0	0	0	37	39	30
ONECUT1	0	0	0	22	32	23
C2CD4B	0	0	0	0	0	1
HOMER2	0	0	0	102	108	95
ANPEP	2	2	2	16	22	20
ZNF710	0	0	0	41	31	30
FAM174B	0	0	1	167	145	153
ARHGDIG	0	0	0	1	0	1
PDIA2	0	0	0	1	0	0
RAB26	0	0	0	6	3	6
CLDN6	0	0	0	3	1	1
BICDL2	0	0	0	0	0	2
IL32	0	1	0	10	15	16
SMIM22	0	0	0	4	3	4
ABAT	5	8	5	77	70	71
PLA2G10	0	0	0	10	13	13
NOMO1	0	0	0	26	32	28
MPV17L	0	0	0	2	6	3
NOMO3	1	1	0	31	32	35
NOMO2	0	0	0	32	34	34
GP2	0	0	0	10	13	15
AQP8	0	0	0	8	14	10
NUPR1	0	0	0	1	1	0
GPT2	0	0	0	23	17	21
CTRL	0	0	0	3	2	0
TMED6	0	0	1	5	4	2
CTRB2	1	0	1	0	0	0
CTRB1	0	0	0	3	2	8
SLC22A31	0	0	0	1	1	4
DPEP1	0	0	0	119	119	124
SCGB1C2	0	0	0	0	0	0
RPH3AL	0	0	0	32	34	30
RAP1GAP2	0	0	0	145	132	143
P2RX1	0	0	0	7	7	6
MFSD6L	0	0	0	0	0	0
KSR1	0	0	0	106	114	95
TMEM97	0	0	0	7	5	1
HNF1B	0	0	0	23	27	23
PLEKHH3	0	0	0	1	2	1
PPY	0	0	0	2	2	0
PRR15L	0	0	0	2	3	3
CHAD	0	1	0	2	1	0
ERN1	3	5	5	65	73	77
HID1	0	0	0	11	9	7
FSCN2	1	0	0	16	18	22
P4HB	3	4	5	8	6	5
PYCR1	0	0	0	5	4	4
IMPA2	0	1	0	23	27	26
ANKRD62	0	0	0	31	40	38
GAREM1	4	3	2	297	327	320
SHC2	0	0	1	28	18	32
NRTN	0	0	0	9	12	12
RAB3D	3	7	10	3	11	5
GNG14	0	0	0	0	0	0
ZNF98	0	1	1	95	99	84
SCGB2B2	1	0	0	94	91	100
HPN	0	0	0	11	10	8
FFAR1	0	0	0	4	3	4
NPHS1	0	0	0	11	15	14
KIRREL2	0	0	0	3	4	6
SYCN	0	0	0	1	0	0
CEACAM16	0	0	0	3	3	4
FOXA3	0	0	1	3	3	2
FUT1	0	0	0	2	1	2
CGB1	0	0	0	1	0	1
KLK1	0	0	0	6	3	1
TMC4	0	0	0	1	0	0
LENG9	1	0	0	0	0	0
ANKEF1	0	0	0	67	65	67
RRBP1	3	1	1	26	35	36
FOXA2	0	0	0	14	15	15
SPAG4	1	0	0	3	1	2
MATN4	0	0	0	7	6	5
RBPJL	0	0	0	5	6	7
HUNK	0	0	0	136	123	133
FAM3B	0	0	0	45	52	43
CBS	1	1	0	3	1	2
DERL3	0	0	0	3	1	2
TPST2	0	0	0	40	50	54
XBP1	0	0	0	2	1	1
LGALS2	0	0	0	12	9	10
GCAT	0	0	0	4	3	4
ADM2	0	0	0	1	0	1
LMF2	0	0	0	1	3	1
ARSL	0	0	0	11	16	18
ASB9	0	0	0	15	16	10
GRPR	0	0	0	22	17	22
MAGEB17	0	0	0	0	0	0
PRDX4	0	0	0	10	7	13
SLC38A5	0	1	0	8	6	10
TEX11	0	2	1	300	256	269
PAK3	0	1	0	142	147	176
GPR119	0	0	0	2	2	2
SSR4	0	0	0	1	1	1

## Sheet: prostate
	NEB-1	NEB-2	NEB-3	SLiPiR-1	SLiPiR-2	SLiPiR-3
RCAN3	5	8	3	39	30	33
RAB3B	1	0	0	49	60	49
GLIS1	0	0	0	129	146	136
CREB3L4	0	1	0	3	5	3
SLC45A3	0	0	0	11	9	10
GCSAML	0	0	0	84	73	70
SRD5A2	0	0	0	87	76	79
POTEI	0	0	0	52	50	56
DPP4	0	0	0	79	84	100
EVX2	0	0	0	9	13	16
HOXD13	0	0	0	1	3	2
HOXD11	0	0	0	1	0	0
TMEFF2	0	0	0	201	208	212
TRPM8	0	0	0	73	71	85
MLPH	0	0	0	37	32	35
ANO7	0	0	0	14	9	15
STAC	0	0	0	168	165	164
TGM4	0	0	0	24	26	19
EPHA3	1	2	5	342	326	327
SLC15A2	0	0	0	99	93	96
CPNE4	1	3	1	726	711	709
ACP3	0	1	0	35	34	30
MUC4	1	0	1	5	9	7
BEND4	1	1	0	30	29	44
CWH43	0	0	0	116	131	115
PRDM8	0	0	0	41	64	50
PRKG2	0	1	0	141	147	139
BMPR1B	0	1	0	472	449	456
PCDH10	0	0	0	33	45	40
SMIM31	0	0	0	34	41	43
APELA	0	0	0	17	21	18
SPOCK3	0	0	0	475	477	489
CDH10	0	0	0	134	132	133
SHROOM1	0	0	0	2	4	3
GCNT2	2	1	2	95	85	81
H2BC7	1	1	0	3	4	1
SLC44A4	0	0	0	0	1	0
SPDEF	0	0	0	9	4	5
DNAH8	1	0	2	303	299	293
DLK2	0	0	1	4	5	3
PRIM2	1	0	0	338	354	366
AMD1	0	0	0	19	17	22
SP8	0	0	0	8	4	6
NPY	0	0	0	7	3	5
HOXA13	1	0	1	7	4	4
EVX1	0	0	0	5	4	4
TRGC2	0	1	0	8	10	12
TRGJ2	0	0	0	0	0	0
TRGJP2	0	0	0	0	0	0
TRGC1	0	0	0	10	10	8
TRGJ1	0	0	0	0	0	0
TRGJP	0	0	0	0	0	0
TRGV9	0	0	0	0	0	0
TRGV8	0	0	0	0	0	1
VSTM2A	0	0	1	24	31	20
STEAP1	0	0	0	12	10	16
STEAP2	0	0	0	80	65	72
TRPV6	0	0	0	1	1	2
NKX3-1	0	0	0	3	3	2
CHRNA2	0	0	0	8	6	9
CPA6	0	0	0	425	476	439
PI15	0	0	0	19	17	25
RLN1	0	0	0	3	6	2
ITGA8	0	0	1	173	139	157
MKX	0	0	0	62	62	68
MSMB	0	0	0	6	6	9
OR51E1	0	0	0	12	17	15
OR51E2	0	0	0	18	18	14
FOLH1	0	0	0	58	61	65
CHRM1	0	0	0	4	4	1
NCAPD3	1	3	3	74	73	69
GLB1L3	2	0	0	34	40	30
WNT5B	4	5	6	87	79	83
CUX2	1	1	0	213	216	203
P2RX2	1	1	0	1	0	1
ABCC4	11	14	11	270	281	292
POTEM	1	1	1	61	63	62
POTEG	0	0	1	55	68	71
FOXA1	0	0	0	5	3	5
TTC6	0	0	1	498	482	489
TXNDC16	0	1	2	127	142	155
ARG2	0	0	0	29	21	16
RDH11	0	0	0	17	15	15
IGHJ5	0	0	0	0	0	0
PLA2G4D	0	0	0	17	13	16
SLC30A4	0	0	0	29	30	26
LMAN1L	0	0	0	2	5	6
CPLX3	0	0	0	3	4	1
ISL2	0	0	0	1	2	0
MESP1	0	0	0	0	0	0
ALDH1A3	0	0	0	18	18	19
PERCC1	0	0	0	0	1	0
ALOX15B	0	0	0	3	5	4
MYH3	1	1	1	11	14	14
WNK4	0	0	0	6	7	6
PRAC1	0	0	0	0	0	0
PRAC2	0	0	0	0	0	0
HOXB13	0	0	0	0	1	0
TBX4	1	0	0	18	17	20
KCNH6	0	0	0	11	10	10
CACNG4	0	0	0	42	38	31
SLC14A1	0	0	0	40	41	37
SERPINB11	0	0	0	110	119	107
SALL3	0	0	0	5	5	6
CPAMD8	0	1	0	94	91	102
CGB7	0	0	0	2	1	1
NTF4	0	0	0	7	8	5
KLK3	0	0	0	5	7	7
KLK2	0	0	0	16	15	15
KLK4	0	0	0	4	5	6
ZNF613	0	0	0	13	13	15
ZNF761	0	0	0	30	24	25
CDC42EP5	0	0	0	2	1	0
PMEPA1	0	0	0	26	28	33
CDH26	0	0	0	90	79	84
TMPRSS2	0	0	1	55	52	36
POTEH	0	0	0	70	61	67
TMEM121B	0	0	0	2	0	0
NEFH	1	0	0	1	1	2
RFPL2	0	0	0	5	5	4
UPK3A	0	0	0	5	3	4
PABPC1L2B	0	0	0	0	2	2
PABPC1L2A	0	0	0	0	1	1
TMSB15A	0	0	0	1	2	2
TBL1Y	1	0	1	96	92	106
NLGN4Y	0	0	0	183	194	188
RPS4Y2	1	1	3	16	17	8

## Sheet: stomach
	NEB-1	NEB-2	NEB-3	SLiPiR-1	SLiPiR-2	SLiPiR-3
AKR7A3	0	0	0	1	3	1
GALE	0	0	0	2	3	1
TRNP1	0	0	0	9	7	5
SLC9A1	0	0	0	38	27	33
ELAPOR1	0	0	0	57	56	57
EPS8L3	0	1	0	3	7	9
CHIA	0	0	0	31	30	29
BCL2L15	0	0	0	7	6	5
NBPF12	1	0	0	65	74	64
MUC1	0	1	1	3	2	2
SLAMF7	0	0	0	10	6	6
GPR25	0	0	0	0	1	0
MFSD4A	0	0	0	7	16	14
SLC26A9	0	0	0	17	20	16
CTSE	1	0	0	9	8	9
C1orf116	0	0	1	10	6	7
LAMB3	0	0	0	25	26	21
ESRRG	0	0	0	571	634	583
FAM177B	0	0	0	13	14	18
CAPN8	0	0	0	57	42	41
CAPN9	0	0	0	25	28	32
CAPN13	0	0	0	96	92	78
GKN2	0	0	0	10	7	12
GKN1	0	0	0	3	2	1
LBX2	0	1	0	0	1	1
IGKJ5	0	0	0	0	0	0
IGKJ4	0	0	0	0	0	0
IGKJ3	0	0	0	0	0	0
IGKJ2	0	0	0	0	0	0
IGKJ1	0	0	0	0	0	0
IGKV3-7	0	0	0	0	0	0
IGKV1-8	0	0	0	0	0	0
IGKV1-9	0	0	0	0	1	0
IGKV2-30	0	0	0	0	0	2
IGKV1-33	0	0	0	0	1	0
IGKV1-39	0	0	0	0	0	1
IGKV1D-39	0	0	0	0	0	0
IGKV1D-37	0	0	0	1	1	1
IGKV2D-30	0	0	0	0	0	0
IGKV3D-15	0	0	0	1	1	0
IGKV3D-11	0	0	0	0	0	0
IGKV1D-43	0	0	0	1	0	0
IGKV3D-7	0	0	0	0	0	0
SLC9A4	0	0	0	51	55	58
SLC9A2	0	0	0	75	89	74
SULT1C2	0	0	0	20	22	11
GALNT5	0	0	1	62	64	61
GALNT3	0	0	1	44	49	46
GPR155	0	0	0	37	37	37
IHH	0	0	0	3	2	0
UGT1A10	0	0	2	144	147	146
ANO7	0	0	0	14	9	15
GHRL	0	0	0	1	2	2
VILL	0	0	0	8	4	7
MST1R	1	0	0	4	1	2
TAFA4	0	0	0	245	227	254
UPK1B	0	0	0	28	20	22
CLDN18	0	0	0	24	24	18
A4GNT	0	0	0	7	8	6
ARL14	0	0	0	2	1	1
SPTSSB	0	0	1	28	33	25
MECOM	0	3	2	626	643	630
LRRC31	0	0	0	23	15	18
LIPH	0	0	0	36	31	32
SST	0	0	0	2	0	0
S100P	0	0	0	2	2	2
PSAPL1	0	0	0	1	0	0
DRD5	0	0	0	0	1	1
CCKAR	0	1	0	7	4	4
SULT1B1	0	0	0	47	55	65
AMTN	0	0	0	13	12	13
JCHAIN	0	0	0	17	20	20
RASSF6	0	1	0	47	39	39
PLAC8	0	0	0	24	31	27
ADH1C	0	0	0	17	14	12
ANXA10	0	0	0	101	89	102
DDX60	0	0	0	124	126	137
HPGD	1	0	0	29	38	43
SLC9A3	0	0	0	21	12	14
SHISAL2B	0	0	0	33	31	27
TMEM171	0	0	0	14	11	9
GCNT4	0	0	0	23	17	19
F2RL1	0	0	0	8	10	9
CYSTM1	0	0	0	85	90	71
FOXQ1	0	0	0	3	4	0
GMDS	0	2	0	642	616	620
TRIM31	0	0	0	0	0	0
MUCL3	0	0	0	4	6	2
SLC44A4	0	0	0	0	1	0
KCNK16	0	0	0	4	2	2
UNC5CL	1	0	0	9	13	10
PGC	0	0	0	6	7	9
MYMX	0	0	0	0	1	0
HTR1B	1	0	0	1	1	1
FUT9	0	0	0	178	185	177
RFX6	0	0	0	46	50	54
TAAR1	0	0	1	21	18	25
FRMD1	0	0	0	16	21	23
GPER1	0	0	0	0	4	2
SOSTDC1	0	0	0	59	59	53
AGR2	0	0	0	48	42	37
PRR15	0	0	0	0	1	0
TRIM74	0	0	0	4	6	3
TRIM50	0	0	0	5	3	5
TRIM73	0	0	0	2	2	1
BAIAP2L1	1	0	0	84	71	79
KPNA7	1	0	0	49	41	56
AKR1B10	0	0	0	4	14	5
TRBJ2-4	0	0	0	0	0	0
TRBJ2-5	0	0	0	0	0	0
TRBJ2-6	0	0	0	0	0	0
SHH	0	0	0	3	2	2
CLDN23	0	0	0	0	0	0
ADAM28	0	0	0	79	79	70
DUSP4	0	1	0	6	2	7
MBOAT4	0	0	0	4	4	5
NKX6-3	0	0	0	5	3	2
TRPA1	0	0	0	48	64	62
CA2	0	0	0	9	14	14
FER1L6	1	2	0	279	283	265
PSCA	0	0	0	4	10	6
ACER2	0	0	0	31	35	40
CA9	0	0	0	2	2	4
GCNT1	310	317	325	2837	2776	2761
RASEF	0	0	0	83	90	103
GOLM1	0	1	1	68	50	57
BARX1	0	0	0	0	1	1
GALNT12	0	0	0	32	36	32
C9orf152	2	0	0	12	14	14
UCN3	0	0	0	8	12	9
LIPF	0	0	0	13	10	21
ANKRD22	0	0	0	21	23	20
CYP2C18	0	0	0	47	54	52
ACSM6	0	0	0	27	23	23
VWA2	0	0	0	33	30	41
MUC6	1	0	0	3	2	3
MUC5AC	0	0	0	17	11	11
KCNQ1	0	0	0	255	271	257
CCKBR	0	0	0	10	8	4
TPH1	0	0	0	29	32	23
CBLIF	0	0	0	12	12	14
PTGDR2	0	0	0	3	4	1
PGA3	0	0	0	3	5	3
PGA4	0	0	0	4	5	3
PGA5	0	0	0	6	7	3
MYRF	2	0	1	14	10	16
SMIM38	0	0	0	3	4	7
MYEOV	0	0	0	37	34	29
KCNE3	0	0	0	6	4	2
B3GNT6	0	0	0	2	1	2
SYTL2	2	0	0	112	119	117
MMP1	0	0	0	12	13	10
C11orf53	0	0	0	14	20	22
POU2AF1	0	0	1	82	86	80
VSIG2	0	0	0	1	2	1
B4GALNT3	2	0	1	62	81	96
STYK1	0	0	0	52	54	56
BCL2L14	2	3	2	86	90	90
PIK3C2G	3	3	5	362	349	383
REP15	0	0	0	1	1	1
COL2A1	0	0	0	13	11	10
GALNT6	0	0	0	16	11	11
KRT8	0	1	0	79	65	78
LYZ	19	18	18	3	5	6
TSPAN8	0	0	0	459	459	425
GALNT4	0	0	0	4	3	4
OASL	0	0	0	6	7	9
RFLNA	0	0	0	233	250	228
POSTN	0	0	0	23	23	22
SOX21	0	0	0	1	2	2
ATP4B	0	0	0	1	2	1
C13orf46	0	1	0	14	19	15
TRAJ56	0	0	0	0	0	0
TRAJ52	0	0	0	0	0	0
TRAJ29	0	0	0	0	0	0
TRAJ28	0	0	0	0	0	0
TRAJ22	0	0	0	0	0	0
FOXA1	0	0	0	5	3	5
SSTR1	0	0	0	0	3	1
GPX2	0	0	0	3	1	2
KCNK10	0	0	1	97	104	128
IGHA1	0	0	0	2	1	2
IGHJ1	0	0	0	0	0	0
IGHD3-22	0	0	0	0	0	0
IGHD3-9	0	0	0	0	0	0
IGHV2-5	0	0	0	0	0	0
IGHV3-11	0	0	0	0	0	0
IGHV3-15	0	0	0	0	0	0
IGHV3-20	0	0	0	1	0	0
IGHV4-28	0	0	0	0	0	0
IGHV3-30	0	0	0	0	0	0
IGHV3-33	0	0	0	0	0	1
IGHV3-35	0	0	0	0	1	0
IGHV3-38	0	0	0	0	0	1
IGHV3-43	0	0	0	0	0	0
IGHV1-45	0	0	0	0	0	0
IGHV3-48	0	0	0	0	0	0
IGHV3-49	0	0	0	2	1	0
IGHV3-53	0	0	0	0	0	0
IGHV4-61	0	0	0	0	0	0
IGHV2-70D	0	0	0	0	0	0
IGHV1-69D	0	0	0	0	0	0
IGHV2-70	0	0	0	1	0	1
IGHV7-81	0	0	0	2	1	1
IGHV1OR15-9	0	0	0	0	0	0
IGHV3OR15-7	0	0	0	0	1	1
RAB27A	0	0	0	114	117	121
TPSD1	0	0	0	13	12	16
PERCC1	0	0	0	0	1	0
SMIM22	0	0	0	4	3	4
TNFRSF17	0	0	0	4	3	3
PLA2G10	0	0	0	10	13	13
TMC5	0	0	0	583	612	577
PDILT	0	0	0	26	33	31
ERN2	0	0	0	9	10	11
IGHV3OR16-9	0	0	0	0	0	0
IGHV2OR16-5	0	0	0	0	0	0
IGHV3OR16-10	0	0	0	0	0	0
IGHV3OR16-8	0	0	0	0	0	0
IGHV3OR16-12	0	0	0	0	0	0
IGHV3OR16-17	0	0	0	0	0	0
TOX3	1	1	0	118	117	131
NQO1	4	0	3	9	9	8
FA2H	0	0	0	27	35	32
MYH13	1	1	0	40	32	25
TMEM238L	0	0	0	2	5	2
LGALS9C	0	0	0	11	11	12
ALDH3A1	0	0	0	4	0	6
LGALS9B	0	0	0	10	15	5
LGALS9	0	0	0	11	10	7
CCL11	0	0	0	1	1	2
GSDMB	1	0	1	6	6	7
GAST	0	0	0	1	3	1
TMEM92	0	0	1	1	4	4
XYLT2	0	0	0	3	5	5
EPN3	0	0	0	10	8	6
GPRC5C	0	0	0	15	12	11
SMIM6	0	0	0	0	0	1
ST6GALNAC1	1	1	0	3	7	3
RAB27B	0	0	0	157	160	172
GRP	0	0	0	6	10	9
ONECUT3	0	0	2	28	23	23
TJP3	0	0	0	11	15	20
PALM3	0	0	0	3	4	7
B3GNT3	0	0	0	5	5	2
SLC5A5	1	0	0	8	11	3
ATP4A	0	0	1	9	9	8
FCGBP	0	0	3	51	40	49
MIA	0	0	0	2	1	1
CYP2S1	0	0	0	16	11	8
CXCL17	0	0	0	6	6	2
GIPR	0	1	2	15	18	10
FOXA3	0	0	1	3	3	2
FAM83E	1	0	0	6	5	2
FUT2	0	1	0	1	1	3
PTPRH	0	0	0	14	12	16
TMEM238	0	0	0	1	2	3
ZSCAN4	0	0	1	3	5	5
SDCBP2	0	0	0	11	12	9
OVOL2	23	18	15	123	146	142
FOXA2	0	0	0	14	15	15
BPIFB1	0	0	0	16	17	14
SRMS	0	0	0	2	2	1
IGHV1OR21-1	0	0	0	1	0	1
KCNE2	0	0	0	3	6	3
CLIC6	0	0	0	28	34	28
FAM3B	0	0	0	45	52	43
TMPRSS2	0	0	1	55	52	36
TFF2	0	0	0	0	0	5
TFF1	0	0	0	2	1	1
TMPRSS3	0	0	0	11	12	8
IGLV4-69	0	0	0	0	0	0
IGLV10-54	0	0	0	0	0	0
IGLV1-50	0	0	0	0	0	0
IGLV1-47	0	0	0	0	0	0
IGLV7-46	0	0	0	0	0	0
IGLV1-44	0	0	0	0	0	0
IGLV7-43	0	0	0	1	0	0
IGLV1-40	0	0	0	0	0	0
IGLV5-37	0	0	0	0	0	0
IGLV1-36	0	0	0	0	0	0
IGLV3-25	0	0	0	0	1	0
IGLV2-23	0	0	0	0	0	0
IGLV3-19	0	0	0	0	0	0
IGLV2-14	0	0	0	0	0	0
IGLV3-10	0	0	0	2	0	1
IGLV3-9	0	0	0	0	0	0
IGLV4-3	0	0	0	0	0	0
IGLV3-1	0	0	0	0	0	0
IGLL5	0	0	0	10	13	10
IGLJ1	0	0	0	0	0	0
IGLC1	0	0	0	2	2	0
IGLJ2	0	0	0	0	0	0
IGLC2	1	0	0	0	0	0
IGLJ3	0	0	0	0	0	0
IGLC3	0	0	0	0	0	0
IGLJ5	0	0	0	0	0	0
IGLJ7	0	0	0	1	0	0
IGLC7	0	0	0	0	0	0
IL17REL	0	0	0	9	9	10
XK	1	1	0	25	33	28
SYTL5	0	0	0	74	79	79
GAGE2E	0	0	0	7	6	7
GAGE12G	1	0	0	10	6	6
VSIG1	0	0	0	13	13	10
DAZ2	0	1	1	24	20	30
DAZ4	0	0	0	31	31	33
