# Supplementary material for: Terminal modifications independent cell-free RNA sequencing enables sensitive early cancer detection and classification
Source: Nat Commun. 2024 Jan 2;15:156. doi: 10.1038/s41467-023-44461-y (PMC10761679; doi:10.1038/s41467-023-44461-y)
Supplement: Supplementary file 6 — Dataset 3 [file 41467_2023_44461_MOESM6_ESM.xlsx]

## Sheet: rsRNA reference
Header	Sequence	Length
Homo-28S-1	GGGCCGCCGGTGAAATACCACTAC	24
Homo-28S-2	GGGTCGGGGCGGCGG	15
Homo-28S-3	GGGGAGCCCGGCGGG	15
Homo-28S-4	GGCCGCCGGTGAAATACCACTAC	23
Homo-28S-5	GGGTCGGGGCGGCGGC	16
Homo-5S-6	GGGTGCTGTAGGCTT	15
Homo-5.8S-7	TGTCTGAGCGTCGCT	15
Homo-28S-8	GCCGCCGGTGAAATACCACTAC	22
Homo-28S-9	GGGGGCGGCGCGCGC	15
Homo-18S-10	ACGGACAGGATTGACAGAT	19
Homo-5S-11	ACCGGGTGCTGTAGGCTT	18
Homo-5.8S-12	TCCCGGGGCTACGCCTGTCTGAGCGTCGCT	30
Homo-28S-13	GGGCCGCCGGTGAAATACCACT	22
Homo-5S-14	ACCGGGTGCTGTAGGCTTT	19
Homo-18S-15	CCTGCGGAAGGATCATT	17
Homo-28S-16	GGGAAGGCCCGGCGGG	16
Homo-5.8S-17	CCCGGGGCTACGCCTGTCTGAGCGTCGCT	29
Homo-18S-18	GGGGAGGTAGTGACG	15
Homo-18S-19	ACGGACAGGATTGACAG	17
Homo-28S-20	CGGGCCGCCGGTGAAATACCACTAC	25
Homo-28S-21	GGGCCGCCGGTGAAATACCACTA	23
Homo-18S-22	ACCTGCGGAAGGATCATT	18
Homo-18S-23	TGCGGAAGGATCATT	15
Homo-18S-24	TTGGGTTCCGGGGGGAGT	18
Homo-28S-25	CGGTCGGGCTGGGGC	15
Homo-28S-26	GAGGGGGGCCCGGGC	15
Homo-18S-27	TTTGGGTTCCGGGGGG	16
Homo-18S-28	TTGGGTTCCGGGGGG	15
Homo-28S-29	CGCCGGCGCGCCCCCC	16
Homo-28S-30	GGGGGCGGCGCGCGCGC	17
Homo-28S-31	GGGAAGGCCCGGCGGGG	17
Homo-5S-32	ACCGGGTGCTGTAGGCT	17
Homo-28S-33	TCTTGGTGGTAGTAGC	16
Homo-28S-34	CGCGAGGGGGGCCCGGGC	18
Homo-5.8S-35	AGGACACATTGATCATCGACACTTCGAACGCACTTGCGGCCCCGGGTTCCTCCCGGGGCTACGCCTGTCTGAGCGTCGCT	80
Homo-28S-36	GGGAAGGCCCGGCGG	15
Homo-28S-37	CCGCCGGTGAAATACCACTAC	21
Homo-28S-38	GGGGGCGGCGCGCGCG	16
Homo-28S-39	GGAGGGCGGCGGCGGCGGCGGCGGCGGGGG	30
Homo-28S-40	GGGGGGCCGGCGGCG	15
Homo-5S-41	GGGTGCTGTAGGCTTT	16
Homo-18S-42	TTTGGGTTCCGGGGG	15
Homo-28S-43	CCGCGAGGGGGGCCCGGGC	19
Homo-28S-44	CCGAGAGAGGGGCCCGT	17
Homo-18S-45	CTGCGGAAGGATCATT	16
Homo-28S-46	GGGGGCGGCGCGCGCGCGC	19
Homo-18S-47	GGGTTCCGGGGGGAGT	16
Homo-18S-48	TTTGGGTTCCGGGGGGAGT	19
Homo-28S-49	GGGAAGGCCCGGCGGGGAAGG	21
Homo-28S-50	TCTGGTGGAGGTCCGT	16
Homo-28S-51	GGGAAGGCCCGGCGGGGAAG	20
Homo-28S-52	GGGTCGGGGCGGCGGCG	17
Homo-28S-53	GGCCGCCGGTGAAATACCACTA	22
Homo-28S-54	GCGAGGGGGGCCCGGGC	17
Homo-5S-55	CTGATCTCGGAAGCTAAGCAGGGTCGGGCCTGGTTAGTACTTGGATGGGAGACCGCCTGGGAATACCGGGTGCTGTAGGCTT	82
Homo-18S-56	AGCTCTTTCTCGATTCCGT	19
Homo-18S-57	TCTTTCTCGATTCCGT	16
Homo-28S-58	CGGTCGGGCTGGGGCGC	17
Homo-28S-59	GGGGGCGGCGCGCGCGCGCGC	21
Homo-5S-60	CCGGGTGCTGTAGGCTT	17
Homo-18S-61	TCTTTCTCGATTCCGTGG	18
Homo-18S-62	GGGGAGTATGGTTGC	15
Homo-18S-63	TTTGTACACACCGCCCG	17
Homo-28S-64	GGGGAGCCCGGCGGGC	16
Homo-28S-65	CGGTCGGGCTGGGGCG	16
Homo-28S-66	GGTCGGGGCGGCGGC	15
Homo-5S-67	GATCTCGGAAGCTAAGCAGGGTCGGGCCTGGTTAGTACTTGGATGGGAGACCGCCTGGGAATACCGGGTGCTGTAGGCTT	80
Homo-28S-68	GGCGGCGGCGGCGGCGGCGGCGGG	24
Homo-28S-69	CCGAGAGAGGGGCCCG	16
Homo-28S-70	TGGGCCACTTTTGGT	15
Homo-18S-71	TTTGTACACACCGCCCGT	18
Homo-28S-72	GCCGGCGCGCCCCCC	15
Homo-18S-73	TGGCCGTTCTTAGTTGGT	18
Homo-18S-74	CGGGGAGGTAGTGACG	16
Homo-5S-75	CTGATCTCGGAAGCTAAGCAGGGTCGGGCCTGGTTAGTACTTGGATGGGAGACCGCCTGGGAATACCGGGTGCTGTAGGCTTT	83
Homo-18S-76	ACGGGGAATCAGGGT	15
Homo-18S-77	TGGGTTCCGGGGGGAGT	17
Homo-28S-78	GGGTCGGGGCGGCAG	15
Homo-28S-79	GGCGGCGGCGGCGGCGGCGGGGG	23
Homo-5S-80	TGATCTCGGAAGCTAAGCAGGGTCGGGCCTGGTTAGTACTTGGATGGGAGACCGCCTGGGAATACCGGGTGCTGTAGGCTTT	82
Homo-28S-81	GCGGGAGTAACTATG	15
Homo-5S-82	TGATCTCGGAAGCTAAGCAGGGTCGGGCCTGGTTAGTACTTGGATGGGAGACCGCCTGGGAATACCGGGTGCTGTAGGCTT	81
Homo-18S-83	ACGGACAGGATTGAC	15
Homo-28S-84	GGAGGGCGGCGGCGGCGGCGGCGGCGGGG	29
Homo-5S-85	GATCTCGGAAGCTAAGCAGGGTCGGGCCTGGTTAGTACTTGGATGGGAGACCGCCTGGGAATACCGGGTGCTGTAGGCTTT	81
Homo-18S-86	CGGGGAGGTAGTGAC	15
Homo-18S-87	GGAGGGCAAGTCTGGT	16
Homo-28S-88	GGGTCGGGGCGGCGGCGGCGGC	22
Homo-28S-89	GGGAGGGCGCGCGGGTCGGGGCGGCGGC	28
Homo-18S-90	CTTTCTCGATTCCGT	15
Homo-28S-91	CGCCGGTGAAATACCACTAC	20
Homo-18S-92	TTTGTACACACCGCCCGTCG	20
Homo-28S-93	GCGGGTAAACGGCGGG	16
Homo-28S-94	TCTTGGTGGTAGTAGCAAAT	20
Homo-5.8S-95	CTCCCGGGGCTACGCCTGTCTGAGCGTCGCT	31
Homo-18S-96	TGGCCGTTCTTAGTTG	16
Homo-18S-97	CGGGGGGAGTATGGTTGC	18
Homo-18S-98	TGGCCGTTCTTAGTTGGTG	19
Homo-18S-99	ACGGGGAATCAGGGTT	16
Homo-28S-100	AGGGCTGGGTCGGTCGGGCTGGGGCG	26
Homo-28S-101	ATTGAAAGTCAGCCCTCGACACAAGGGTTTGT	32
Homo-28S-102	GGGAAGGCCCGGCGGGGAAGGT	22
Homo-18S-103	GGTTCCGGGGGGAGT	15
Homo-28S-104	GGGGAGTTTGACTGGGGC	18
Homo-18S-105	TTGGGTTCCGGGGGGAG	17
Homo-28S-106	TGATTTCTGCCCAGT	15
Homo-18S-107	ACGGCCCTGGCGGAGCGC	18
Homo-5.8S-108	CCTCCCGGGGCTACGCCTGTCTGAGCGTCGCT	32
Homo-28S-109	AGGGCGCCCTGGAAT	15
Homo-18S-110	TTTGTACACACCGCCCGTCGC	21
Homo-5S-111	CCGGGTGCTGTAGGCTTT	18
Homo-18S-112	TTTGTACACACCGCCCGTC	19
Homo-28S-113	GGCCGCCGGTGAAATACCACT	21
Homo-28S-114	ATCTTGGTGGTAGTAGC	17
Homo-18S-115	GGGGGAGTATGGTTGC	16
Homo-18S-116	TTTGGGTTCCGGGGGGAG	18
Homo-28S-117	ACCCGCTGAATTTAAGC	17
Homo-28S-118	TAGACGACCTGCTTCTGGGTCGGGGTTTCGTACGTAGCAGAGCAGCTCCCTCGCTGCGATCTATTGAAAGTCAGCCCTCGACACAAGGGTTTGT	94
Homo-18S-119	GCTCATTAAATCAGTTATG	19
Homo-28S-120	GCCGCCGGTGAAATACCACTA	21
Homo-18S-121	ACGGCCCTGGCGGAGC	16
Homo-28S-122	AGGGGCGAAAGACTAATCG	19
Homo-28S-123	TGGTGGTAGTAGCAAAT	17
Homo-5S-124	GTCTACGGCCATACCACCCTGAACGCGCCCGATCTCGTCTGATCTCGGAAGCTAAGCAGGGTCGGGCCTGGTTAGTACTTGGATGGGAGACCGCCTGGGAATACCGGGTGCTGTAGGCTT	120
Homo-5.8S-125	TCCCGGGGCTACGCCTGTCTGAGCGTCGC	29
Homo-28S-126	GGCGGGAGTAACTATG	16
Homo-28S-127	ACGGCGGGAGTAACTATG	18
Homo-28S-128	ACGGCGGGAGTAACT	15
Homo-28S-129	TTTTTGATCCTTCGATGTCG	20
Homo-28S-130	AGCGAAACCACAGCC	15
Homo-18S-131	TCCCTGCCCTTTGTAC	16
Homo-5S-132	ACCGGGTGCTGTAGGC	16
Homo-28S-133	TCTCTTAAGGTAGCC	15
Homo-28S-134	TGATTTCTGCCCAGTGCTCTG	21
Homo-28S-135	GGAAGGCCCGGCGGG	15
Homo-18S-136	TTTACTTTGAAAAAATTAGAGTGTTC	26
Homo-28S-137	CGGAGGGCGGCGGCGGCGGCGGCGGCGGGGG	31
Homo-18S-138	CCCTGCCCTTTGTAC	15
Homo-18S-139	GGGGCCCGAAGCGTT	15
Homo-28S-140	TGATTTCTGCCCAGTG	16
Homo-28S-141	TTTATCCGGTAAAGC	15
Homo-28S-142	TGGTGGTAGTAGCAAATATTC	21
Homo-28S-143	AGCAGGTCTCCAAGGT	16
Homo-18S-144	TGGCCGTTCTTAGTTGG	17
Homo-18S-145	TCTTTCTCGATTCCGTGGG	19
Homo-18S-146	CGGGGGGAGTATGGT	15
Homo-5S-147	ACTTGGATGGGAGACCGCCTGGGAATACCGGGTGCTGTAGGCTT	44
Homo-28S-148	TTTGACTGGGGCGGT	15
Homo-18S-149	TGTACACACCGCCCG	15
Homo-28S-150	GGGCCGCCGGTGAAATACCACTACT	25
Homo-28S-151	GGGCCCGGGGGAGGT	15
Homo-18S-152	TCTGCCCTATCAACTTTCGATG	22
Homo-28S-153	ACAGCAGGACGGTGGCC	17
Homo-28S-154	TTGAAAGTCAGCCCTCGACACAAGGGTTTGT	31
Homo-28S-155	GGGGAGTTTGACTGGGGCGGT	21
Homo-28S-156	TGATTTCTGCCCAGTGC	17
Homo-18S-157	TGGAGGGCAAGTCTGGT	17
Homo-5S-158	GTCTACGGCCATACCACCCTGAACGCGCCCGATCTCGTCTGATCTCGGAAGCTAAGCAGGGTCGGGCCTGGTTAGTACTTGGATGGGAGACCGCCTGGGAATACCGGGTGCTGTAGGCTTT	121
Homo-18S-159	CCTGCCCTTTGTACAC	16
Homo-28S-160	TGGGGGCGGGGAGCGGT	17
Homo-28S-161	TGAATGTCAAAGTGAAG	17
Homo-28S-162	TTTATCCGGTAAAGCG	16
Homo-28S-163	TGCTCTGAATGTCAAAGTG	19
Homo-18S-164	AGGAAGGCAGCAGGCGCGC	19
Homo-18S-165	GGGGGGAGTATGGTTGC	17
Homo-18S-166	GGGGAGGTAGTGACGAAAAAT	21
Homo-5S-167	AGTACTTGGATGGGAGACCGCCTGGGAATACCGGGTGCTGTAGGCTT	47
Homo-28S-168	GAAGGGTTCCATGTG	15
Homo-28S-169	GGAGGGCGGCGGCGGCGGCGGCGGCGGG	28
Homo-28S-170	TGGTGGAGGTCCGTAGC	17
Homo-28S-171	GGGGCGGCGCGCGCGC	16
Homo-28S-172	GGGGCGAAAGACTAATCG	18
Homo-28S-173	AGTTTTATCCGGTAAAGCG	19
Homo-28S-174	AGGAGGGCCGCTGCGG	16
Homo-28S-175	GGTTTAGACCGTCGTG	16
Homo-28S-176	GGGGCCGAGGGAGCG	15
Homo-18S-177	TGTACACACCGCCCGTC	17
Homo-18S-178	CTCACCCGGCCCGGAC	16
Homo-18S-179	GGGCAGCTTCCGGGAAACC	19
Homo-18S-180	TGTACACACCGCCCGT	16
Homo-18S-181	TGGCCGTTCTTAGTTGGTGG	20
Homo-28S-182	TTTTGATCCTTCGATGTCG	19
Homo-18S-183	ACGGGGAATCAGGGTTC	17
Homo-5S-184	CTGATCTCGGAAGCTAAGCAGGGTCGGGCCTGGTTAGTACTTGGATGGGAGACCGCCTGGGAATACCGGGTGCTGTAGGCT	81
Homo-18S-185	CGTTCTTAGTTGGTG	15
Homo-18S-186	AGGGCACCACCAGGAGT	17
Homo-18S-187	ACGGCTACCACATCCAAGG	19
Homo-18S-188	TTGGGTTCCGGGGGGAGTATG	21
Homo-28S-189	GGGTCGGGGCGGCGGCGGCGG	21
Homo-18S-190	GCTACCACATCCAAGG	16
Homo-28S-191	TCTGGTGGAGGTCCG	15
Homo-5S-192	ACTTGGATGGGAGACCGCCTGGGAATACCGGGTGCTGTAGGCTTT	45
Homo-28S-193	AGCAGGTCTCCAAGGTG	17
Homo-28S-194	GTGACGCGCATGAATG	16
Homo-28S-195	AGAAGGGTTCCATGTG	16
Homo-18S-196	AGCTCTTTCTCGATTCCG	18
Homo-28S-197	AGACGACCTGCTTCTGGGTCGGGGTTTCGTACGTAGCAGAGCAGCTCCCTCGCTGCGATCTATTGAAAGTCAGCCCTCGACACAAGGGTTTGT	93
Homo-18S-198	GGGCAGCTTCCGGGAAAC	18
Homo-28S-199	TCTGCCCAGTGCTCTG	16
Homo-5S-200	CCGGGTGCTGTAGGCT	16
Homo-5.8S-201	CCCGGGGCTACGCCTGTCTGAGCGTCGC	28
Homo-18S-202	TTATTCCCCATGAACG	16
Homo-28S-203	GGGTCGGTCGGGCTGGGGCGC	21
Homo-28S-204	AGGGCGGCGGCGGCGGCGGCGGCGG	25
Homo-28S-205	AACACGGACCAAGGAGT	17
Homo-5S-206	AGTACTTGGATGGGAGACCGCCTGGGAATACCGGGTGCTGTAGGCTTT	48
Homo-28S-207	TGAACGCCTCTAAGTC	16
Homo-28S-208	AACGGCGGGAGTAAC	15
Homo-18S-209	CCTGCGGAAGGATCAT	16
Homo-28S-210	TCTTGGTGGTAGTAGCAAATATTC	24
Homo-28S-211	TATGACTCTCTTAAGG	16
Homo-18S-212	CCGTTCTTAGTTGGT	15
Homo-28S-213	CTTGGTGGTAGTAGC	15
Homo-28S-214	AGGGATAACTGGCTTGTGGC	20
Homo-28S-215	ACAACTCACCTGCCG	15
Homo-28S-216	ACGCAGTTTTATCCGGT	17
Homo-28S-217	GGTGGCCATGGAAGT	15
Homo-28S-218	GGCGGCGGCGGCGGCGGCGGCGG	23
Homo-28S-219	GAGGGGCCCGGGGCGGG	17
Homo-18S-220	GGGTGGTGGTGCATG	15
Homo-18S-221	TGGTGGTGCATGGCCGT	17
Homo-18S-222	GTCCCTGCCCTTTGTAC	17
Homo-18S-223	CGTTCTTAGTTGGTGGAGC	19
Homo-18S-224	ATGGCTCATTAAATCAGTTATG	22
Homo-5.8S-225	AGGACACATTGATCATCGACACTTCGAACGCACTTGCGGCCCCGGGTTCCTCCCGGGGCTACGCCTGTCTGAGCGTCGC	79
Homo-28S-226	GGCGGGGGCGGCGCGCGC	18
Homo-5S-227	TGGTTAGTACTTGGATGGGAGACCGCCTGGGAATACCGGGTGCTGTAGGCTT	52
Homo-18S-228	TACACACCGCCCGTC	15
Homo-18S-229	ACGGCTACCACATCC	15
Homo-28S-230	TATGACTCTCTTAAGGT	17
Homo-28S-231	ACCCATATCCGCAGC	15
Homo-18S-232	CGTTCTTAGTTGGTGG	16
Homo-28S-233	GGTGGTAGTAGCAAAT	16
Homo-28S-234	GGGATAACTGGCTTGTGGC	19
Homo-28S-235	GCGGGAGTAACTATGAC	17
Homo-18S-236	CTTTCTCGATTCCGTGG	17
Homo-28S-237	AACACGGACCAAGGAGTCTAAC	22
Homo-18S-238	AGTGGAGCCTGCGGC	15
Homo-5S-239	GATCTCGGAAGCTAAGCAGGGTCGGGCCTGGTTAGTACTTGGATGGGAGACCGCCTGGGAATACCGGGTGCTGTAGGCT	79
Homo-28S-240	TTTTGGTAAGCAGAACTG	18
Homo-28S-241	TGAACGCCTCTAAGT	15
Homo-28S-242	GGCGGTGGCGGCGGCGGCGGCGGC	24
Homo-28S-243	GGTGGAGGTCCGTAGC	16
Homo-28S-244	GGGGAGTTTGACTGGGGCG	19
Homo-28S-245	GGGCCGCCGGTGAAATACC	19
Homo-28S-246	AGCAGGTCTCCAAGG	15
Homo-5.8S-247	ACGCCTGTCTGAGCGTCGCT	20
Homo-28S-248	TGGCGGCGGCGGCGGCGGCGGCGGG	25
Homo-28S-249	GGGCCGCCGGTGAAATACCAC	21
Homo-28S-250	CCGCAGCAGGTCTCC	15
Homo-18S-251	GGCAGCTTCCGGGAAACC	18
Homo-28S-252	GGGTGGAGCCGCCGC	15
Homo-18S-253	TTACCCACTCCCGAC	15
Homo-18S-254	GGCTCATTAAATCAGTTATG	20
Homo-28S-255	AAGCGTTGGATTGTTC	16
Homo-28S-256	AACACGGACCAAGGAGTCT	19
Homo-18S-257	CCGGGGGGAGTATGGTTGC	19
Homo-28S-258	TCTATTGAAAGTCAGCCCTCGACACAAGGGTTTGT	35
Homo-28S-259	GGTGGTAGTAGCAAATATTC	20
Homo-18S-260	CGGGGGGAGTATGGTT	16
Homo-28S-261	AGGGCTGGGTCGGTCGGGCTGGGGCGCG	28
Homo-18S-262	AGAGGGACAAGTGGC	15
Homo-5S-263	TGGGAATACCGGGTGCTGT	19
Homo-5S-264	ACCGCCTGGGAATACC	16
Homo-28S-265	AGTCGGTCCTGAGAGAT	17
Homo-28S-266	TGGGCCACTTTTGGTAAGC	19
Homo-28S-267	GGTGGCCATGGAAGTCGG	18
Homo-18S-268	CGGGCAGCTTCCGGG	15
Homo-18S-269	TCAGGGTTCGATTCCGG	17
Homo-18S-270	ACGGGGAATCAGGGTTCG	18
Homo-28S-271	TCTGAATGTCAAAGTG	16
Homo-28S-272	TCGGTCCTGAGAGAT	15
Homo-28S-273	AGTTTTATCCGGTAAAGC	18
Homo-18S-274	GGGTGGTGGTGCATGGC	17
Homo-18S-275	GGGAGGTAGTGACGAAAAAT	20
Homo-28S-276	TGGGGGCGGGGAGCGG	16
Homo-28S-277	GGAAGGCCCGGCGGGG	16
Homo-28S-278	AGACAGCAGGACGGTGGCC	19
Homo-18S-279	TGTACACACCGCCCGTCG	18
Homo-28S-280	GGCGGGGGTGTGGGG	15
Homo-28S-281	GACGCGCATGAATGG	15
Homo-28S-282	AACAACTCACCTGCCG	16
Homo-28S-283	GCAGTTTTATCCGGT	15
Homo-5S-284	ACCGCCTGGGAATACCG	17
Homo-28S-285	TTTGATCCTTCGATGTCG	18
Homo-28S-286	TGAAAGTCAGCCCTCGACACAAGGGTTTGT	30
Homo-18S-287	TGGCCGTTCTTAGTT	15
Homo-18S-288	ACGGACAGGATTGACAGA	18
Homo-28S-289	GCCGGCGGGAGCCCCGGGG	19
Homo-18S-290	GGGTGGTGGTGCATGGCCGT	20
Homo-18S-291	GGAGGGCAAGTCTGG	15
Homo-18S-292	AGGGCACCACCAGGAGTGG	19
Homo-28S-293	GGGCCACTTTTGGTAAGC	18
Homo-28S-294	CCGCCGGTGAAATACCACTA	20
Homo-18S-295	TGACGGAAGGGCACCACCAGGAGTGG	26
Homo-18S-296	ACCTGCGGAAGGATCAT	17
Homo-28S-297	AGGGGCGAAAGACTAATC	18
Homo-28S-298	AGCGAAACCACAGCCAAGG	19
Homo-18S-299	GGGGAATCAGGGTTCG	16
Homo-18S-300	ACACCGCCCGTCGCT	15
Homo-5S-301	TGATCTCGGAAGCTAAGCAGGGTCGGGCCTGGTTAGTACTTGGATGGGAGACCGCCTGGGAATACCGGGTGCTGTAGGCT	80
Homo-28S-302	GGGGGTGGGCGGGCG	15
Homo-28S-303	GGGGAGTTTGACTGGGG	17
Homo-18S-304	ATGGCCGTTCTTAGTT	16
Homo-5S-305	CGGGTGCTGTAGGCTT	16
Homo-28S-306	GCGGGGGCGCGCCGG	15
Homo-18S-307	GGTGGTGGTGCATGGCCGT	19
Homo-28S-308	GGGAGGGCGCGCGGGTCGGGGCGGCGGCGGCGGC	34
Homo-18S-309	GTCCCTGCCCTTTGT	15
Homo-28S-310	CGGACCAGGGGAATC	15
Homo-18S-311	GGCCGTTCTTAGTTGGT	17
Homo-18S-312	TATTCCCCATGAACG	15
Homo-18S-313	GGGGGGAGTATGGTT	15
Homo-28S-314	GGTTTCGTACGTAGCAGAGCAGCTCCCTCGCTGCGATCTATTGAAAGTCAGCCCTCGACACAAGGGTTTGT	71
Homo-18S-315	TGTACACACCGCCCGTCGC	19
Homo-18S-316	GGGTTCCGGGGGGAG	15
Homo-18S-317	GAGGGCAAGTCTGGT	15
Homo-28S-318	TAGGGGCGAAAGACT	15
Homo-28S-319	AGTGACGCGCATGAATG	17
Homo-28S-320	AGCGTTGGATTGTTC	15
Homo-5S-321	TGGTTAGTACTTGGATGGGAGACCGCCTGGGAATACCGGGTGCTGTAGGCTTT	53
Homo-18S-322	TTTGTACACACCGCCCGTCGCT	22
Homo-18S-323	GGGTGGTGGTGCATGGCC	18
Homo-18S-324	GGCCCCGCCGGGGTCGGC	18
Homo-28S-325	ATGACTCTCTTAAGGT	16
Homo-18S-326	ACGGCTACCACATCCAAGGAAGGC	24
Homo-5.8S-327	CTGTCTGAGCGTCGCT	16
Homo-28S-328	GGCGGCGGCGGCGGCGGCGGG	21
Homo-18S-329	TGATTAAGAGGGACGG	16
Homo-18S-330	AGGAGTGGAGCCTGCGGC	18
Homo-28S-331	TGGCCATGGAAGTCGG	16
Homo-28S-332	CCTGTTGAGCTTGACTCT	18
Homo-28S-333	AGATCTTGGTGGTAGTAGC	19
Homo-28S-334	GCCGCCGGTGAAATACCACT	20
Homo-28S-335	ACGGCGGGAGTAACTATGAC	20
Homo-28S-336	TCTCTTAAGGTAGCCAAATGCCTCGTC	27
Homo-28S-337	GGGGCGAAAGACTAATC	17
Homo-28S-338	GGAGGGCGCGCGGGTCGGGGCGGCGGC	27
Homo-28S-339	TCTCTTAAGGTAGCCAAATGC	21
Homo-28S-340	GGGGGCGGCGCGCGCGCG	18
Homo-28S-341	GGGGAGTTTGACTGGG	16
Homo-28S-342	TTAGTGACGCGCATGAATG	19
Homo-28S-343	GGCGGGAGTAACTATGAC	18
Homo-28S-344	GGCGGCGGCGGCGGCGGGGG	20
Homo-18S-345	GGGGAGGTAGTGACGAAAAATAAC	24
Homo-28S-346	GGGCGAAAGACTAATCG	17
Homo-28S-347	CGCCGGCGCGCCCCC	15
Homo-28S-348	GGTGGCCATGGAAGTCG	17
Homo-28S-349	GGTGCAGATCTTGGT	15
Homo-28S-350	AGCGAAACCACAGCCAAGGG	20
Homo-18S-351	GCAGCTTCCGGGAAACC	17
Homo-28S-352	TCTCTCTCTCTCTCT	15
Homo-28S-353	GGGGGCGGCGCGCGCGCGCGCGC	23
Homo-28S-354	CCGCCCCCCGGCCCCGCGTCCTCCC	25
Homo-28S-355	AGGGCGCCCTGGAATGGG	18
Homo-18S-356	GGGTGGTGGTGCATGGCCG	19
Homo-5.8S-357	CCGGGGCTACGCCTGTCTGAGCGTCGCT	28
Homo-28S-358	GGGGGCGCGCCGGCG	15
Homo-28S-359	GCAGGTCTCCAAGGT	15
Homo-28S-360	ACCCGCTGAATTTAAGCAT	19
Homo-28S-361	GCTTTTTGATCCTTCGATGTCG	22
Homo-28S-362	ATGGGTCAGTCGGTC	15
Homo-28S-363	TGATTTCTGCCCAGTGCTCT	20
Homo-18S-364	TGAGCAATAACAGGT	15
Homo-28S-365	CCCGCTGAATTTAAGC	16
Homo-28S-366	AGTTTGACTGGGGCGGT	17
Homo-18S-367	TCTTTCTCGATTCCGTGGGT	20
Homo-18S-368	CTGCCCTATCAACTTTCGATG	21
Homo-28S-369	GGTGGCGGCGGCGGCGGCGGCGGC	24
Homo-28S-370	GGAGGGCGGCGGCGGCGGCGGCGGCGGGGGT	31
Homo-18S-371	TGATTAAGAGGGACG	15
Homo-28S-372	GGTGCAGATCTTGGTGGT	18
Homo-18S-373	GGGGAATCAGGGTTC	15
Homo-18S-374	GCCGTTCTTAGTTGGTG	17
Homo-5S-375	CTGGGAATACCGGGTGCTGT	20
Homo-28S-376	TTTCTGCCCAGTGCTCTG	18
Homo-28S-377	GGCGGCGGTGGCGGCGGCGGCGGC	24
Homo-18S-378	GGTGGAGCGATTTGTCTGGTT	21
Homo-18S-379	GGGGAGTATGGTTGCAAAGCTG	22
Homo-18S-380	TGGCCGTTCTTAGTTGGTGGAGC	23
Homo-18S-381	AGGGCACCACCAGGAGTG	18
Homo-5S-382	TGGGAATACCGGGTGC	16
Homo-28S-383	CTGGTGGAGGTCCGT	15
Homo-28S-384	AGCGCCGAATCCCCGCCCCGC	21
Homo-28S-385	AGAGCAGCTCCCTCGCTGCGATCTATTGAAAGTCAGCCCTCGACACAAGGGTTTGT	56
Homo-18S-386	TATGGTTGCAAAGCTG	16
Homo-18S-387	GGCCGTTCTTAGTTG	15
Homo-18S-388	GGCAGCTTCCGGGAAAC	17
Homo-18S-389	GCCGTTCTTAGTTGGT	16
Homo-28S-390	TGGGGGCGGGGAGCG	15
Homo-28S-391	GGGGCGGCGCGCGCG	15
Homo-28S-392	AAGGGCTGGGTCGGT	15
Homo-18S-393	GTTCTTAGTTGGTGGAGC	18
Homo-18S-394	GGCACCACCAGGAGT	15
Homo-18S-395	CCGTTCTTAGTTGGTG	16
Homo-18S-396	ACTTCTTAGAGGGAC	15
Homo-28S-397	ACAGCAGGACGGTGGC	16
Homo-18S-398	TCTGGTGCCAGCAGCCGC	18
Homo-18S-399	AGGAAGGCAGCAGGCGC	17
Homo-5S-400	CGGGTGCTGTAGGCTTT	17
Homo-5.8S-401	AGGACACATTGATCATCGACACTTCGAACGCACTTGCGGCCCCGGGTTCCTCCCGGGGCTACGCCTGTCTGAGCGTCGCTT	81
Homo-28S-402	GTGGCCATGGAAGTCG	16
Homo-28S-403	AGGGATAACTGGCTTGT	17
Homo-28S-404	ACAATGTAGGTAAGGG	16
Homo-18S-405	GGGAGGTAGTGACGAAAAATAAC	23
Homo-28S-406	AGGGAAGAGCCCAGCGCCGAATCCCCGCCCCGC	33
Homo-18S-407	TCACCCGGCCCGGAC	15
Homo-5S-408	GGTGCTGTAGGCTTT	15
Homo-18S-409	TGGTGGAGCGATTTGTCTGGTT	22
Homo-28S-410	GGCGGGAGCCCCGGGG	16
Homo-28S-411	GGCGGCGGCGGCGGGGG	17
Homo-28S-412	AGGGCTGGGTCGGTCGGGCTGGG	23
Homo-28S-413	AGACCCTGTTGAGCTTG	17
Homo-18S-414	TCTTAGTTGGTGGAGC	16
Homo-28S-415	GTGGTAGTAGCAAATATTC	19
Homo-28S-416	GTGACGCGCATGAATGG	17
Homo-28S-417	GGTCGGGCTGGGGCG	15
Homo-28S-418	AGGGCTGGGTCGGTCGGGCTGG	22
Homo-18S-419	TGGTTAATTCCGATAACGAACG	22
Homo-5S-420	TACTTGGATGGGAGACCGCCTGGGAATACCGGGTGCTGTAGGCTT	45
Homo-28S-421	TGGAGGTCCGTAGCG	15
Homo-28S-422	AGTGCTCTGAATGTC	15
Homo-18S-423	CTTTCTCGATTCCGTGGG	18
Homo-5S-424	GTCTACGGCCATACCACCCTGAACGCGCCCGATCTCGTCTGATCTCGGAAGCTAAGCAGGGTCGGGCCTGGTTAGTACTTGGATGGGAGACCGCCTGGGAATACCGGGTGCTGTAGGCT	119
Homo-5S-425	CTGATCTCGGAAGCTAAGCAGGGTCGGGCCTGGTTAGTACTTGGATGGGAGACCGCCTGGGAATACCGGGTGCTGTAGGC	80
Homo-18S-426	TTGTACACACCGCCCG	16
Homo-18S-427	TTGGGTTCCGGGGGGAGTAT	20
Homo-18S-428	TGGTGCCAGCAGCCGCGGT	19
Homo-18S-429	TGGGTGGTGGTGCAT	15
Homo-18S-430	GGGAGCGGGCGGGCGGTCCGCCG	23
Homo-28S-431	GGGAACGGGCTTGGC	15
Homo-28S-432	ACAACTCACCTGCCGAATC	19
Homo-18S-433	GGTGGAGCGATTTGTCT	17
Homo-28S-434	TTTCCCTCAGGATAGCTG	18
Homo-28S-435	TGGTGGAGGTCCGTAGCG	18
Homo-28S-436	GGCGGCGGCGGGGGT	15
Homo-28S-437	GCAGTTTTATCCGGTAAAGCG	21
Homo-28S-438	GAGGGGCCCGGGGCG	15
Homo-28S-439	ATCTTGGTGGTAGTAGCAAAT	21
Homo-28S-440	AGGACGGTGGCCATGGAAGTCGGAATCCGCTAAGGAGTGTGTAACAACTCACCTGCC	57
Homo-28S-441	AGCAGGACGGTGGCC	15
Homo-18S-442	AGTTGGTGGAGCGATTT	17
Homo-28S-443	GCAGCAGGTCTCCAAGGT	18
Homo-28S-444	AGCAGAGCAGCTCCCTCGCTGCGATCTATTGAAAGTCAGCCCTCGACACAAGGGTTTGT	59
Homo-28S-445	ACCCTGTTGAGCTTGACTCT	20
Homo-18S-446	TGGTGGAGCGATTTGTCT	18
Homo-18S-447	GGTGGTGGTGCATGGCCG	18
Homo-5S-448	TGGGAATACCGGGTGCT	17
Homo-28S-449	TGACGCGCATGAATG	15
Homo-28S-450	TCTCAAACTTTAAATGGGT	19
Homo-28S-451	TAGCCCTGAAAATGGATG	18
Homo-28S-452	GTGGAGGTCCGTAGC	15
Homo-18S-453	TTGGGAGCGGGCGGGCGG	18
Homo-18S-454	TATGCTTGTCTCAAAGATT	19
Homo-18S-455	AGAGGAAGTAAAAGTCGT	18
Homo-18S-456	TTTGTTGGTTTTCGGAAC	18
Homo-18S-457	TCTGCCCTATCAACTTT	17
Homo-18S-458	GGTGGTGGTGCATGGC	16
Homo-18S-459	GGAAGGCAGCAGGCGCGC	18
Homo-18S-460	CCCTGCCCTTTGTACAC	17
Homo-28S-461	TTGACTGGGGCGGTAC	16
Homo-28S-462	TGGTGGTAGTAGCAAATATT	20
Homo-18S-463	TTGGAGGGCAAGTCTGGT	18
Homo-18S-464	TTAGTTGGTGGAGCG	15
Homo-18S-465	TGGTTGATCCTGCCAGT	17
Homo-18S-466	TCTGCCCTATCAACTTTCG	19
Homo-18S-467	GTTCTTAGTTGGTGGAGCG	19
Homo-18S-468	GGCCGTTCTTAGTTGGTGG	19
Homo-5S-469	GGTTAGTACTTGGATGGGAGACCGCCTGGGAATACCGGGTGCTGTAGGCTT	51
Homo-28S-470	TCAAACTTTAAATGGGT	17
Homo-28S-471	GCCGGTGAAATACCACTAC	19
Homo-28S-472	CAAACTTTAAATGGGT	16
Homo-28S-473	AGGGGCGAAAGACTAATCGAAC	22
Homo-18S-474	GGGCAAGTCTGGTGC	15
Homo-18S-475	GGAGGGCAAGTCTGGTGCCAGC	22
Homo-18S-476	CTGCCCTTTGTACAC	15
Homo-5.8S-477	TCCCGGGGCTACGCCTGTCTGAGCGTCGCTT	31
Homo-28S-478	TCTGGTGGAGGTCCGTAGC	19
Homo-28S-479	TCTGCCCAGTGCTCTGAATGTC	22
Homo-28S-480	GCTCTGAATGTCAAAGTG	18
Homo-28S-481	GCAGCAGGTCTCCAAGGTG	19
Homo-28S-482	AGCAGTTGAACATGGGTC	18
Homo-28S-483	ACAGCCAAGGGAACG	15
Homo-18S-484	GTGGGTGGTGGTGCAT	16
Homo-28S-485	TGTGATTTCTGCCCAGT	17
Homo-28S-486	TAGGGGCGAAAGACTAATC	19
Homo-28S-487	GGGAGTTTGACTGGGGCGGT	20
Homo-28S-488	AGGGCTGGGTCGGTCGGGCTGGGGC	25
Homo-28S-489	AGAAGGGTTCCATGTGAACAGC	22
Homo-18S-490	TGGTGGTGCATGGCCG	16
Homo-18S-491	GCAGCTTCCGGGAAAC	16
Homo-5S-492	TGGGAATACCGGGTG	15
Homo-5S-493	TCTGATCTCGGAAGCTAAGCAGGGTCGGGCCTGGTTAGTACTTGGATGGGAGACCGCCTGGGAATACCGGGTGCTGTAGGCTTT	84
Homo-28S-494	TGTGATTTCTGCCCAGTGCTCTG	23
Homo-28S-495	TGATTTCTGCCCAGTGCT	18
Homo-28S-496	GGTGGAGGTCCGTAGCG	17
Homo-28S-497	AGGGGCGAAAGACTAAT	17
Homo-28S-498	AGGGCTGGGTCGGTCGGGCTG	21
Homo-18S-499	TACACACCGCCCGTCGC	17
Homo-28S-500	GGGGGGCCGGCGGCGGCG	18
Homo-28S-501	AGTCAGCCCTCGACACAAGGGTTTGT	26
Homo-18S-502	TTGACGGAAGGGCACC	16
Homo-5S-503	GATCTCGGAAGCTAAGCAGGGTCGGGCCTGGTTAGTACTTGGATGGGAGACCGCCTGGGAATACCGGGTGCTGTAGGC	78
Homo-28S-504	GGGAGGGCGCGCGGG	15
Homo-28S-505	GCAGGTCTCCAAGGTG	16
Homo-28S-506	GAGGTGTCAGAAAAGTT	17
Homo-28S-507	CTCTCTTAAGGTAGCC	16
Homo-28S-508	CTCACCTGCCGAATC	15
Homo-28S-509	CGGGGGCGGCGCGCGC	16
Homo-28S-510	ATTCCCACTGTCCCT	15
Homo-28S-511	AACACGGACCAAGGAG	16
Homo-18S-512	TTGGGTTCCGGGGGGAGTATGGTTGC	26
Homo-18S-513	TGGTGGAGCGATTTGTC	17
Homo-18S-514	TGGTGGAGCGATTTG	15
Homo-18S-515	TGGGAGCGGGCGGGCGG	17
Homo-18S-516	TCTTTCTCGATTCCG	15
Homo-18S-517	TCAACTTTCGATGGT	15
Homo-18S-518	TAGCGTATATTAAAGT	16
Homo-5.8S-519	TCCTCCCGGGGCTACGCCTGTCTGAGCGTCGCT	33
Homo-28S-520	GCGGCCGCCCCCGGGG	16
Homo-28S-521	CGGGGGCGGCGCGCGCGC	18
Homo-28S-522	ATGACTCTCTTAAGG	15
Homo-28S-523	ACAGGGATAACTGGCTTGTGGC	22
Homo-18S-524	TCTGCCCTATCAACTTTCGATGGT	24
Homo-18S-525	GTGGGTGGTGGTGCATGGCC	20
Homo-18S-526	GGGAGCGGGCGGGCG	15
Homo-18S-527	ACTTTGAAAAAATTAGAGTGTTC	23
Homo-18S-528	ACACACCGCCCGTCGC	16
Homo-18S-529	AAGGGCACCACCAGG	15
Homo-5S-530	CCTGGTTAGTACTTGGATGGGAGACCGCCTGGGAATACCGGGTGCTGTAGGCTT	54
Homo-28S-531	TGTGATTTCTGCCCAGTGC	19
Homo-28S-532	TCCGCAGCAGGTCTCC	16
Homo-28S-533	GGGAGTTTGACTGGGGC	17
Homo-28S-534	AGCAGTTGAACATGGGT	17
Homo-18S-535	TTCTCGATTCCGTGG	15
Homo-18S-536	ACACACCGCCCGTCGCT	17
Homo-5S-537	TCTGATCTCGGAAGCTAAGCAGGGTCGGGCCTGGTTAGTACTTGGATGGGAGACCGCCTGGGAATACCGGGTGCTGTAGGCTT	83
Homo-5S-538	GGGAATACCGGGTGCTGT	18
Homo-5.8S-539	GGTGGATCACTCGGCTCG	18
Homo-28S-540	TGTAACAACTCACCTGCCG	19
Homo-28S-541	TGGTAGTAGCAAATATTC	18
Homo-28S-542	TGATTTTCAGTACGAATACAGACCGTG	27
Homo-28S-543	GCGGCGGCGGCGGCGGCGGCGGGGG	25
Homo-28S-544	CGTACCCATATCCGCAGC	18
Homo-28S-545	ATTCGTAGACGACCTGCTTCTGGGTCGGGGTTTCGTACGTAGCAGAGCAGCTCCCTCGCTGCGATCTATTGAAAGTCAGCCCTCGACACAAGGGTTTGT	99
Homo-18S-546	TGGTTAATTCCGATAACG	18
Homo-5S-547	AAGCAGGGTCGGGCCTGGTTAGTACTTGGATGGGAGACCGCCTGGGAATACCGGGTGCTGTAGGCTT	67
Homo-28S-548	GGTTTAGACCGTCGTGAGAC	20
Homo-28S-549	ATTTCTGCCCAGTGCTCTG	19
Homo-18S-550	TTTGTTGGTTTTCGG	15
Homo-18S-551	TGGGTTCCGGGGGGAG	16
Homo-5.8S-552	GGACACATTGATCATCGACACTTCGAACGCACTTGCGGCCCCGGGTTCCTCCCGGGGCTACGCCTGTCTGAGCGTCGCT	79
Homo-18S-553	CCGGGGGGAGTATGGT	16
Homo-28S-554	TTTTGATCCTTCGATGTCGGCTCTTCC	27
Homo-28S-555	TGTAGGTAAGGGAAGT	16
Homo-28S-556	TGAGCTGGGTTTAGACCG	18
Homo-28S-557	TCTCTTAAGGTAGCCAAATGCC	22
Homo-18S-558	TGGGAGCGGGCGGGCGGTCCGCCG	24
Homo-28S-559	GTGGCCATGGAAGTCGG	17
Homo-28S-560	GGTGGCGGCGGCGGCGGCGGC	21
Homo-28S-561	ACGGCGGGAGTAACTAT	17
Homo-18S-562	TTTTGTTGGTTTTCGG	16
Homo-5S-563	CCGCCTGGGAATACCG	16
Homo-28S-564	TGCAGATCTTGGTGGT	16
Homo-28S-565	GGGTTTAGACCGTCGTG	17
Homo-28S-566	GGAGGGCGGCGGCGGCGGC	19
Homo-28S-567	CCCTGTTGAGCTTGACTCT	19
Homo-28S-568	CCCGGGGCCGAGGGAGC	17
Homo-28S-569	AGGAGGGCCGCTGCG	15
Homo-18S-570	TAGAGCTAATACATG	15
Homo-18S-571	CGGGGAATCAGGGTT	15
Homo-18S-572	CCGTTCTTAGTTGGTGG	17
Homo-18S-573	ATGGCCGTTCTTAGTTGGT	19
Homo-28S-574	TGAATGTCAAAGTGAAGAAATT	22
Homo-28S-575	AGTGACGCGCATGAATGG	18
Homo-18S-576	TGTACACACCGCCCGTCGCT	20
Homo-5S-577	CGTCTGATCTCGGAAGCTAAGCAGGGTCGGGCCTGGTTAGTACTTGGATGGGAGACCGCCTGGGAATACCGGGTGCTGTAGGCTTT	86
Homo-28S-578	TTTTGGTAAGCAGAACTGGC	20
Homo-28S-579	TCTCTCTCTCTCTCTC	16
Homo-28S-580	GTGGGCCACTTTTGGT	16
Homo-28S-581	GGGGAGTTTGACTGGGGCGG	20
Homo-28S-582	ACCCTGTTGAGCTTG	15
Homo-18S-583	TCTGGTTAATTCCGATAACG	20
Homo-18S-584	GGAGGGCAAGTCTGGTGC	18
Homo-18S-585	AGGGCAAGTCTGGTGC	16
Homo-5S-586	CGTCTGATCTCGGAAGCTAAGCAGGGTCGGGCCTGGTTAGTACTTGGATGGGAGACCGCCTGGGAATACCGGGTGCTGTAGGCTT	85
Homo-28S-587	GGTGCAGATCTTGGTG	16
Homo-28S-588	CGGGGGGCCGGCGGCGGCGGCGACTCTGGACGCGAGC	37
Homo-28S-589	ACGCCTCTAAGTCAGAATCCCGCCC	25
Homo-18S-590	GGGAGCGGGCGGGCGG	16
Homo-18S-591	GGCCGTTCTTAGTTGG	16
Homo-18S-592	GCTACCACATCCAAG	15
Homo-18S-593	ACGGCTACCACATCCAAGGAAG	22
Homo-18S-594	ACGGAAGGGCACCACC	16
Homo-28S-595	TCTTGGTGGTAGTAGCAAATATT	23
Homo-28S-596	TCGCCGAATCCCGGGGCCGAGGGAGC	26
Homo-28S-597	GTACCCATATCCGCAGC	17
Homo-28S-598	GGGGCGAAAGACTAAT	16
Homo-28S-599	GGGGCCGAGGGAGCGAG	17
Homo-28S-600	CAGATCTTGGTGGTAGTAGC	20
Homo-28S-601	AGTTTGACTGGGGCG	15
Homo-28S-602	AGCCCTGAAAATGGATG	17
Homo-18S-603	TTTGTTGGTTTTCGGAACT	19
Homo-18S-604	GGTGGAGCGATTTGTC	16
Homo-18S-605	ACGGACAGGATTGACA	16
Homo-5S-606	TGGATGGGAGACCGCCTGGGAATACCGGGTGCTGTAGGCTTT	42
Homo-5S-607	ACTTGGATGGGAGACCGCCTGGGAATACCGGGTGCTGTAGGCT	43
Homo-5S-608	AAGCAGGGTCGGGCCTGGTTAGTACTTGGATGGGAGACCGCCTGGGAATACCGGGTGCTGTAGGCTTT	68
Homo-28S-609	GGGTTCGCCCCGAGAGAGGGGCCCGT	26
Homo-28S-610	AGTAGCTGGTTCCCTCCG	18
Homo-18S-611	TTTGTCTGGTTAATTCCG	18
Homo-18S-612	TCTGCCCTATCAACTT	16
Homo-18S-613	GGTGGAGCGATTTGT	15
Homo-5.8S-614	TGTGAATTGCAGGAC	15
Homo-28S-615	TACCCATATCCGCAGC	16
Homo-28S-616	GGAAGGCCCGGCGGGGAAGG	20
Homo-28S-617	GAGGTGTCAGAAAAGTTACCAC	22
Homo-28S-618	ACCCGACCCGTCTTGAAACACG	22
Homo-18S-619	TTAATTCCGATAACGAACG	19
Homo-18S-620	TCCGGGGGGAGTATG	15
Homo-18S-621	GGTGGTGCATGGCCGT	16
Homo-18S-622	GGGGGGAGTATGGTTG	16
Homo-18S-623	GGGAGTATGGTTGCAAAGCTG	21
Homo-18S-624	CTACCACATCCAAGG	15
Homo-18S-625	CCTGCCCTTTGTACACAC	18
Homo-18S-626	CCTACTTGGATAACTGTG	18
Homo-18S-627	AGTCCCTGCCCTTTGT	16
Homo-28S-628	TTTTGGTAAGCAGAACTGG	19
Homo-28S-629	TGAACGCCTCTAAGTCAG	18
Homo-28S-630	CGAGGGGGGCCCGGGC	16
Homo-28S-631	CCTCCGAAGTTTCCCTC	17
Homo-28S-632	AGTCGGTCCTGAGAG	15
Homo-28S-633	AACGGCGGGAGTAACTATG	19
Homo-18S-634	TGCTTGTCTCAAAGATT	17
Homo-18S-635	TCCGGGGGGAGTATGGTTGC	20
Homo-18S-636	GACGGAAGGGCACCACCAGGAGTGG	25
Homo-5S-637	TACTTGGATGGGAGACCGCCTGGGAATACCGGGTGCTGTAGGCTTT	46
Homo-28S-638	TGGTGGTAGTAGCAAATAT	19
Homo-28S-639	GCAGTTTTATCCGGTAAAGC	20
Homo-28S-640	ACAACTCACCTGCCGAAT	18
Homo-18S-641	TGTCTGGTTAATTCCG	16
Homo-18S-642	TGGCTCATTAAATCAGTTATG	21
Homo-18S-643	GCGGCTTAATTTGAC	15
Homo-18S-644	CTGCCCTTTGTACACACC	18
Homo-18S-645	AAGGGCACCACCAGGAGTGG	20
Homo-5S-646	GGTTAGTACTTGGATGGGAGACCGCCTGGGAATACCGGGTGCTGTAGGCTTT	52
Homo-5S-647	CTGGGAATACCGGGTGCTG	19
Homo-5.8S-648	GCAGGACACATTGATCATCGACACTTCGAACGCACTTGCGGCCCCGGGTTCCTCCCGGGGCTACGCCTGTCTGAGCGTCGCT	82
Homo-28S-649	GGTGAAATACCACTAC	16
Homo-28S-650	GGGGCGAAAGACTAATCGAAC	21
Homo-28S-651	GCGATCTATTGAAAGTCAGCCCTCGACACAAGGGTTTGT	39
Homo-28S-652	CGGAGGGCGGCGGCGGCGGCGGCGGCGGGG	30
Homo-28S-653	AGTAGCTGGTTCCCTC	16
Homo-18S-654	TTTGAAAAAATTAGAGTGTTC	21
Homo-18S-655	TTAATCAAGAACGAAAGTC	19
Homo-18S-656	TCTGCCCTATCAACT	15
Homo-18S-657	GTGGGTGGTGGTGCATGGC	19
Homo-18S-658	ATGGCTCATTAAATC	15
Homo-5.8S-659	TTAATGTGAATTGCAGGAC	19
Homo-5.8S-660	TGGATCACTCGGCTCG	16
Homo-28S-661	TTTTTGATCCTTCGATGTCGGCTCTTCC	28
Homo-28S-662	TCGGCTCTTCCTATC	15
Homo-28S-663	GGTTTAGACCGTCGTGAGACAG	22
Homo-28S-664	GGGGGAGGTTCTCTCGGGG	19
Homo-28S-665	GGGGCGGCGGCGGGG	15
Homo-28S-666	GCAGATCTTGGTGGT	15
Homo-28S-667	CGGTGGCCATGGAAGTCGG	19
Homo-18S-668	TTGGTGGAGCGATTT	15
Homo-18S-669	TTACTTTGAAAAAATTAGAGTGTTC	25
Homo-18S-670	TGCGGCTTAATTTGAC	16
Homo-18S-671	TCTGCCCTATCAACTTTCGAT	21
Homo-18S-672	GGTTCGATTCCGGAGAGGG	19
Homo-18S-673	GGGGGAGTATGGTTG	15
Homo-18S-674	CTTTCTCGATTCCGTGGGT	19
Homo-18S-675	CGGGGGGAGTATGGTTG	17
Homo-18S-676	CCTTTGTACACACCGCCCG	19
Homo-18S-677	CAACTTCTTAGAGGGAC	17
Homo-18S-678	ATGGCCGTTCTTAGT	15
Homo-18S-679	AAGGGCACCACCAGGAGT	18
Homo-5S-680	GGGCCTGGTTAGTACTTGGATGGGAGACCGCCTGGGAATACCGGGTGCTGTAGGCTT	57
Homo-5S-681	ACCGCCTGGGAATAC	15
Homo-5.8S-682	GGTGGATCACTCGGCTCGTG	20
Homo-28S-683	GGCGGCGGCGGTGGCGGCGGCGGC	24
Homo-28S-684	GGCGGCGGCGGCGGCGGCGGC	21
Homo-28S-685	GGCGGCGGCGGCGACTCTGGACGCGAGC	28
Homo-18S-686	TTGGTGGAGCGATTTGTCTG	20
Homo-18S-687	GCCGTTCTTAGTTGG	15
Homo-18S-688	GAGTGGAGCCTGCGGC	16
Homo-18S-689	CTGCGGAAGGATCAT	15
Homo-5S-690	TTAGTACTTGGATGG	15
Homo-5S-691	TGGATGGGAGACCGCCTGGGAATACCGGGTGCTGTAGGCTT	41
Homo-28S-692	TCCGCTAAGGAGTGTGT	17
Homo-28S-693	CGGGGGGCGGGGCGG	15
Homo-28S-694	CCGACCCGTCTTGAAACACG	20
Homo-28S-695	CCACCCGACCCGTCTTGAAACACG	24
Homo-28S-696	ACGTAGCAGAGCAGCTCCCTCGCTGCGATCTATTGAAAGTCAGCCCTCGACACAAGGGTTTGT	63
Homo-18S-697	TTTGTCTGGTTAATTCCGATAACG	24
Homo-18S-698	TGGTGGAGCGATTTGT	16
Homo-18S-699	TACTTGGATAACTGTGG	17
Homo-18S-700	GTTCTTAGTTGGTGG	15
Homo-18S-701	GGTGGTGGTGCATGG	15
Homo-18S-702	GGCCGTTCTTAGTTGGTG	18
Homo-18S-703	CCGGGGGGAGTATGG	15
Homo-18S-704	ACACACCGCCCGTCG	15
Homo-5S-705	CCTGGTTAGTACTTGGATGGGAGACCGCCTGGGAATACCGGGTGCTGTAGGCTTT	55
Homo-28S-706	TTTTTGATCCTTCGATGT	18
Homo-28S-707	TTTTGGTAAGCAGAACTGGCG	21
Homo-28S-708	TTTTGGTAAGCAGAAC	16
Homo-28S-709	TGACGCGCATGAATGG	16
Homo-28S-710	TCTAATTAGTGACGCGC	17
Homo-28S-711	TATCCGCAGCAGGTCTCC	18
Homo-28S-712	TAACAACTCACCTGCCG	17
Homo-28S-713	AGGAGGGCCGCTGCGGT	17
Homo-28S-714	ACGGGGTCGGCGGCGAC	17
Homo-18S-715	TTGAGCAATAACAGGT	16
Homo-18S-716	TGGTGGAGCGATTTGTCTG	19
Homo-18S-717	TCAGGGTTCGATTCCG	16
Homo-18S-718	CCGGGGGGAGTATGGTT	17
Homo-18S-719	AGCAGCCGCGGTAATTCC	18
Homo-5S-720	TACCGGGTGCTGTAGGCTT	19
Homo-28S-721	TTTGGTAAGCAGAACTGGC	19
Homo-28S-722	GCGGGTCGGGGCGGCGGC	18
Homo-28S-723	CTGCCCAGTGCTCTG	15
Homo-28S-724	ACTCCATCTAAGGCT	15
Homo-18S-725	TTTGGGTTCCGGGGGGAGTATG	22
Homo-18S-726	TTTGGGTTCCGGGGGGAGTAT	21
Homo-18S-727	TTGGTGGAGCGATTTGTC	18
Homo-18S-728	GTGGGTGGTGGTGCATG	17
Homo-18S-729	GGAGCGATTTGTCTGGTT	18
Homo-18S-730	AGAGGAAGTAAAAGTCGTAAC	21
Homo-5S-731	ATCTCGGAAGCTAAGCAGGGTCGGGCCTGGTTAGTACTTGGATGGGAGACCGCCTGGGAATACCGGGTGCTGTAGGCTT	79
Homo-28S-732	TGTGTAACAACTCACCTGCCG	21
Homo-28S-733	TATGACTCTCTTAAG	15
Homo-28S-734	GGGTCGGGGCGGCGGCGGCG	20
Homo-28S-735	GGCCACTTTTGGTAAGC	17
Homo-28S-736	CGGCGGGAGTAACTATG	17
Homo-28S-737	ACTAGCCCTGAAAATG	16
Homo-28S-738	ACGGTGGCCATGGAAGTCGG	20
Homo-18S-739	TGGGAGCGGGCGGGCG	16
Homo-18S-740	TGGAGGGCAAGTCTGGTGCCAGC	23
Homo-18S-741	TCCCTGCCCTTTGTACAC	18
Homo-18S-742	AAGGCAGCAGGCGCGC	16
Homo-18S-743	AACGGCTACCACATCC	16
Homo-28S-744	TTAGTGACGCGCATGAATGG	20
Homo-28S-745	TGGCCATGGAAGTCG	15
Homo-28S-746	TCAACCTATTCTCAAACTTT	20
Homo-28S-747	TAGGGGCGAAAGACTAATCG	20
Homo-28S-748	TAATCCTGCTCAGTACG	17
Homo-28S-749	GGCGGAATCAGCGGGG	16
Homo-28S-750	AGCAGTTGAACATGGG	16
Homo-28S-751	AGACAGCAGGACGGT	15
Homo-18S-752	TTGTACACACCGCCCGTC	18
Homo-18S-753	CGGTTCTATTTTGTTGGTTTTCGG	24
Homo-18S-754	AGAGGGACAAGTGGCGT	17
Homo-28S-755	TGGAGAAGGGTTCCATGTG	19
Homo-28S-756	TCTAGTAGCTGGTTC	15
Homo-28S-757	GGTGGTAGTAGCAAATATT	19
Homo-28S-758	GGGCGGCGGCGGCGGCGGCGGCGG	24
Homo-28S-759	GGCGGGGGTGTGGGGT	16
Homo-28S-760	CTAGCCCTGAAAATG	15
Homo-28S-761	CCCAGTGCTCTGAATGTC	18
Homo-28S-762	AGTACGAATACAGACCGTG	19
Homo-28S-763	AGGGATAACTGGCTTG	16
Homo-28S-764	AGGACCCGAAAGATG	15
Homo-28S-765	AAGGGAACGGGCTTGGC	17
Homo-18S-766	TTCTAGAGCTAATAC	15
Homo-18S-767	TGGTGGTGCATGGCCGTTCTT	21
Homo-18S-768	TCCAAGGAAGGCAGC	15
Homo-18S-769	GGTGCCAGCAGCCGCG	16
Homo-18S-770	GCCGTTCTTAGTTGGTGG	18
Homo-18S-771	CCTACTTGGATAACTGT	17
Homo-18S-772	AGGGCACCACCAGGAG	16
Homo-18S-773	AGGAAGTAAAAGTCGT	16
Homo-28S-774	TGGGCCACTTTTGGTAAGCAG	21
Homo-28S-775	TCTTGGTGGTAGTAGCAAATAT	22
Homo-28S-776	TAATTAGTGACGCGC	15
Homo-28S-777	GGTGGCCATGGAAGTC	16
Homo-28S-778	GGGCGCCCTGGAATGGG	17
Homo-28S-779	GCAGATCTTGGTGGTAGTAGC	21
Homo-28S-780	GAGGGCGGCGGCGGCGGCGGCGGCGGGGG	29
Homo-28S-781	CGCAGTTTTATCCGGT	16
Homo-28S-782	CCCATATCCGCAGCAGGTCTCC	22
Homo-28S-783	AGTAGCTGGTTCCCTCC	17
Homo-28S-784	ACAATGTAGGTAAGG	15
Homo-18S-785	TTGAGCAATAACAGGTCTGT	20
Homo-18S-786	TGTTGGTTTTCGGAAC	16
Homo-18S-787	TACACACCGCCCGTCGCT	18
Homo-18S-788	GGGTGGTGGTGCATGG	16
Homo-18S-789	CTTCTTAGAGGGACAAGT	18
Homo-18S-790	AGGAAGGCAGCAGGCGCG	18
Homo-28S-791	GGGAGTTTGACTGGGGCG	18
Homo-28S-792	GGCCATGGAAGTCGGAATCCGCT	23
Homo-28S-793	GGAAGGCCCGGCGGGGAAG	19
Homo-28S-794	GCGACGAGTAGGAGGGCC	18
Homo-28S-795	ATAGGGGCGAAAGACT	16
Homo-28S-796	ACGAGTAGGAGGGCC	15
Homo-18S-797	TTGTACACACCGCCCGT	17
Homo-18S-798	TGTCTCAAAGATTAAGC	17
Homo-28S-799	TCTCTTAAGGTAGCCAAAT	19
Homo-28S-800	GGCGGGGCGCGGGAC	15
Homo-28S-801	CGGGAGTAACTATGAC	16
Homo-28S-802	ACAGCAGGACGGTGGCCAT	19
Homo-18S-803	TCATTAATCAAGAACGAAAGTC	22
Homo-18S-804	GGTGGAGCGATTTGTCTG	18
Homo-18S-805	GGGGAGTATGGTTGCAAAGC	20
Homo-18S-806	CACACCGCCCGTCGC	15
Homo-18S-807	AGCTCGTAGTTGGATC	16
Homo-18S-808	AAACGGCTACCACATCC	17
Homo-5.8S-809	TTAATGTGAATTGCAGG	17
Homo-5.8S-810	CCCGGGGCTACGCCTGTCTGAGCGTCGCTT	30
Homo-28S-811	TGAGCTGGGTTTAGACCGT	19
Homo-28S-812	TCTAGTAGCTGGTTCCCT	18
Homo-28S-813	TAATTAGTGACGCGCATG	18
Homo-28S-814	GTGGTAGTAGCAAAT	15
Homo-28S-815	GGGAGTTTGACTGGG	15
Homo-28S-816	GGCGGCGGCGGCGGCGGC	18
Homo-28S-817	CCTGTTGAGCTTGAC	15
Homo-28S-818	CCGCAGCAGGTCTCCAAGGTG	21
Homo-28S-819	ATTGAAAGTCAGCCCTCGACACAAGGGTTTG	31
Homo-28S-820	AGGGCGGCGGCGGCGGCGGCGGCGGGGG	28
Homo-28S-821	ACCCGCTGAATTTAAG	16
Homo-28S-822	ACAGCAGTTGAACATGGGTC	20
Homo-28S-823	AACGGCGGGAGTAACT	16
Homo-18S-824	TGGGTGGTGGTGCATGGCCGT	21
Homo-18S-825	TGAGCAATAACAGGTCTGT	19
Homo-18S-826	TGACGGAAGGGCACC	15
Homo-18S-827	TAGCGTATATTAAAGTT	17
Homo-18S-828	TAGAGGAAGTAAAAGTCGTAAC	22
Homo-18S-829	TAGAGGAAGTAAAAGTC	17
Homo-18S-830	GTCCCTGCCCTTTGTACAC	19
Homo-18S-831	ACGGGGAATCAGGGTTCGAT	20
Homo-5S-832	TTAGTACTTGGATGGGAGACCGCCTGGGAATACCGGGTGCTGTAGGCTT	49
Homo-5S-833	TCTACGGCCATACCAC	16
Homo-5.8S-834	GACACATTGATCATCGACACTTCGAACGCACTTGCGGCCCCGGGTTCCTCCCGGGGCTACGCCTGTCTGAGCGTCGCT	78
Homo-28S-835	TGATTTTCAGTACGAATACAGAC	23
Homo-28S-836	TAGGGGCGAAAGACTAAT	18
Homo-28S-837	GTTTCGTACGTAGCAGAGCAGCTCCCTCGC	30
Homo-28S-838	GGGAGTTTGACTGGGG	16
Homo-28S-839	GGCGGCGGCGGCGGG	15
Homo-28S-840	CTATTGAAAGTCAGCCCTCGACACAAGGGTTTGT	34
Homo-28S-841	AAGACCCTGTTGAGC	15
Homo-18S-842	TGGAGGGCAAGTCTGG	16
Homo-18S-843	GGTTCGATTCCGGAGAGG	18
Homo-18S-844	GAGGTAGTGACGAAAAATAAC	21
Homo-18S-845	AGGAGTGGAGCCTGCGGCTT	20
Homo-18S-846	AGAGGGACAAGTGGCG	16
Homo-18S-847	ACACCGCCCGTCGCTACT	18
Homo-5S-848	TGATCTCGGAAGCTAAGCAGGGTCGGGCCTGGTTAGTACTTGGATGGGAGACCGCCTGGGAATACCGGGTGCTGTAGGC	79
Homo-5S-849	TCGTCTGATCTCGGAAGCTAAGCAGGGTCGGGCCTGGTTAGTACTTGGATGGGAGACCGCCTGGGAATACCGGGTGCTGTAGGCTT	86
Homo-5S-850	GGGAATACCGGGTGCTGTAGGCTT	24
Homo-5S-851	CGGGCCTGGTTAGTACTTGGATGGGAGACCGCCTGGGAATACCGGGTGCTGTAGGCTT	58
Homo-28S-852	TGATTTTCAGTACGAATAC	19
Homo-28S-853	TGAATGTCAAAGTGAAGAAAT	21
Homo-28S-854	TCTGAATGTCAAAGTGAAG	19
Homo-28S-855	TCAGCCCTCGACACAAGGGTTTGT	24
Homo-28S-856	GTGGAGAAGGGTTCCATGTG	20
Homo-28S-857	AGCAGGTCTCCAAGGTGAAC	20
Homo-28S-858	AAACGGCGGGAGTAAC	16
Homo-18S-859	TTGGTGGAGCGATTTGTCT	19
Homo-18S-860	TTGGGTTCCGGGGGGAGTATGGT	23
Homo-18S-861	TTAGAGTGTTCAAAGC	16
Homo-18S-862	GGAGTGGAGCCTGCG	15
Homo-18S-863	CAGCCGCGGTAATTCC	16
Homo-5S-864	CCGGGTGCTGTAGGC	15
Homo-28S-865	TTTTGATCCTTCGATGT	17
Homo-28S-866	TCAAACTTTAAATGGGTAAG	20
Homo-28S-867	TAGCCCTGAAAATGGATGG	19
Homo-28S-868	GGCGGCGGCGGCGGCGGCGG	20
Homo-28S-869	GCGGGTAAACGGCGG	15
Homo-28S-870	GAACGCCTCTAAGTC	15
Homo-28S-871	CTCTCTCTCTCTCTCT	16
Homo-28S-872	AGGGCGCCCTGGAATGGGT	19
Homo-28S-873	AGAACTTTGAAGAGAG	16
Homo-28S-874	ACTCACCTGCCGAATC	16
Homo-18S-875	TTTGTCTGGTTAATTCCGAT	20
Homo-18S-876	TGAACGAGGAATTCCCAGT	19
Homo-18S-877	TAAAGGAATTGACGG	15
Homo-18S-878	GGGGAGTATGGTTGCAAAGCT	21
Homo-18S-879	CGGGGAATCAGGGTTCG	17
Homo-18S-880	CGGGCAGCTTCCGGGAAACC	20
Homo-18S-881	AGCTCGTAGTTGGAT	15
Homo-5S-882	TGGGAATACCGGGTGCTG	18
Homo-5S-883	CCGCCTGGGAATACC	15
Homo-28S-884	TTCTCAAACTTTAAATGGGT	20
Homo-28S-885	TGTAGGTAAGGGAAG	15
Homo-28S-886	TGATCCTTCGATGTCG	16
Homo-28S-887	TAAACTCCATCTAAGGCT	18
Homo-28S-888	GGTTTAGACCGTCGTGAG	18
Homo-28S-889	GGGCGAAAGACTAATC	16
Homo-28S-890	GCCTCGTCATCTAATT	16
Homo-28S-891	CGCCGGTGAAATACCACTA	19
Homo-28S-892	CCGAGAGAGGGGCCC	15
Homo-28S-893	ACGCAGTTTTATCCG	15
Homo-28S-894	AAGCGTTGGATTGTTCAC	18
Homo-18S-895	TGGGAGCGGGCGGGC	15
Homo-18S-896	TCTGCCCTATCAACTTTC	18
Homo-18S-897	GTGGGTGGTGGTGCATGGCCGT	22
Homo-18S-898	GGTTGATCCTGCCAGT	16
Homo-18S-899	GGGTGGTGGTGCATGGCCGTT	21
Homo-18S-900	GGGGGAGTATGGTTGCAAAGCTG	23
Homo-18S-901	ATTACCCACTCCCGAC	16
Homo-18S-902	AGTGACGAAAAATAAC	16
Homo-18S-903	AGGAGTGGAGCCTGCGGCT	19
Homo-5S-904	TACCGGGTGCTGTAGGCTTT	20
Homo-28S-905	TGTAGGTAAGGGAAGTCGGC	20
Homo-28S-906	TGGGAAGGCCCGGCGGG	17
Homo-28S-907	TGATTTTCAGTACGAATACAGACC	24
Homo-28S-908	TGACTCTCTTAAGGT	15
Homo-28S-909	TCTCTTAAGGTAGCCAAATGCCTCGT	26
Homo-28S-910	GGTAAGGGAAGTCGGC	16
Homo-28S-911	GGAGGGCGGCGGCGGCGGCGGCGGCGG	27
Homo-28S-912	GCGGGCCGCCGGTGAAATACCACTAC	26
Homo-28S-913	CTCTCTTAAGGTAGC	15
Homo-28S-914	AGGCGGCGGAGGGGC	15
Homo-28S-915	ACTCTCTTAAGGTAGCC	17
Homo-28S-916	AAGGTGTTGGTTGAT	15
Homo-18S-917	TTTGTACACACCGCCC	16
Homo-18S-918	TTGGTGGAGCGATTTGTCTGGTT	23
Homo-18S-919	TGGAGCGATTTGTCTG	16
Homo-18S-920	TCTGGTGCCAGCAGCCGCGGT	21
Homo-18S-921	GGGCACCACCAGGAGT	16
Homo-18S-922	CCTGCCCTTTGTACACACC	19
Homo-18S-923	CAGGAGTGGAGCCTGCGGCTT	21
Homo-5.8S-924	GGTGGATCACTCGGCTCGT	19
Homo-28S-925	TTTTTGATCCTTCGATG	17
Homo-28S-926	TTTGATCCTTCGATGTCGGCTCTTCC	26
Homo-28S-927	TTCCCTCAGGATAGCTG	17
Homo-28S-928	TGGTAGTAGCAAATATTCAAACG	23
Homo-28S-929	TCCGCTAAGGAGTGTGTAACAACTC	25
Homo-28S-930	TAAACGGCGGGAGTAAC	17
Homo-28S-931	GTGGTAGTAGCAAATATTCAAACG	24
Homo-28S-932	GGGGAGTTTGACTGGGGCGGTAC	23
Homo-28S-933	GGCGGGAGTAACTAT	15
Homo-28S-934	GCCGCCGCCCCCCCC	15
Homo-28S-935	GCAGCAGGTCTCCAAGG	17
Homo-28S-936	AGCGGGGAAAGAAGAC	16
Homo-28S-937	AAGCGTTGGATTGTT	15
Homo-18S-938	TTGACGGAAGGGCAC	15
Homo-18S-939	TGGGTGGTGGTGCATG	16
Homo-18S-940	GGTGGTGGTGCATGGCC	17
Homo-18S-941	GGAAGTAAAAGTCGT	15
Homo-18S-942	GCAAATTACCCACTCCCG	18
Homo-18S-943	CAGGGTTCGATTCCGG	16
Homo-18S-944	ACACCGCCCGTCGCTACTACC	21
Homo-5S-945	TCGGGCCTGGTTAGTACTTGGATGGGAGACCGCCTGGGAATACCGGGTGCTGTAGGCTT	59
Homo-5S-946	GGGAATACCGGGTGC	15
Homo-28S-947	TTTGGTAAGCAGAACTG	17
Homo-28S-948	TATTCTCAAACTTTAAATGGGT	22
Homo-28S-949	GGGGCGGCGGCGGGGG	16
Homo-28S-950	CGGGGGCGGCGCGCGCG	17
Homo-28S-951	CGGCGGGAGTAACTATGAC	19
Homo-28S-952	CCACTTTTGGTAAGC	15
Homo-28S-953	AGTTTGACTGGGGCGG	16
Homo-28S-954	AGTGGGCCACTTTTGGT	17
Homo-28S-955	AGTAGCTGGTTCCCT	15
Homo-28S-956	AGGGAACGGGCTTGGC	16
Homo-28S-957	AGGCGGGGGGGCGAGCCC	18
Homo-18S-958	TGGTGGTGCATGGCCGTT	18
Homo-18S-959	TGGCCGTTCTTAGTTGGTGGAGCG	24
Homo-18S-960	TGAGCAATAACAGGTCTG	18
Homo-18S-961	TCTGGTTAATTCCGATAACGAACG	24
Homo-18S-962	GGTTCTATTTTGTTGGTTTTCGG	23
Homo-18S-963	GGTGGTGGTGCATGGCCGTT	20
Homo-18S-964	GGGTTCCGGGGGGAGTATG	19
Homo-18S-965	GAGTGGAGCCTGCGGCTT	18
Homo-18S-966	CCTTTGTACACACCGCCCGTC	21
Homo-18S-967	CACACCGCCCGTCGCT	16
Homo-5.8S-968	CCTGTCTGAGCGTCGCT	17
Homo-5.8S-969	AATGTGAATTGCAGG	15
Homo-28S-970	TTTCCCTCAGGATAGCTGGC	20
Homo-28S-971	TTGATCCTTCGATGTCG	17
Homo-28S-972	TGGTAGTAGCAAATATT	17
Homo-28S-973	TGATTTCTGCCCAGTGCTCTGAAT	24
Homo-28S-974	TCTCTTAAGGTAGCCAAATGCCTCGTCATCT	31
Homo-28S-975	TCACCTGCCGAATCAAC	17
Homo-28S-976	TATGACTCTCTTAAGGTAGC	20
Homo-28S-977	TAGACGACCTGCTTCTGGGTCGGGGTTTCGTACGTAGCAGAGCAGCTCCCTCGCTGCGATCTATTGAAAGTCAGCCCTCGACACAAGGGTTTG	93
Homo-28S-978	GGCGGGGGGAGAAGGG	16
Homo-28S-979	GGCGGGGGCGGCGCGC	16
Homo-28S-980	GGAGGGGCCGCGGGCCG	17
Homo-28S-981	GCTTTTTGATCCTTCG	16
Homo-28S-982	CAACCTATTCTCAAACTTT	19
Homo-28S-983	AGGGCGGCGGCGGCGGCGGCGGCGGG	26
Homo-18S-984	TTTGTCTGGTTAATTCCGATAACGAACG	28
Homo-18S-985	TTTGTACACACCGCCCGTCGCTACT	25
Homo-18S-986	TTTGGGTTCCGGGGGGAGTATGGTTGC	27
Homo-18S-987	TTGTACACACCGCCCGTCG	19
Homo-18S-988	TGTTTTCATTAATCAAGAACG	21
Homo-18S-989	TCCAAGGAAGGCAGCAGGCGCGC	23
Homo-18S-990	CTTAGTTGGTGGAGC	15
Homo-18S-991	CTCATTAAATCAGTTATG	18
Homo-18S-992	AGAGGAAGTAAAAGTCG	17
Homo-18S-993	AAGGAAGGCAGCAGGCGC	18
Homo-5S-994	AGTACTTGGATGGGAGACCGCCTGGGAATACCGGGTGCTGTAGGCT	46
Homo-28S-995	TTTTGATCCTTCGATG	16
Homo-28S-996	TTGGTGGTAGTAGCAAATATTC	22
Homo-28S-997	TTGGTAAGCAGAACTGGC	18
Homo-28S-998	TCTAGTAGCTGGTTCC	16
Homo-28S-999	TCCGGTAAAGCGAATG	16
Homo-28S-1000	TAAACGGCGGGAGTAACT	18
Homo-28S-1001	GTCGGTCCTGAGAGAT	16
Homo-28S-1002	GGTGGCCATGGAAGTCGGAATCCGCT	26
Homo-28S-1003	GGGGCGGCGCGCGCGCGC	18
Homo-28S-1004	GGGGCCCGGGGCGGGG	16
Homo-28S-1005	GGGAGTTTGACTGGGGCGG	19
Homo-28S-1006	GGGAGGGCGCGCGGGTCGGGGCGGCGGCGGCGG	33
Homo-28S-1007	GGCGGCGGCGGCGGCGGCGGGG	22
Homo-28S-1008	GGAGGGGGCGGGCTCCGGCGGGT	23
Homo-28S-1009	GGAGGGCGGCGGCGGCGGCGGCGGCGGGGGTGTGGGG	37
Homo-28S-1010	GCGGGTAAACGGCGGGAGT	19
Homo-28S-1011	GCAGGTGTCCTAAGG	15
Homo-28S-1012	CTCTCTTAAGGTAGCCAAATGC	22
Homo-28S-1013	CTAGCCCTGAAAATGG	16
Homo-28S-1014	CGGGGGGCGGGGCGGAC	17
Homo-28S-1015	CGGGGCCGAGGGAGC	15
Homo-28S-1016	CCCGGGGCCGAGGGAGCG	18
Homo-28S-1017	AGTGCTCTGAATGTCAAAGTG	21
Homo-28S-1018	AGCAGTTGAACATGG	15
Homo-28S-1019	AGAACTTTGAAGAGAGAGT	19
Homo-28S-1020	ACAGCAGTTGAACATG	16
Homo-28S-1021	AACGCCTCTAAGTCAG	16
Homo-18S-1022	TTGGTGGAGCGATTTGT	17
Homo-18S-1023	TGGTTAATTCCGATAACGAACGAGACTCT	29
Homo-18S-1024	TCTTAGTTGGTGGAGCG	17
Homo-18S-1025	TAGAGGAAGTAAAAGTCGT	19
Homo-18S-1026	GGTTCCGGGGGGAGTATG	18
Homo-18S-1027	GGAGTGGAGCCTGCGGC	17
Homo-18S-1028	GGAGCGATTTGTCTG	15
Homo-18S-1029	GCAAATTACCCACTCCCGAC	20
Homo-18S-1030	GATGCCCTTAGATGT	15
Homo-18S-1031	CAGGAGTGGAGCCTGCGGC	19
Homo-18S-1032	AGGAAGTAAAAGTCGTAAC	19
Homo-5S-1033	GGGTCGGGCCTGGTTAGTACTTGGATGGGAGACCGCCTGGGAATACCGGGTGCTGTAGGCTT	62
Homo-5.8S-1034	ACACATTGATCATCGACACTTCGAACGCACTTGCGGCCCCGGGTTCCTCCCGGGGCTACGCCTGTCTGAGCGTCGCT	77
Homo-28S-1035	TCTGGTGGAGGTCCGTAGCG	20
Homo-28S-1036	TCAACTAGCCCTGAAAATGG	20
Homo-28S-1037	GGCTGGGTCGGTCGGGCTGGGGCG	24
Homo-28S-1038	GGCCATGGAAGTCGG	15
Homo-28S-1039	CAGGACGGTGGCCATGGAAGTCGGAATCCGCTAAGGAGTGTGTAACAACTCACCTGCC	58
Homo-28S-1040	ACCCGCTGAATTTAAGCATATT	22
Homo-18S-1041	TTTGTACACACCGCCCGTCGCTACTACCG	29
Homo-18S-1042	GGTTCGATTCCGGAGAGGGAGC	22
Homo-18S-1043	CTGCCCTTTGTACACAC	17
Homo-18S-1044	CCGTTCTTAGTTGGTGGAGC	20
Homo-18S-1045	CCAAGGAAGGCAGCAGGCGCGC	22
Homo-18S-1046	AGTTGGTGGAGCGATTTGT	19
Homo-18S-1047	AGTTGGTGGAGCGATT	16
Homo-18S-1048	AGGGCAAGTCTGGTGCCAGC	20
Homo-18S-1049	AGGAGTGGAGCCTGCG	16
Homo-5S-1050	ATACCGGGTGCTGTAG	16
Homo-28S-1051	TCCGAAGTTTCCCTC	15
Homo-28S-1052	GGCGGGGGGAGAAGGGT	17
Homo-28S-1053	GCGGGGAAAGAAGAC	15
Homo-28S-1054	GCAGGTTCAGACATTTGGT	19
Homo-28S-1055	GATTCCCACTGTCCCT	16
Homo-28S-1056	GAGGTGTCAGAAAAGT	16
Homo-28S-1057	ACTTTGAAGAGAGAGTTC	18
Homo-28S-1058	ACGGTGGCCATGGAAGT	17
Homo-28S-1059	ACAGGGATAACTGGCTTGTG	20
Homo-18S-1060	TGTCTGGTTAATTCCGAT	18
Homo-18S-1061	TGGTGCCAGCAGCCGCG	17
Homo-18S-1062	TGGAGGGCAAGTCTG	15
Homo-18S-1063	GGTGCCAGCAGCCGCGGT	18
Homo-18S-1064	GGAATTGACGGAAGGGC	17
Homo-18S-1065	CTGCCCTTTGTACACACCGCCC	22
Homo-18S-1066	AGGAGTGGAGCCTGCGG	17
Homo-5S-1067	GGGAGACCGCCTGGGAATACCGGGTGCTGTAGGCTT	36
Homo-28S-1068	TTTGGTAAGCAGAAC	15
Homo-28S-1069	TGGCCATGGAAGTCGGAATCCGCT	24
Homo-28S-1070	TCGTCATCTAATTAGTG	17
Homo-28S-1071	TAGCCCTGAAAATGGATGGCGCTGGAGCGTCGGG	34
Homo-28S-1072	GTGAGCTGGGTTTAG	15
Homo-28S-1073	GGCGGCGGCGGCGGCGGG	18
Homo-28S-1074	GGCGGCGGCGGCGGCGGCGGGGGT	24
Homo-28S-1075	GCTCAGTACGAGAGG	15
Homo-28S-1076	GACCCGAAAGATGGTG	16
Homo-28S-1077	GAAGAGGGGGACGGC	15
Homo-28S-1078	CGCTAAGGAGTGTGTAAC	18
Homo-28S-1079	AGGTAAGGGAAGTCGGC	17
Homo-28S-1080	AGGGGGCGGGCTCCGGCGGG	20
Homo-18S-1081	TTGGTGGAGCGATTTG	16
Homo-18S-1082	TGGAGGGCAAGTCTGGTGCC	20
Homo-18S-1083	TGGAGCGATTTGTCT	15
Homo-18S-1084	TACTTGGATAACTGTG	16
Homo-18S-1085	TACACACCGCCCGTCG	16
Homo-18S-1086	GTTGATCCTGCCAGT	15
Homo-18S-1087	GTGGTGGTGCATGGCCGT	18
Homo-18S-1088	GTGGGTGGTGGTGCATGGCCG	21
Homo-18S-1089	GAGCGATTTGTCTGGTT	17
Homo-18S-1090	GAAGGGCACCACCAGGAGTGG	21
Homo-18S-1091	AGGTAGTGACGAAAAATAAC	20
Homo-18S-1092	AGGGCAAGTCTGGTG	15
Homo-18S-1093	AGAGGGACAAGTGGCGTT	18
Homo-18S-1094	AGAGGAAGTAAAAGTC	16
Homo-18S-1095	ACGGGGAATCAGGGTTCGATT	21
Homo-18S-1096	ACACCGCCCGTCGCTACTACCG	22
Homo-18S-1097	AAGGAAGGCAGCAGGCGCGC	20
Homo-28S-1098	TGTAGGTAAGGGAAGTCG	18
Homo-28S-1099	TGGTGGTAGTAGCAAATATTCAAACG	26
Homo-28S-1100	TGCTCAGTACGAGAGG	16
Homo-28S-1101	TGATTTTCAGTACGAATACAGACCGT	26
Homo-28S-1102	GTAGCAAATATTCAAACG	18
Homo-28S-1103	GGGAGTAACTATGAC	15
Homo-28S-1104	GCGGGGGCGGCGCGCGC	17
Homo-28S-1105	GCGGGCCGCCGGTGAAATACCACTACT	27
Homo-28S-1106	GCGGGAGTAACTATGACT	18
Homo-28S-1107	CCTCGTCATCTAATT	15
Homo-28S-1108	AGTTTCCCTCAGGATAGCTG	20
Homo-28S-1109	AGGGCGGCGGCGGCGGCGGCGGCG	24
Homo-28S-1110	ACGTGAGCTGGGTTT	15
Homo-28S-1111	ACCCCCGCGGGGAATCCCCCGC	22
Homo-18S-1112	TGGGTGGTGGTGCATGGC	18
Homo-18S-1113	TCGATTCCGGAGAGGGAGC	19
Homo-18S-1114	TCCAATAGCGTATATT	16
Homo-18S-1115	GGGTGGTGGTGCATGGCCGTTC	22
Homo-18S-1116	GGGAGTATGGTTGCAAAGC	19
Homo-18S-1117	GCAGCCGCGGTAATTCC	17
Homo-18S-1118	ACGGCCCTGGCGGAG	15
Homo-18S-1119	AAGGGCACCACCAGGAGTG	19
Homo-18S-1120	AACTTCTTAGAGGGAC	16
Homo-5S-1121	GGGAATACCGGGTGCTGTAGGCTTT	25
Homo-5S-1122	AATACCGGGTGCTGT	15
Homo-28S-1123	TGGCGGCGGCGGCGGCGGCGGCGG	24
Homo-28S-1124	TGATTTCTGCCCAGTGCTCTGAATGTC	27
Homo-28S-1125	TAGCAAATATTCAAACGAG	19
Homo-28S-1126	GTGGCCATGGAAGTCGGAATCCGCT	25
Homo-28S-1127	GGGGAGCCCGGCGGGCGCCGGC	22
Homo-28S-1128	GGAGGGCGCGCGGGTCGGGGCGGCGGCGGCGGC	33
Homo-28S-1129	CGAATCAACTAGCCCTG	17
Homo-28S-1130	AGACAGCAGGACGGTGGC	18
Homo-28S-1131	ACGGCGGGAGTAACTATGACTCTCTT	26
Homo-28S-1132	ACCCGTCTTGAAACAC	16
Homo-18S-1133	TGAGCAATAACAGGTCTGTG	20
Homo-18S-1134	TCGATTCCGGAGAGG	15
Homo-18S-1135	GGTGCCAGCAGCCGC	15
Homo-18S-1136	GGGTTCGATTCCGGAG	16
Homo-18S-1137	GAGGTAGTGACGAAAAAT	18
Homo-18S-1138	AGCTCTTTCTCGATTCCGTGGG	22
Homo-18S-1139	ACGGAAGGGCACCAC	15
Homo-5S-1140	TGGTTAGTACTTGGATGGGAGACCGCCTGGGAATACCGGGTGCTGTAGGCT	51
Homo-5S-1141	GGGAGACCGCCTGGGAATACCGGGTGCTGTAGGCTTT	37
Homo-5S-1142	ACTTGGATGGGAGACCGCCTGGGAATACCGGGTGCTGTAGGC	42
Homo-5.8S-1143	TGCAGGACACATTGATCATCGACACTTCGAACGCACTTGCGGCCCCGGGTTCCTCCCGGGGCTACGCCTGTCTGAGCGTCGCT	83
Homo-28S-1144	TTGGTGGTAGTAGCAAAT	18
Homo-28S-1145	TGCTCTGAATGTCAAAGTGAAG	22
Homo-28S-1146	GGGGTTTCGTACGTAGCAGAGCAGCTCCCTCGCTGCGATCTATTGAAAGTCAGCCCTCGACACAAGGGTTTGT	73
Homo-28S-1147	GGGGGTGGGCGGGCGGGGCCGGGGG	25
Homo-28S-1148	GGAACGTGAGCTGGGT	16
Homo-28S-1149	GAGGCGGGGGGGCGAGC	17
Homo-28S-1150	AGGACGGTGGCCATGG	16
Homo-28S-1151	ACTAGCCCTGAAAATGG	17
Homo-28S-1152	ACGGTGGCCATGGAAGTC	18
Homo-28S-1153	ACCCTGTTGAGCTTGAC	17
Homo-28S-1154	AAGCGAATGATTAGAG	16
Homo-18S-1155	TTGGGTTCCGGGGGGAGTATGG	22
Homo-18S-1156	TGTCTGGTTAATTCCGATAACG	22
Homo-18S-1157	TGGAGCGATTTGTCTGGTT	19
Homo-18S-1158	GGAAGGCAGCAGGCG	15
Homo-18S-1159	GCTCTTTCTCGATTCCGT	18
Homo-18S-1160	CGGGGGCATTCGTATT	16
Homo-18S-1161	ATGGCCGTTCTTAGTTG	17
Homo-18S-1162	AGCTCTTTCTCGATTCCGTGG	21
Homo-5.8S-1163	TGGATCACTCGGCTCGT	17
Homo-5.8S-1164	TGAATTGCAGGACAC	15
Homo-28S-1165	TTTTGGTAAGCAGAACTGGCGCT	23
Homo-28S-1166	TTATCCGGTAAAGCG	15
Homo-28S-1167	TTAGTGACGCGCATG	15
Homo-28S-1168	TCTTGAAACACGGACC	16
Homo-28S-1169	TCTAGTAGCTGGTTCCC	17
Homo-28S-1170	TCGGTCGGGCTGGGGC	16
Homo-28S-1171	GTGGAGGTCCGTAGCG	16
Homo-28S-1172	GCTTTTTGATCCTTCGATGT	20
Homo-28S-1173	GCCATGGAAGTCGGAATCCGCT	22
Homo-28S-1174	CTAATTAGTGACGCGC	16
Homo-28S-1175	CGGTGGCCATGGAAGTC	17
Homo-28S-1176	CCTCGTCATCTAATTAGT	18
Homo-28S-1177	AGGGCTGGGTCGGTCGGGCTGGGGCGCGAAGCGGGGCT	38
Homo-28S-1178	AGGGATAACTGGCTTGTG	18
Homo-28S-1179	AGCGCCGAATCCCCGCCCCGCG	22
Homo-28S-1180	ACGAGTAGGAGGGCCG	16
Homo-18S-1181	GTGGTGGTGCATGGCCG	17
Homo-18S-1182	AGCTCTTTCTCGATTCCGTGGGT	23
Homo-18S-1183	ACGGCTACCACATCCAAG	18
Homo-5S-1184	TTGGATGGGAGACCGCCTGGGAATACCGGGTGCTGTAGGCTTT	43
Homo-5S-1185	GGTTAGTACTTGGATG	16
Homo-5S-1186	GGGCCTGGTTAGTACTTGGATGGGAGACCGCCTGGGAATACCGGGTGCTGTAGGCTTT	58
Homo-5.8S-1187	CGGGGCTACGCCTGTCTGAGCGTCGCT	27
Homo-5.8S-1188	ACATTGATCATCGACACTTCGAACGCACTTGCGGCCCCGGGTTCCTCCCGGGGCTACGCCTGTCTGAGCGTCGCT	75
Homo-28S-1189	TTTTGGTAAGCAGAACT	17
Homo-28S-1190	TTTGACTGGGGCGGTAC	17
Homo-28S-1191	TAGCCCTGAAAATGG	15
Homo-28S-1192	GGTGGCCATGGAAGTCGGAATCCGC	25
Homo-28S-1193	GGGGTGGGCGGGCGGGGCCGGGGG	24
Homo-28S-1194	GCGGCGGCGGCGGCGGCGGCGGG	23
Homo-28S-1195	GAGAGAGGGGCCCGT	15
Homo-28S-1196	CTTGGTGGTAGTAGCAAAT	19
Homo-28S-1197	CCTCGTCATCTAATTAGTG	19
Homo-28S-1198	AGTTCTCTTTTCTTTGT	17
Homo-28S-1199	AGCAAATATTCAAACGAG	18
Homo-28S-1200	ACGCCTCTAAGTCAG	15
Homo-28S-1201	AAGCGCGGGTAAACG	15
Homo-18S-1202	TTTACTTTGAAAAAATTAG	19
Homo-18S-1203	TGGGTGGTGGTGCATGG	17
Homo-18S-1204	TGAAACTTAAAGGAATTGACGG	22
Homo-18S-1205	TCTGCCCTATCAACTTTCGATGG	23
Homo-18S-1206	GGTGGTGGTGCATGGCCGTTC	21
Homo-18S-1207	GAAGGGCACCACCAGGAGT	19
Homo-18S-1208	CTTGTCTCAAAGATT	15
Homo-18S-1209	CTGCCCTATCAACTTTCG	18
Homo-18S-1210	CGGGGAATCAGGGTTC	16
Homo-18S-1211	CCTTTGTACACACCGCCC	18
Homo-18S-1212	AGTTGGTGGAGCGATTTG	18
Homo-18S-1213	ACGGCTACCACATCCAAGGAAGG	23
Homo-5S-1214	CTGGGAATACCGGGTGCTGTAG	22
Homo-28S-1215	TTTCAGTACGAATACAGACCGTG	23
Homo-28S-1216	TGTCAGAAAAGTTACCAC	18
Homo-28S-1217	TGGTAGTAGCAAATATTCAAACGAG	25
Homo-28S-1218	TGGTAGTAGCAAATATTCAAAC	22
Homo-28S-1219	TGGGTTTAGACCGTCGTG	18
Homo-28S-1220	TGCTCTGAATGTCAAAGT	18
Homo-28S-1221	TCTCTTAAGGTAGCCAAATGCCT	23
Homo-28S-1222	GTAACGCAGGTGTCCT	16
Homo-28S-1223	GGTGGTAGTAGCAAATAT	18
Homo-28S-1224	GGGCCACTTTTGGTAAGCAG	20
Homo-28S-1225	GGCGGCGGCGGCGGCGGTGGCGGC	24
Homo-28S-1226	GGAGGGCGGCGGCGG	15
Homo-28S-1227	GCTAAGGAGTGTGTAAC	17
Homo-28S-1228	CTGGTGGAGGTCCGTAGC	18
Homo-28S-1229	CGGGCCCGGGGGAGG	15
Homo-28S-1230	CGCTAAGGAGTGTGT	15
Homo-28S-1231	CCGAAAGATGGTGAACT	17
Homo-28S-1232	CCACCCGACCCGTCTT	16
Homo-28S-1233	CCACCCGACCCGTCT	15
Homo-28S-1234	AGTACGAGAGGAACCGCAGGTTC	23
Homo-28S-1235	AGACAGCAGGACGGTGGCCAT	21
Homo-28S-1236	ACAGCAGGACGGTGG	15
Homo-18S-1237	TGGTTAATTCCGATAACGAACGAG	24
Homo-18S-1238	TGCCCTTTGTACACACC	17
Homo-18S-1239	TAATTCCGATAACGAACG	18
Homo-18S-1240	GGCCGTTCTTAGTTGGTGGAGC	22
Homo-18S-1241	CGGGGGCATTCGTAT	15
Homo-18S-1242	CGGGGAGGTAGTGACGAAAAAT	22
Homo-18S-1243	CCTGCCCTTTGTACACACCGCCC	23
Homo-18S-1244	CCCTTTGTACACACCGCCC	19
Homo-18S-1245	ATGCTTGTCTCAAAGATT	18
Homo-18S-1246	AGGTAGTGACGAAAAAT	17
Homo-18S-1247	AGGAAGTAAAAGTCG	15
Homo-18S-1248	AACGGCTACCACATCCAAGG	20
Homo-5S-1249	TGGGAATACCGGGTGCTGTAG	21
Homo-5S-1250	TCGTCTGATCTCGGAAGCTAAGCAGGGTCGGGCCTGGTTAGTACTTGGATGGGAGACCGCCTGGGAATACCGGGTGCTGTAGGCTTT	87
Homo-5.8S-1251	GCCTGTCTGAGCGTCGCT	18
Homo-28S-1252	TGGAGAAGGGTTCCATGTGAAC	22
Homo-28S-1253	TGAGCTGGGTTTAGACC	17
Homo-28S-1254	TCTCTTAAGGTAGCCAAATG	20
Homo-28S-1255	TCAACCTATTCTCAAACTTTAAATG	25
Homo-28S-1256	GGATAACTGGCTTGTGGC	18
Homo-28S-1257	GGAGGGCGGCGGCGGCGGCGGCGGC	25
Homo-28S-1258	GCCACTTTTGGTAAGC	16
Homo-28S-1259	ATAGGGGCGAAAGAC	15
Homo-28S-1260	AGCTCCCTCGCTGCGATCTATTGAAAGTCAGCCCTCGACACAAGGGTTTGT	51
Homo-28S-1261	AGACCCTGTTGAGCTTGACTCT	22
Homo-28S-1262	ACGCCTCTAAGTCAGAAT	18
Homo-28S-1263	ACCCATATCCGCAGCAG	17
Homo-18S-1264	GGTGGTGCATGGCCG	15
Homo-18S-1265	GGGGAATCAGGGTTCGAT	18
Homo-18S-1266	GGCGCGCAAATTACCC	16
Homo-18S-1267	CGGTTCTATTTTGTTGGT	18
Homo-18S-1268	CCTTTGTACACACCGCCCGT	20
Homo-18S-1269	CCGATAACGAACGAGACTCT	20
Homo-18S-1270	ATGGCCGTTCTTAGTTGG	18
Homo-18S-1271	AGTATGGTTGCAAAGCTG	18
Homo-18S-1272	ACGCGCGCTACACTG	15
Homo-28S-1273	TTTTTGATCCTTCGATGTCGGCTCTTCCT	29
Homo-28S-1274	TTTGGTAAGCAGAACT	16
Homo-28S-1275	TTCCCTCCGAAGTTTCCCTC	20
Homo-28S-1276	TGACTGGGGCGGTAC	15
Homo-28S-1277	TCTCTTAAGGTAGCCAAATGCCTC	24
Homo-28S-1278	TCATCTAATTAGTGACGCGC	20
Homo-28S-1279	TAAGGAGTGTGTAAC	15
Homo-28S-1280	GTGGGCCACTTTTGG	15
Homo-28S-1281	GTAACTATGACTCTCTT	17
Homo-28S-1282	GGGGGCGGCGGCGGG	15
Homo-28S-1283	GGCGGGGGGAGAAGG	15
Homo-28S-1284	GGCGGCGGCGGCGGTGGCGGC	21
Homo-28S-1285	GGAGATGGGCGCCGC	15
Homo-28S-1286	GCTTTTTGATCCTTCGATG	19
Homo-28S-1287	CGGGCCCGGGGGAGGT	16
Homo-28S-1288	CCGCCGGTGAAATACCACT	19
Homo-28S-1289	CCAAGCGTTCATAGC	15
Homo-28S-1290	AGTGGAGAAGGGTTCCATGTGAAC	24
Homo-28S-1291	AGTAGCAAATATTCAAACGAG	21
Homo-28S-1292	AGCTGGTTCCCTCCG	15
Homo-28S-1293	AGACCCTGTTGAGCTTGAC	19
Homo-28S-1294	ACGGGGTCGGCGGCGACG	18
Homo-28S-1295	AAGCGGGGCTGGGCGCG	17
Homo-18S-1296	TTCTTAGTTGGTGGAGC	17
Homo-18S-1297	TGGGTTCCGGGGGGAGTATG	20
Homo-18S-1298	TGCAGTTAAAAAGCTCGT	18
Homo-18S-1299	TCGATTCCGGAGAGGG	16
Homo-18S-1300	GGGGGCATTCGTATT	15
Homo-18S-1301	GGAGTGGAGCCTGCGGCTT	19
Homo-18S-1302	GGAGGGCAAGTCTGGTG	17
Homo-18S-1303	GCTCATTAAATCAGTTATGG	20
Homo-18S-1304	CTCCAATAGCGTATATT	17
Homo-18S-1305	CCTGCGGAAGGATCA	15
Homo-18S-1306	CCAATAGCGTATATT	15
Homo-5S-1307	TTGGATGGGAGACCGCCTGGGAATACCGGGTGCTGTAGGCTT	42
Homo-5S-1308	TTAGTACTTGGATGGG	16
Homo-5S-1309	GGTTAGTACTTGGATGG	17
Homo-5S-1310	CGGGTGCTGTAGGCT	15
Homo-5.8S-1311	AGCGGTGGATCACTCGGCTCGTG	23
Homo-28S-1312	TTTTGGTAAGCAGAACTGGCGCTG	24
Homo-28S-1313	TTAGACCGTCGTGAGACAGGTTAGTTTTACCCTACTGATGATGTGTTGTTGCCATGGTAATCCTGCTCAGTACGAGAGGAACCGCAGGTTCAGACATTTGGTGTATGTGCTTGGCTGAGGAGCCAATGGGGCGAAGCTACCATCTGTGGG	150
Homo-28S-1314	TCTATTGAAAGTCAGCCCTCGACACAAGGGTTTG	34
Homo-28S-1315	TCCAAGGTGAACAGC	15
Homo-28S-1316	TCAGAAAAGTTACCACAGGGAT	22
Homo-28S-1317	TAAGTCAGAATCCCGC	16
Homo-28S-1318	GTGCAGATCTTGGTGGT	17
Homo-28S-1319	GGTGGCGGCGGCGGCGGC	18
Homo-28S-1320	GGCGGCGGCGGCGGGG	16
Homo-28S-1321	GGCCGCCGGTGAAATACCAC	20
Homo-28S-1322	GCTCAGTACGAGAGGAACCGC	21
Homo-28S-1323	GCGACGAGTAGGAGGGC	17
Homo-28S-1324	CTGAACGCCTCTAAGTC	17
Homo-28S-1325	CGGGAGGGCGCGCGGG	16
Homo-28S-1326	CGGCGGCGGCGGCGACTCTGGACGCGAGC	29
Homo-28S-1327	AGCCGGCGGGAGCCCCGGGG	20
Homo-28S-1328	ACGCCTCTAAGTCAGAATCCC	21
Homo-28S-1329	ACGCAGTTTTATCCGGTAAAGC	22
Homo-28S-1330	ACAGCAGTTGAACATGG	17
Homo-18S-1331	TTGTTGGTTTTCGGAACT	18
Homo-18S-1332	TTGGGAGCGGGCGGGCG	17
Homo-18S-1333	TTGAGCAATAACAGGTCTGTG	21
Homo-18S-1334	TTCGATTCCGGAGAGGGAGC	20
Homo-18S-1335	TTAGTTGGTGGAGCGATTT	19
Homo-18S-1336	TGGTTAATTCCGATAACGAAC	21
Homo-18S-1337	TAGTTGGTGGAGCGATTT	18
Homo-18S-1338	GCCCTTTGTACACACC	16
Homo-18S-1339	GAAGGGCACCACCAGG	16
Homo-18S-1340	ATCAGGGTTCGATTCCGG	18
Homo-5S-1341	TCTGATCTCGGAAGCTAAGCAGGGTCGGGCCTGGTTAGTACTTGGATGGGAGACCGCCTGGGAATACCGGGTGCTGTAGGCT	82
Homo-5S-1342	TCTCGGAAGCTAAGCAGGGTCGGGCCTGGTTAGTACTTGGATGGGAGACCGCCTGGGAATACCGGGTGCTGTAGGCTT	78
Homo-28S-1343	TTTGGTAAGCAGAACTGGCGCT	22
Homo-28S-1344	TTTGGTAAGCAGAACTGGCG	20
Homo-28S-1345	TTTCTGCCCAGTGCTCTGAATGTC	24
Homo-28S-1346	TGTGATTTCTGCCCAGTG	18
Homo-28S-1347	TAGCAAATATTCAAACG	17
Homo-28S-1348	GTGGAGAAGGGTTCCATGTGAAC	23
Homo-28S-1349	GGTTCCCTCCGAAGT	15
Homo-28S-1350	GGTGGTAGTAGCAAATATTCAAACG	25
Homo-28S-1351	GGTGCAGATCTTGGTGG	17
Homo-28S-1352	GGGGCGGCGCGCGCGCGCGC	20
Homo-28S-1353	GGGCGCCCTGGAATGGGT	18
Homo-28S-1354	GCGACGAGTAGGAGGGCCG	19
Homo-28S-1355	CTCAAACTTTAAATGGGT	18
Homo-28S-1356	CGGTGGCCATGGAAGT	16
Homo-28S-1357	CGAGAGAGGGGCCCGT	16
Homo-28S-1358	CCCGCTGAATTTAAGCAT	18
Homo-28S-1359	ATGGAAGTCGGAATCCGCTAAGGAGTGTGTAACAACTCACCTGCCG	46
Homo-28S-1360	AGTAACTATGACTCTCTT	18
Homo-28S-1361	AGATCTTGGTGGTAGTAGCAAAT	23
Homo-28S-1362	ACGCGCATGAATGGAT	16
Homo-18S-1363	TTGGAGGGCAAGTCTGGTGCCAGC	24
Homo-18S-1364	TTCTAGAGCTAATACATG	18
Homo-18S-1365	TGGGTGGTGGTGCATGGCCGTTCTT	25
Homo-18S-1366	TAGAGGAAGTAAAAGT	16
Homo-18S-1367	GTATGGTTGCAAAGCTG	17
Homo-18S-1368	GGTTCTATTTTGTTGGTT	18
Homo-18S-1369	GGTGGTGGTGCATGGCCGTTCTT	23
Homo-18S-1370	GGGGGCGGGCGCCGGCG	17
Homo-18S-1371	GGCTACCACATCCAAGG	17
Homo-18S-1372	GCTCATTAAATCAGTTAT	18
Homo-18S-1373	GCTACCACATCCAAGGAAG	19
Homo-18S-1374	CACGGACAGGATTGACAGAT	20
Homo-5S-1375	TCTCGGAAGCTAAGCAGGGTCGGGCCTGGTTAGTACTTGGATGGGAGACCGCCTGGGAATACCGGGTGCTGTAGGCTTT	79
Homo-28S-1376	TTTCTGCCCAGTGCTCT	17
Homo-28S-1377	TTCCCTCAGGATAGCTGGC	19
Homo-28S-1378	TGGAAGTCGGAATCCGCT	18
Homo-28S-1379	TCTGCCCAGTGCTCT	15
Homo-28S-1380	TCTAGTAGCTGGTTCCCTC	19
Homo-28S-1381	TAAACGGCGGGAGTAACTATG	21
Homo-28S-1382	GGTCGGGCTGGGGCGC	16
Homo-28S-1383	GGGGCGGCGGCGGCG	15
Homo-28S-1384	GGGATAACTGGCTTGT	16
Homo-28S-1385	GGCGGCGGCGGCGGCGGGG	19
Homo-28S-1386	GGAACGTGAGCTGGGTTT	18
Homo-28S-1387	GCTTTTTGATCCTTCGATGTCGGCTCTTCC	30
Homo-28S-1388	GACCCTGTTGAGCTTG	16
Homo-28S-1389	CCGAAAGATGGTGAAC	16
Homo-28S-1390	CCATCTAAGGCTAAAT	16
Homo-28S-1391	CAGCAGGTCTCCAAGGTG	18
Homo-28S-1392	AGTAGCAAATATTCAAACG	19
Homo-28S-1393	AGGGATAACTGGCTTGTGG	19
Homo-28S-1394	AGCGGAGGAGAAGAAAC	17
Homo-28S-1395	AGCCCTGAAAATGGATGGCGCTGGAGCGTCGGG	33
Homo-28S-1396	ACGCCTCTAAGTCAGAATCC	20
Homo-28S-1397	AAGTGGGAGGCCCCCGGCGC	20
Homo-18S-1398	TGGGTGGTGGTGCATGGCCG	20
Homo-18S-1399	TGACGGAAGGGCACCACCAGGAGTGGAG	28
Homo-18S-1400	TCCGGGGGGAGTATGGT	17
Homo-18S-1401	GGGTGGTGGTGCATGGCCGTTCTT	24
Homo-18S-1402	GCCGGGGGGCGGGCG	15
Homo-18S-1403	GAAACGGCTACCACATCC	18
Homo-18S-1404	CTGCCCTATCAACTT	15
Homo-18S-1405	CGTTTACTTTGAAAAAATTAGAGTGTTC	28
Homo-18S-1406	CCTTTGTACACACCGCCCGTCG	22
Homo-18S-1407	ATGGTTGCAAAGCTG	15
Homo-18S-1408	AGGAAGGCAGCAGGC	15
Homo-18S-1409	ACGGAAGGGCACCACCAGG	19
Homo-5S-1410	GGGAATACCGGGTGCTG	17
Homo-5S-1411	CTGGTTAGTACTTGGATGGGAGACCGCCTGGGAATACCGGGTGCTGTAGGCTT	53
Homo-5S-1412	CGGGCCTGGTTAGTACTTGGATGGGAGACCGCCTGGGAATACCGGGTGCTGTAGGCTTT	59
Homo-5.8S-1413	TTAATGTGAATTGCAG	16
Homo-5.8S-1414	CTCCCGGGGCTACGCCTGTCTGAGCGTCGC	30
Homo-28S-1415	TTGGTAAGCAGAACTGGCG	19
Homo-28S-1416	TGTGATTTCTGCCCAGTGCTCT	22
Homo-28S-1417	TGGTAAGCAGAACTGGC	17
Homo-28S-1418	TGGGCCACTTTTGGTAAG	18
Homo-28S-1419	TGAGCTTGACTCTAGTCTG	19
Homo-28S-1420	TCTTGGTGGTAGTAGCAAATATTCAAACG	29
Homo-28S-1421	TATAGGGGCGAAAGACT	17
Homo-28S-1422	GGTGCAGATCTTGGTGGTAGTAGC	24
Homo-28S-1423	GGCGGGGGCGGCGCGCGCG	19
Homo-28S-1424	GGCGGCGGGGGTGTGGGG	18
Homo-28S-1425	GATTTCTGCCCAGTG	15
Homo-28S-1426	GACGCGCATGAATGGAT	17
Homo-28S-1427	CTCAACCTATTCTCAAACTTT	21
Homo-28S-1428	CGGAGGGCGGCGGCGGCGGCGGCGGCGGG	29
Homo-28S-1429	CGAACCATCTAGTAGCT	17
Homo-28S-1430	CCTGAAAATGGATGGCGCT	19
Homo-28S-1431	CCCATATCCGCAGCAG	16
Homo-28S-1432	AGTTTGACTGGGGCGGTAC	19
Homo-28S-1433	AGTTTCCCTCAGGATAGC	18
Homo-28S-1434	AGTGGAGAAGGGTTCCATGTG	21
Homo-28S-1435	AGGGGAATCCGACTGT	16
Homo-28S-1436	ACGCCTCTAAGTCAGAATCCCGCC	24
Homo-28S-1437	ACGCAGTTTTATCCGG	16
Homo-28S-1438	ACCCATATCCGCAGCAGGTCTCC	23
Homo-18S-1439	TTGGGTTCCGGGGGGAGTATGGTT	24
Homo-18S-1440	TTGGAGGGCAAGTCTGGTGCC	21
Homo-18S-1441	TCATTAATCAAGAACGAAAGT	21
Homo-18S-1442	GTGGTGGTGCATGGC	15
Homo-18S-1443	GTGCCAGCAGCCGCG	15
Homo-18S-1444	CCTACTTGGATAACTG	16
Homo-18S-1445	CCTACTTGGATAACT	15
Homo-18S-1446	CAACTTCTTAGAGGG	15
Homo-18S-1447	ATAGCGTATATTAAAGTT	18
Homo-18S-1448	ATAGCGTATATTAAAGT	17
Homo-18S-1449	AGGGACAAGTGGCGT	15
Homo-18S-1450	AGCTCTTTCTCGATTCCGTGGGTGGTGGTGCATGGCCGTTCTTAGTTGGTGGAGCGATTTGTCTGGTTAATTCCGATAACGAACGAGACTCTGGCATGCTAACTAGTTACGCGACCCCCGAGCGGTCGGCGTC	133
Homo-18S-1451	AGAGGAAGTAAAAGT	15
Homo-5S-1452	TCGGGCCTGGTTAGTACTTGGATGGGAGACCGCCTGGGAATACCGGGTGCTGTAGGCTTT	60
Homo-5S-1453	GGGAATACCGGGTGCT	16
Homo-5S-1454	ATCTCGGAAGCTAAGCAGGGTCGGGCCTGGTTAGTACTTGGATGGGAGACCGCCTGGGAATACCGGGTGCTGTAGGCTTT	80
Homo-5.8S-1455	GGTGGATCACTCGGC	15
Homo-28S-1456	TGGTTCCCTCCGAAGT	16
Homo-28S-1457	TCGACACAAGGGTTTGT	17
Homo-28S-1458	GTTTTATCCGGTAAAGCG	18
Homo-28S-1459	GTGGTAGTAGCAAATATT	18
Homo-28S-1460	GGTGGCCATGGAAGTCGGAAT	21
Homo-28S-1461	GGGTTTAGACCGTCGTGAGAC	21
Homo-28S-1462	GCAGGTTCAGACATTTG	17
Homo-28S-1463	GAGGTGTCAGAAAAGTTACCACAGGG	26
Homo-28S-1464	GACCCTGTTGAGCTTGACTCT	21
Homo-28S-1465	CTTTTTGATCCTTCGATGTCG	21
Homo-28S-1466	CTGGGTTTAGACCGTCGTG	19
Homo-28S-1467	CGGGGGGCCGGCGGCGGCGGCGACTCTGGACGCGAG	36
Homo-28S-1468	CCTCTAAGTCAGAATCCCGC	20
Homo-28S-1469	CCTATTCTCAAACTTTAAATG	21
Homo-28S-1470	CCGGTGAAATACCACTAC	18
Homo-28S-1471	CCGGGGCCGAGGGAGC	16
Homo-28S-1472	AGGACGGTGGCCATGGAAGTCGGAATCCGCTAAGGAGTGTGTAACAACTCACCTGCCG	58
Homo-28S-1473	ACGCCTCTAAGTCAGAATC	19
Homo-18S-1474	TGGTGGAGCGATTTGTCTGGTTAATTCCG	29
Homo-18S-1475	TGAACGAGGAATTCCC	16
Homo-18S-1476	TCTTAGAGGGACAAGT	16
Homo-18S-1477	TCAGGGTTCGATTCCGGAG	19
Homo-18S-1478	GTTGCAAAGCTGAAACTT	18
Homo-18S-1479	GTGGTGGTGCATGGCCGTT	19
Homo-18S-1480	GGAAGTAAAAGTCGTAAC	18
Homo-18S-1481	GAGGTGAAATTCTTGG	16
Homo-18S-1482	GAAGGGCACCACCAGGAGTG	20
Homo-18S-1483	AGGAGTGGAGCCTGC	15
Homo-18S-1484	ACAAGGTTTCCGTAGG	16
Homo-5S-1485	GGCCTGGTTAGTACTTGGATGGGAGACCGCCTGGGAATACCGGGTGCTGTAGGCTT	56
Homo-28S-1486	TTTTGATCCTTCGATGTCGGCTCTTCCT	28
Homo-28S-1487	TGTCGGCTCTTCCTATC	17
Homo-28S-1488	TGCGATCTATTGAAAGTCAGCCCTCGACACAAGGGTTTGT	40
Homo-28S-1489	TGATTTTCAGTACGAATACAGACCG	25
Homo-28S-1490	TGAAAATGGATGGCGCT	17
Homo-28S-1491	TAATTAGTGACGCGCATGAATG	22
Homo-28S-1492	TAACTATGACTCTCTT	16
Homo-28S-1493	GGTTTAGACCGTCGT	15
Homo-28S-1494	GGTAAGCAGAACTGGC	16
Homo-28S-1495	GGGTTTCGTACGTAGCAGAGCAGCTCCCTCGCTGCGATCTATTGAAAGTCAGCCCTCGACACAAGGGTTTGT	72
Homo-28S-1496	GGGGGTGGGCGGGCGGGG	18
Homo-28S-1497	GGGCGGCGGCGGCGGCGGCGGCGGG	25
Homo-28S-1498	GGGCCGGGGGTGGGG	15
Homo-28S-1499	GGCGGCGGTGGCGGCGGCGGC	21
Homo-28S-1500	GGCGGCGGCGGCGGGGGT	18
Homo-28S-1501	GGCGCTAAACCATTCGTAGACGACCTGCTTCTGGGTCGGGGTTTCGTACGTAGCAGAGCAGCTCCCTCGCTGCGATCTATTGAAAGTCAGCCCTCGACACAAGGGTTTGT	110
Homo-28S-1502	GGAAAGTTGAAAAGAAC	17
Homo-28S-1503	GATTTCTGCCCAGTGCTCTG	20
Homo-28S-1504	GAGAAGGGTTCCATGTG	17
Homo-28S-1505	CGGGTAAACGGCGGG	15
Homo-28S-1506	ATTCTCAAACTTTAAATGGGT	21
Homo-28S-1507	AGTTTTATCCGGTAAAGCGAATGATT	26
Homo-28S-1508	AGGCCCGGCGGGGAAGG	17
Homo-28S-1509	AGCGAAACCACAGCCAAGGGAAC	23
Homo-28S-1510	AACAACTCACCTGCCGAATC	20
Homo-18S-1511	TTGTTGGTTTTCGGAAC	17
Homo-18S-1512	TGGGTGGTGGTGCATGGCC	19
Homo-18S-1513	TGAGTGTCCCGCGGGGCCCG	20
Homo-18S-1514	GGTTCTATTTTGTTGGT	17
Homo-18S-1515	GGAGGGCAAGTCTGGTGCC	19
Homo-18S-1516	GGAAGGGCACCACCAGG	17
Homo-18S-1517	CTCGTAGTTGGATCT	15
Homo-18S-1518	CGGGGGGAGTATGGTTGCAAAGCTG	25
Homo-18S-1519	CGGGGAGGTAGTGACGAAAAATAAC	25
Homo-18S-1520	CCTATCAACTTTCGATG	17
Homo-18S-1521	CATGGCCGTTCTTAGTT	17
Homo-18S-1522	AGTTGGTGGAGCGATTTGTCTG	22
Homo-18S-1523	AGTTGGTGGAGCGATTTGTCT	21
Homo-18S-1524	AGGGTTCGATTCCGG	15
Homo-18S-1525	AGCTGAAACTTAAAGG	16
Homo-18S-1526	ACACCGCCCGTCGCTAC	17
Homo-5S-1527	TTAGTACTTGGATGGGAGACCGCCTGGGAATACCGGGTGCTGTAGGCTTT	50
Homo-28S-1528	TGGTGGTAGTAGCAAATATTCAAAC	25
Homo-28S-1529	TGGGGTCGGCGGGGG	15
Homo-28S-1530	TGCTCAGTACGAGAGGAACCGC	22
Homo-28S-1531	TCCGCTAAGGAGTGTGTAAC	20
Homo-28S-1532	TAATTAGTGACGCGCATGAATGG	23
Homo-28S-1533	TAATCCTGCTCAGTACGAG	19
Homo-28S-1534	TAACTGGCTTGTGGC	15
Homo-28S-1535	TAACGCAGGTGTCCT	15
Homo-28S-1536	GTTTCCCTCAGGATAGCTG	19
Homo-28S-1537	GTGGCCATGGAAGTC	15
Homo-28S-1538	GGTGGTAGTAGCAAATATTCAAACGAG	27
Homo-28S-1539	GGGGGCGGCGCGCGCGCGCG	20
Homo-28S-1540	GGGAGGGCGCGCGGGTCG	18
Homo-28S-1541	GGAGGGCGGCGGCGGCGGCGGCG	23
Homo-28S-1542	GCTTTTTGATCCTTCGATGTCGGCTCTTCCT	31
Homo-28S-1543	GCCTCGTCATCTAATTAGTG	20
Homo-28S-1544	GCAGGTCTCCAAGGTGAAC	19
Homo-28S-1545	CTTGGTGGTAGTAGCAAATATTC	23
Homo-28S-1546	CTCTCTTAAGGTAGCCAAATGCCTCGTC	28
Homo-28S-1547	CGGTGGCCATGGAAGTCG	18
Homo-28S-1548	CGGGGAGCCCGGCGGG	16
Homo-28S-1549	CGGAGGGCGGCGGCGGCGGCGGCGGCGGGGGT	32
Homo-28S-1550	CCAAGCGTTCATAGCG	16
Homo-28S-1551	AGAGGAACCGCAGGT	15
Homo-28S-1552	AGACGACCTGCTTCTGGGTCGGGGTTTCGTACGTAGCAGAGCAGCTCCCTCGCTGCGATCTATTGAAAGTCAGCCCTCGACACAAGGGTTTG	92
Homo-28S-1553	ACTTTGAAGAGAGAGT	16
Homo-28S-1554	ACGCCTCTAAGTCAGAATCCCG	22
Homo-28S-1555	ACAGGGATAACTGGCTTGTGG	21
Homo-28S-1556	ACAGCCAAGGGAACGGG	17
Homo-28S-1557	AAGGAGTGTGTAACAAC	17
Homo-28S-1558	AAACGGCGGGAGTAACTATG	20
Homo-18S-1559	TTGAGCAATAACAGGTCTG	19
Homo-18S-1560	TTGACGGAAGGGCACCACCAGG	22
Homo-18S-1561	TGGAGGGCAAGTCTGGTGC	19
Homo-18S-1562	TGACGGAAGGGCACCACCAGG	21
Homo-18S-1563	TCCGGGGGGAGTATGGTT	18
Homo-18S-1564	TATGGTTGCAAAGCTGAAACTT	22
Homo-18S-1565	GTAGTGACGAAAAATAAC	18
Homo-18S-1566	GGTTCGATTCCGGAG	15
Homo-18S-1567	GGGGGGAGTATGGTTGCAAAGCTG	24
Homo-18S-1568	GGAGGTAGTGACGAAAAAT	19
Homo-18S-1569	CCCGTCGCTACTACCG	16
Homo-18S-1570	CAGCCGCGGTAATTC	15
Homo-18S-1571	ATGGCTCATTAAATCAGTTAT	21
Homo-18S-1572	AGTGACGAAAAATAACAATAC	21
Homo-18S-1573	AGGAAGGCAGCAGGCG	16
Homo-18S-1574	AGCCGCGGTAATTCC	15
Homo-18S-1575	AAGAGGGACGGCCGGGGGC	19
Homo-5S-1576	TGGGAGACCGCCTGGGAATACCGGGTGCTGTAGGCTT	37
Homo-5S-1577	GGTTAGTACTTGGATGGGAGACCGCCTGGGAATACCGGGTGCTGTAGGCT	50
Homo-5S-1578	ACGGCCATACCACCCTGAACGCGCCCGATCTCGTCTGATCTCGGAAGCTAAGCAGGGTCGG	61
Homo-5S-1579	ACGGCCATACCACCCTGAACGCGCCCGATCTCGTCTGATCTCGGAAGCTAAGCAGGGTCG	60
Homo-28S-1580	TCAGTACGAGAGGAACCGCAGGTTC	25
Homo-28S-1581	TCAACTAGCCCTGAAAATG	19
Homo-28S-1582	TAGGTAAGGGAAGTCGGC	18
Homo-28S-1583	GGGCGAAAGACTAAT	15
Homo-28S-1584	GGCGGTGGCGGCGGCGGCGGC	21
Homo-28S-1585	GGCGGTGGCGGCGGCGGC	18
Homo-28S-1586	GGCGGCGGCGGCGGCGGGGGT	21
Homo-28S-1587	GCGATCTATTGAAAGTCAGCCCTCGACACAAGGGTTTG	38
Homo-28S-1588	GCCTCTAAGTCAGAATCCCGCCC	23
Homo-28S-1589	GAGGCGGGGGGGCGAGCCC	19
Homo-28S-1590	CTCACCTGCCGAATCAAC	18
Homo-28S-1591	CGGTGGCCATGGAAG	15
Homo-28S-1592	CAGCAGGACGGTGGCC	16
Homo-28S-1593	AGATCTTGGTGGTAGT	16
Homo-28S-1594	AGACAGCAGGACGGTGGCCATGG	23
Homo-28S-1595	AGAAGGGTTCCATGTGAAC	19
Homo-28S-1596	ACAGCCAAGGGAACGG	16
Homo-28S-1597	ACACGGACCAAGGAGTCT	18
Homo-18S-1598	TTTGTCTGGTTAATTCCGATAAC	23
Homo-18S-1599	TTGACGGAAGGGCACCACCAGGAGTGG	27
Homo-18S-1600	TTAATTCCGATAACG	15
Homo-18S-1601	TGGTTGCAAAGCTGAAACTT	20
Homo-18S-1602	TCTGGTTAATTCCGAT	16
Homo-18S-1603	TCTGGTGCCAGCAGC	15
Homo-18S-1604	TCATTAATCAAGAACG	16
Homo-18S-1605	TATGCTTGTCTCAAAGAT	18
Homo-18S-1606	TATGCTTGTCTCAAAG	16
Homo-18S-1607	TAGTGACGAAAAATAAC	17
Homo-18S-1608	GGCTCATTAAATCAGTTATGGT	22
Homo-18S-1609	GCCGCGGTAATTCCAG	16
Homo-18S-1610	GCCCTTTGTACACAC	15
Homo-18S-1611	CAGGAGTGGAGCCTGCGGCT	20
Homo-18S-1612	ATCAGGGTTCGATTCCG	17
Homo-18S-1613	ATAACGAACGAGACTCT	17
Homo-18S-1614	AGTGTTCAAAGCAGG	15
Homo-18S-1615	AGTGGAGCCTGCGGCTT	17
Homo-18S-1616	ACTTGGATAACTGTG	15
Homo-18S-1617	ACTGCGAATGGCTCATT	17
Homo-18S-1618	ACGGAAGGGCACCACCAGGAGTGG	24
Homo-18S-1619	ACCGCCCGTCCCCGC	15
Homo-5S-1620	GGGTCGGGCCTGGTTAGTACTTGGATGGGAGACCGCCTGGGAATACCGGGTGCTGTAGGCTTT	63
Homo-28S-1621	TTTGATCCTTCGATGTCGGCTCTTCCTATC	30
Homo-28S-1622	TTTGAAGAGAGAGTT	15
Homo-28S-1623	TGAACATGGGTCAGTCG	17
Homo-28S-1624	TCGGGGCGGCGGCGGCGG	18
Homo-28S-1625	TCACCTGCCGAATCAACT	18
Homo-28S-1626	GTTTGACTGGGGCGGT	16
Homo-28S-1627	GTGGTAGTAGCAAATATTCAAAC	23
Homo-28S-1628	GTACCCATATCCGCAGCAG	19
Homo-28S-1629	GGTAGTAGCAAATATTCAAACG	22
Homo-28S-1630	GGGGGCGGCGGCGGGG	16
Homo-28S-1631	GGGCGGGCGGGGCCGGGGG	19
Homo-28S-1632	GGGCGGCGGCGGGGG	15
Homo-28S-1633	GGAGGGCGCGCGGGTCGGGGCGGCG	25
Homo-28S-1634	GCGGCGGCGGCGGGGG	16
Homo-28S-1635	GCGAGGGGGGCCCGGG	16
Homo-28S-1636	GCCTCGTCATCTAATTAGT	19
Homo-28S-1637	GAAGGGTTCCATGTGAACAGC	21
Homo-28S-1638	CTCTCTCTCTCTCTCTC	17
Homo-28S-1639	CGAACCATCTAGTAGC	16
Homo-28S-1640	CCGCCCCCCGGCCCCGCGTCCTCCCT	26
Homo-28S-1641	CCCTGTTGAGCTTGAC	16
Homo-28S-1642	CAGGGATAACTGGCTTGT	18
Homo-28S-1643	AGGACGGTGGCCATG	15
Homo-28S-1644	AGCGAAACCACAGCCAAG	18
Homo-28S-1645	AGCCCTGAAAATGGATGG	18
Homo-28S-1646	AGCAGGACGGTGGCCATGGAAGTCGGAATCCGCTAAGGAGTGTGTAACAACTCACCTGCCG	61
Homo-28S-1647	AGACAGCAGGACGGTGGCCATGGAAGTCGGAATCCGCTAAGGAGTGTGTAACAACTCACCTGCCGAATCAACTAGCCCTGAAAATGGATGGCGCTGGAGCGTCGGGCCCATACCCGGCCGTCGCCGGCAGTCGAG	135
Homo-28S-1648	ACGGCGGGAGTAACTATGACT	21
Homo-28S-1649	ACATGGGTCAGTCGGTC	17
Homo-18S-1650	TTTGCCAAGAATGTTTTCATTAATCAAGAACG	32
Homo-18S-1651	TGTGATGCCCTTAGATGT	18
Homo-18S-1652	TGTCTGGTTAATTCCGATAACGAACG	26
Homo-18S-1653	TCTAGAGCTAATACATG	17
Homo-18S-1654	TCAAAGATTAAGCCATGC	18
Homo-18S-1655	GTGACGAAAAATAAC	15
Homo-18S-1656	GGTGGTGGTGCATGGCCGTTCT	22
Homo-18S-1657	GGTGGTGCATGGCCGTTCTT	20
Homo-18S-1658	GGTGGAGCGATTTGTCTGG	19
Homo-18S-1659	GGGGAGTATGGTTGCAAAGCTGAAACTT	28
Homo-18S-1660	GGGCACCACCAGGAGTGG	18
Homo-18S-1661	GGGAGCGGGCGGGCGGT	17
Homo-18S-1662	GAGTGGAGCCTGCGG	15
Homo-18S-1663	CTGCCCTATCAACTTTCGAT	20
Homo-18S-1664	CGGTTCTATTTTGTTGGTTTTCG	23
Homo-18S-1665	CGGGGGGAGTATGGTTGCAAAGCT	24
Homo-18S-1666	CGGATCGGCCCCGCCGG	17
Homo-18S-1667	CATGGCCGTTCTTAGTTGGT	20
Homo-18S-1668	ATTATTCCCCATGAACG	17
Homo-18S-1669	AGGAATTGACGGAAGGGC	18
Homo-18S-1670	ACGGGTGACGGGGAAT	16
Homo-18S-1671	ACACCGCCCGTCGCTACTAC	20
Homo-5S-1672	TAGTACTTGGATGGGAGACCGCCTGGGAATACCGGGTGCTGTAGGCTTT	49
Homo-5.8S-1673	GGATCACTCGGCTCGT	16
Homo-5.8S-1674	GACTCTTAGCGGTGGAT	17
Homo-5.8S-1675	CGGTGGATCACTCGGCTCGTG	21
Homo-5.8S-1676	AATGTGAATTGCAGGAC	17
Homo-28S-1677	TTGGTAAGCAGAACTGGCGCT	21
Homo-28S-1678	TTAAGGTAGCCAAATGC	17
Homo-28S-1679	TGGTGGAGGTCCGTAG	16
Homo-28S-1680	TGGGGAACCTGGCGCTAAACCATTCGTAGACGACCTGCTTCTGGGTCGGGGTTTCGTACGTAGCAGAGCAGCTCCCTCGCTGCGATCTATTGAAAGTCAGCCCTCGACACAAGGGTTTGT	120
Homo-28S-1681	TGGGAAGGCCCGGCGGGG	18
Homo-28S-1682	TGGCGCTAAACCATTCGTAGACGACCTGCTTCTGGGTCGGGGTTTCGTACGTAGCAGAGCAGCTCCCTCGCTGCGATCTATTGAAAGTCAGCCCTCGACACAAGGGTTTGT	111
Homo-28S-1683	TGAGGCGGGGGGGCG	15
Homo-28S-1684	TCTGAATGTCAAAGT	15
Homo-28S-1685	TAGCAAATATTCAAACGAGAAC	22
Homo-28S-1686	TAAACTCCATCTAAGGC	17
Homo-28S-1687	GTGACGCGCATGAATGGAT	19
Homo-28S-1688	GTGACGCGCATGAAT	15
Homo-28S-1689	GGCGGGGCGCGGGACATGTGGCGT	24
Homo-28S-1690	GGAGGGCCGCTGCGG	15
Homo-28S-1691	CGTGGGGAACCTGGCGCTAAACCATTCGTAGACGACCTGCTTCTGGGTCGGGGTTTCGTACGTAGCAGAGCAGCTCCCTCGCTGCGATCTATTGAAAGTCAGCCCTCGACACAAGGGTTTGT	122
Homo-28S-1692	CGTACGTAGCAGAGCAGCTCCCTCGCTGCGATCTATTGAAAGTCAGCCCTCGACACAAGGGTTTGT	66
Homo-28S-1693	CGCTGCGATCTATTGAAAGTCAGCCCTCGACACAAGGGTTTGT	43
Homo-28S-1694	CCGCTGAATTTAAGC	15
Homo-28S-1695	CAGTTTTATCCGGTAAAGC	19
Homo-28S-1696	CAGCAGGTCTCCAAGG	16
Homo-28S-1697	ATGTCGGCTCTTCCTATC	18
Homo-28S-1698	AGTTTCCCTCAGGATAGCTGGC	22
Homo-28S-1699	AGCGTTGGATTGTTCACCC	19
Homo-28S-1700	ACTTTTGGTAAGCAGAACTGGC	22
Homo-28S-1701	ACTAGCCCTGAAAAT	15
Homo-28S-1702	ACAGACCGTGAAAGCG	16
Homo-28S-1703	AAACGGCGGGAGTAACT	17
Homo-18S-1704	TTGTCTCAAAGATTAAGC	18
Homo-18S-1705	TGTTGGTTTTCGGAACT	17
Homo-18S-1706	TGGTGGTGCATGGCC	15
Homo-18S-1707	TCTTAGTTGGTGGAGCGATTT	21
Homo-18S-1708	TCTGTGATGCCCTTAGATGT	20
Homo-18S-1709	TCTGTGATGCCCTTAGATG	19
Homo-18S-1710	GTGGTGCATGGCCGT	15
Homo-18S-1711	GGTGCCAGCAGCCGCGG	17
Homo-18S-1712	GGGGGAGTATGGTTGCAAAGC	21
Homo-18S-1713	GGGACGGCCGGGGGC	15
Homo-18S-1714	GGAGGTAGTGACGAAAAATAAC	22
Homo-18S-1715	GCCGTTCTTAGTTGGTGGAGC	21
Homo-18S-1716	CAGGGTTCGATTCCGGAG	18
Homo-18S-1717	ATTGGAGGGCAAGTCTGGT	19
Homo-18S-1718	AGCTCCAATAGCGTATATT	19
Homo-5S-1719	AGTACTTGGATGGGAGACCGCCTGGGAATACCGGGTGCTGTAGGC	45
Homo-28S-1720	TTTTGATCCTTCGATGTCGGCTCTTCCTATC	31
Homo-28S-1721	TTTTATCCGGTAAAGCG	17
Homo-28S-1722	TGATTTCTGCCCAGTGCTC	19
Homo-28S-1723	TCTGAATGTCAAAGTGAAGAAATT	24
Homo-28S-1724	TCTGAATGTCAAAGTGAAGAAAT	23
Homo-28S-1725	TCTAGTAGCTGGTTCCCTCC	20
Homo-28S-1726	TAGTGACGCGCATGAATG	18
Homo-28S-1727	TAATCGAACCATCTAGTAGCTG	22
Homo-28S-1728	GTGAAATACCACTAC	15
Homo-28S-1729	GGTTCAGACATTTGGT	16
Homo-28S-1730	GGGTAAACGGCGGGAGT	17
Homo-28S-1731	GGCGGGTGTTGACGCGATGT	20
Homo-28S-1732	GGCGGCGGCGGCGGCGGCGGCGGGGG	26
Homo-28S-1733	GGATTGGCTCTAAGGGC	17
Homo-28S-1734	GCAGATCTTGGTGGTAGT	18
Homo-28S-1735	GAGGTGTCAGAAAAGTTACC	20
Homo-28S-1736	GAAACCACAGCCAAGGG	17
Homo-28S-1737	CCGAATCAACTAGCCCTG	18
Homo-28S-1738	CAGGTCTCCAAGGTG	15
Homo-28S-1739	CAGCAGGACGGTGGC	15
Homo-28S-1740	ATCCGCTAAGGAGTGTGT	18
Homo-28S-1741	AGGTGTCAGAAAAGTT	16
Homo-28S-1742	AGAATAAGTGGGAGGCCCC	19
Homo-28S-1743	ACTTTTGGTAAGCAGAACTGGCGCT	25
Homo-28S-1744	ACTTTTGGTAAGCAGAACTG	20
Homo-28S-1745	ACAGGGATAACTGGCTTG	18
Homo-28S-1746	ACAGCAGGACGGTGGCCATGG	21
Homo-18S-1747	TTATTCCCCATGAAC	15
Homo-18S-1748	TGCCCTATCAACTTTCGATG	20
Homo-18S-1749	TAGTTGGTGGAGCGATTTGT	20
Homo-18S-1750	TAGAGTGTTCAAAGC	15
Homo-18S-1751	TAAAGGAATTGACGGAAGG	19
Homo-18S-1752	GGGGGAGTATGGTTGCAAAGCT	22
Homo-18S-1753	GCTGAAACTTAAAGG	15
Homo-18S-1754	GCGATTTGTCTGGTT	15
Homo-18S-1755	GCCCTATCAACTTTCGATG	19
Homo-18S-1756	CTTAGTTGGTGGAGCG	16
Homo-18S-1757	CTGCCCTATCAACTTTC	17
Homo-18S-1758	CGTTCTTAGTTGGTGGAG	18
Homo-18S-1759	CGGCCCTGGCGGAGCGC	17
Homo-18S-1760	CAAATTACCCACTCCCG	17
Homo-18S-1761	AGTGGAGCCTGCGGCT	16
Homo-18S-1762	AGGCGCGCAAATTACCC	17
Homo-5S-1763	TCTACGGCCATACCACCCTGAACGCGCCCGATCTCGTCTGATCTCGGAAGCTAAGCAGGGTCGGGCCTGGTTAGTACTTGGATGGGAGACCGCCTGGGAATACCGGGTGCTGTAGGCTTT	120
Homo-5S-1764	TACTTGGATGGGAGACCGCCTGGGAATACCGGGTGCTGTAGGCT	44
Homo-5S-1765	GACCGCCTGGGAATACCG	18
Homo-5S-1766	GACCGCCTGGGAATACC	17
Homo-5S-1767	ACTTGGATGGGAGACCGCCTGGGAATACCGGGTG	34
Homo-5.8S-1768	CAGGACACATTGATCATCGACACTTCGAACGCACTTGCGGCCCCGGGTTCCTCCCGGGGCTACGCCTGTCTGAGCGTCGCT	81
Homo-28S-1769	TTTCAGTACGAATACAGACCGT	22
Homo-28S-1770	TTGAAAGTCAGCCCTCGACACAAGGGTTTG	30
Homo-28S-1771	TTAAGGTAGCCAAATG	16
Homo-28S-1772	TGTCAGAAAAGTTACCACAGGGAT	24
Homo-28S-1773	TGTCAGAAAAGTTACCACAGGG	22
Homo-28S-1774	TGCTCTGAATGTCAAAG	17
Homo-28S-1775	TCAGAAAAGTTACCACAGGG	20
Homo-28S-1776	TAAGTGGGAGGCCCC	15
Homo-28S-1777	GGTTTAGACCGTCGTGAGACAGG	23
Homo-28S-1778	GGTGGCGGCGGCGGCGGCGGCGG	23
Homo-28S-1779	GGGGTGCCGCGCGCGGG	17
Homo-28S-1780	GGGGCGGCGCGCGCGCG	17
Homo-28S-1781	GGGCCACTTTTGGTAAG	17
Homo-28S-1782	GGGAGTTTGACTGGGGCGGTAC	22
Homo-28S-1783	GGGAGGGCGCGCGGGTCGGGGCGGCGGCGGCG	32
Homo-28S-1784	GGGAGGGCGCGCGGGTCGGGGCGGCGG	27
Homo-28S-1785	GGCGGTGGCGGCGGC	15
Homo-28S-1786	GGCGGCGGCGGCGGC	15
Homo-28S-1787	GGAGGGCGGCGGCGGCGGCGGCGGCGGGGGTGTGGGGT	38
Homo-28S-1788	GGAGGGCGGCGGCGGCGGCGGCGG	24
Homo-28S-1789	GGAGAAGGGTTCCATGTG	18
Homo-28S-1790	GGACGGTGGCCATGG	15
Homo-28S-1791	GAGGTGTCAGAAAAGTTACCACAG	24
Homo-28S-1792	GAGGGGCCCGGGGCGGGG	18
Homo-28S-1793	CTATTCTCAAACTTTAAATGGGT	23
Homo-28S-1794	CGGGGGGCGGGGCGGACTGT	20
Homo-28S-1795	CGGAATCCGCTAAGGAGTGTGTAACAACTCACCTGCC	37
Homo-28S-1796	CGCGCATGAATGGAT	15
Homo-28S-1797	CCTGTTGAGCTTGACTCTAGTCT	23
Homo-28S-1798	CCTGAAAATGGATGGCGC	18
Homo-28S-1799	CCTCTAAGTCAGAATCCCGCC	21
Homo-28S-1800	CCTCCGAAGTTTCCCTCAGG	20
Homo-28S-1801	ATGTCGGCTCTTCCT	15
Homo-28S-1802	ATCTTGGTGGTAGTAGCAAATATTC	25
Homo-28S-1803	AGTGGAGAAGGGTTCCATGTGAACAGC	27
Homo-28S-1804	AGGGAACGGGCTTGG	15
Homo-28S-1805	AGCAGTTGAACATGGGTCAGTC	22
Homo-28S-1806	AGCAGTTGAACATGGGTCAGT	21
Homo-28S-1807	AGATTCCCACTGTCCC	16
Homo-28S-1808	ACTCTCTTAAGGTAGCCAAATGCCT	25
Homo-28S-1809	ACCACAGCCAAGGGAACG	18
Homo-28S-1810	AATCCTGCTCAGTACG	16
Homo-28S-1811	AAGGGAACGGGCTTG	15
Homo-28S-1812	AACTCCATCTAAGGCT	16
Homo-28S-1813	AACGCAGGTGTCCTAAG	17
Homo-18S-1814	TTTACTTTGAAAAAATTAGAGTGT	24
Homo-18S-1815	TTGTACACACCGCCCGTCGC	20
Homo-18S-1816	TTGAGCAATAACAGGTCT	18
Homo-18S-1817	TTGAGCAATAACAGG	15
Homo-18S-1818	TTCTCGATTCCGTGGG	16
Homo-18S-1819	TGGGAGCGGGCGGGCGGT	18
Homo-18S-1820	TGGATGGTTTAGTGAGGCCCTCGGATCGGCCCCGCCGG	38
Homo-18S-1821	TGCCCTTTGTACACACCGCCCGT	23
Homo-18S-1822	GGGCAAGTCTGGTGCCAGC	19
Homo-18S-1823	GGGAGTATGGTTGCAAAGCT	20
Homo-18S-1824	GCGCGCAAATTACCC	15
Homo-18S-1825	CTTTGAAAAAATTAGAGTGTTC	22
Homo-18S-1826	CTTCTTAGAGGGACAAGTGGC	21
Homo-18S-1827	CCCTGCCCTTTGTACACACC	20
Homo-18S-1828	AGTTGGTGGAGCGAT	15
Homo-18S-1829	AGGGCAAGTCTGGTGCCAG	19
Homo-18S-1830	AGCTCTTTCTCGATTCCGTGGGTGGTGGTGCATGGCCGTTCTTAGTTGGTGGAGCGATTTGTCTGGTTAATTCCGATAACGAACGAGACTCTGGCATGCTAACTAGTTACGCGACCCC	118
Homo-18S-1831	ACCTGCGGAAGGATC	15
Homo-5S-1832	TCTACGGCCATACCACCCTGAACGCGCCCGATCTCGTCTGATCTCGGAAGCTAAGCAGGGTCGGGCCTGGTTAGTACTTGGATGGGAGACCGCCTGGGAATACCGGGTGCTGTAGGCTT	119
Homo-5S-1833	GGGCCTGGTTAGTACTTGGATGGGAGACCGCCTGGGAATACCGGGTGCTGTAGGCT	56
Homo-5S-1834	GGGAATACCGGGTGCTGTAG	20
Homo-5S-1835	GGATGGGAGACCGCCTGGGAATACCGGGTGCTGTAGGCTT	40
Homo-5S-1836	ACCGGGTGCTGTAGG	15
Homo-5.8S-1837	TTGCAGGACACATTG	15
Homo-28S-1838	TGGGTTTAGACCGTCGTGAGAC	22
Homo-28S-1839	TGATTTCTGCCCAGTGCTCTGAATG	25
Homo-28S-1840	TCTTGGTGGTAGTAGCAAATATTCAAACGAG	31
Homo-28S-1841	TCGAACCATCTAGTAGCTG	19
Homo-28S-1842	TCCCTCCGAAGTTTCCCTC	19
Homo-28S-1843	TCACCTGCCGAATCAACTAGC	21
Homo-28S-1844	GTGCTCTGAATGTCAAAGTG	20
Homo-28S-1845	GGGGAATCCGACTGT	15
Homo-28S-1846	GGCGCCCACCCCCGCGGGG	19
Homo-28S-1847	GGACCCGAAAGATGGTGAACT	21
Homo-28S-1848	GGACCCGAAAGATGGTG	17
Homo-28S-1849	GGACCCGAAAGATGG	15
Homo-28S-1850	GAGGGGCCCGGGGCGGGGT	19
Homo-28S-1851	GAATCCCCGCCCCGC	15
Homo-28S-1852	CTGCCCAGTGCTCTGAATGTC	21
Homo-28S-1853	CTGAAAATGGATGGCGCT	18
Homo-28S-1854	CGGGCCGCCGGTGAAATACCACTA	24
Homo-28S-1855	CCCTCCGAAGTTTCCCTC	18
Homo-28S-1856	CAGGGATAACTGGCTTGTG	19
Homo-28S-1857	CAGCAGTTGAACATGGGTC	19
Homo-28S-1858	CAAGGGAACGGGCTT	15
Homo-28S-1859	AGTGGGCCACTTTTGGTAAGCAG	23
Homo-28S-1860	AGGGCTGGGTCGGTCGGGCTGGGGCGC	27
Homo-28S-1861	AGCTGGGTTTAGACCG	16
Homo-28S-1862	AGCGTTGGATTGTTCACC	18
Homo-28S-1863	AGCGCGGGTAAACGGCGGG	19
Homo-28S-1864	AGACAGCAGGACGGTGG	17
Homo-28S-1865	ACGGTGGCCATGGAAG	16
Homo-18S-1866	TTGTCTGGTTAATTCCG	17
Homo-18S-1867	TGGAGGGCAAGTCTGGTGCCAG	22
Homo-18S-1868	TCTGGTTAATTCCGATAAC	19
Homo-18S-1869	TAGAGGAAGTAAAAGTCG	18
Homo-18S-1870	TAATTCCAGCTCCAAT	16
Homo-18S-1871	GTTGGTTTTCGGAAC	15
Homo-18S-1872	GGTGGTGCATGGCCGTT	17
Homo-18S-1873	GGGTTCGATTCCGGAGAGGG	20
Homo-18S-1874	GCTACCACATCCAAGGAAGGC	21
Homo-18S-1875	GCCCGTCGCTACTACCG	17
Homo-18S-1876	CTCACCCGGCCCGGACAC	18
Homo-18S-1877	CGTGGGTGGTGGTGC	15
Homo-18S-1878	CAGGCGCGCAAATTACCC	18
Homo-18S-1879	AGTGTTCAAAGCAGGC	16
Homo-18S-1880	AGTGACGAAAAATAACAAT	19
Homo-18S-1881	AGCGATTTGTCTGGTT	16
Homo-18S-1882	ACTTTGAAAAAATTAGAGTG	20
Homo-5S-1883	TGGGAATACCGGGTGCTGTAGGCTT	25
Homo-5S-1884	GGCCTGGTTAGTACTTGGATGGGAGACCGCCTGGGAATACCGGGTGCTGTAGGCTTT	57
Homo-5S-1885	GGAATACCGGGTGCTGT	17
Homo-5.8S-1886	GGTGGATCACTCGGCTC	17
Homo-5.8S-1887	GGATCACTCGGCTCG	15
Homo-28S-1888	TTGGTAAGCAGAACTGGCGCTG	22
Homo-28S-1889	TTGGCTCTAAGGGCTGG	17
Homo-28S-1890	TTCTGCCCAGTGCTCTG	17
Homo-28S-1891	TTCCCTCAGGATAGC	15
Homo-28S-1892	TGTGATTTCTGCCCAGTGCT	20
Homo-28S-1893	TCTTGGTGGTAGTAG	15
Homo-28S-1894	TCCGGTAAAGCGAATGATT	19
Homo-28S-1895	TCCGCAGCAGGTCTCCAAGGTG	22
Homo-28S-1896	TAATTAGTGACGCGCAT	17
Homo-28S-1897	TAATCGAACCATCTAGTAGC	20
Homo-28S-1898	GTGGGGAACCTGGCGCTAAACCATTCGTAGACGACCTGCTTCTGGGTCGGGGTTTCGTACGTAGCAGAGCAGCTCCCTCGCTGCGATCTATTGAAAGTCAGCCCTCGACACAAGGGTTTGT	121
Homo-28S-1899	GGTGGAGGTCCGTAG	15
Homo-28S-1900	GGGCGGCGCGCGCGC	15
Homo-28S-1901	GGGAGGGCGCGCGGGTCGGGGCGGCGGCGGCGGCG	35
Homo-28S-1902	GCTGGGTTTAGACCGTCGTG	20
Homo-28S-1903	GAAGGCCCGCGGCGG	15
Homo-28S-1904	CTGGTGGAGGTCCGTAGCG	19
Homo-28S-1905	CTCTCTCTCTCTCTC	15
Homo-28S-1906	CGCGAGGGGGGCCCGGG	17
Homo-28S-1907	CCAGTGCTCTGAATGTCAAAGTG	23
Homo-28S-1908	CAGTGCTCTGAATGTC	16
Homo-28S-1909	CAAGCGTTGGATTGTTC	17
Homo-28S-1910	ATGTCAAAGTGAAGAAATTC	20
Homo-28S-1911	ATCCGCAGCAGGTCTCC	17
Homo-28S-1912	AGGGAAGAGCCCAGCGCCGAATCCCCGCCCCG	32
Homo-28S-1913	ACAGACCGTGAAAGC	15
Homo-28S-1914	AAGGGAACGGGCTTGG	16
Homo-28S-1915	AACTCACCTGCCGAATC	17
Homo-18S-1916	TTTGCCAAGAATGTTTTCATT	21
Homo-18S-1917	TTATTCCCCATGAACGAG	18
Homo-18S-1918	TGAGCAATAACAGGTCT	17
Homo-18S-1919	GTTGGTGGAGCGATTTGTCT	20
Homo-18S-1920	GGGGCGGGCGCCGGCG	16
Homo-18S-1921	GGGCACCACCAGGAGTG	17
Homo-18S-1922	GGGAGGTAGTGACGAAAAATAACAAT	26
Homo-18S-1923	GAGGGCAAGTCTGGTGC	17
Homo-18S-1924	CTGCCCTATCAACTTTCGATGGT	23
Homo-18S-1925	CGGGGGGAGTATGGTTGCAAAGC	23
Homo-18S-1926	CAAATTACCCACTCCCGAC	19
Homo-18S-1927	ATTTTGTTGGTTTTCGG	17
Homo-18S-1928	AGGGACAAGTGGCGTT	16
Homo-18S-1929	AGCGTATATTAAAGT	15
Homo-18S-1930	ACTTTGAAAAAATTAGAGT	19
Homo-18S-1931	ACAGGTCTGTGATGC	15
Homo-18S-1932	AATTCTAGAGCTAATACATG	20
Homo-5S-1933	TAGTACTTGGATGGGAGACCGCCTGGGAATACCGGGTGCTGTAGGCTT	48
Homo-5S-1934	CTGGGAATACCGGGTGC	17
Homo-5.8S-1935	GTGGATCACTCGGCTCGTG	19
Homo-28S-1936	TTTGGTAAGCAGAACTGGCGCTG	23
Homo-28S-1937	TGTCCCCAGTGCGCCCCGGGCG	22
Homo-28S-1938	TGGCGGCGGCGGCGG	15
Homo-28S-1939	TCTCCAAGGTGAACAGCCTCT	21
Homo-28S-1940	TCTAATTAGTGACGCGCATG	20
Homo-28S-1941	TCTAATTAGTGACGC	15
Homo-28S-1942	TCAACCTATTCTCAAACTTTAAATGG	26
Homo-28S-1943	GTCAGAAAAGTTACCACAGGG	21
Homo-28S-1944	GGGTTTAGACCGTCGTGAG	19
Homo-28S-1945	GGGTTTAGACCGTCGT	16
Homo-28S-1946	GGGTCGGGGCGGCGGCGGCGGCG	23
Homo-28S-1947	GGGAGGGCGCGCGGGTCGGGGCGGCGGCGGCGGCGG	36
Homo-28S-1948	GGCGGGAGTAACTATGACT	19
Homo-28S-1949	GGAGGGCGCGCGGGTCGGGGCGGCGGCGGCGGCG	34
Homo-28S-1950	GGAGGGCGCGCGGGTCGGGGCGGCGGCG	28
Homo-28S-1951	GGAACGTGAGCTGGGTT	17
Homo-28S-1952	GCGAAACCACAGCCAAGGG	19
Homo-28S-1953	GAGGTGTCAGAAAAGTTAC	19
Homo-28S-1954	GAGGCGGGGGGGCGAGCCCC	20
Homo-28S-1955	CTGAATGTCAAAGTGAAG	18
Homo-28S-1956	CTGAATGTCAAAGTG	15
Homo-28S-1957	CTAAGGAGTGTGTAAC	16
Homo-28S-1958	CGGGGGGCGGGGCGGACT	18
Homo-28S-1959	CGGGGGCGGCGCGCGCGCGC	20
Homo-28S-1960	CCTATTCTCAAACTTTAAATGGGT	24
Homo-28S-1961	CCGTACCCATATCCGCAGC	19
Homo-28S-1962	AGTGGGCCACTTTTGG	16
Homo-28S-1963	AGTGGAGAAGGGTTC	15
Homo-28S-1964	AGGTCTCCAAGGTGAAC	17
Homo-28S-1965	AGGGCGCGCGGGTCGGGGCGGCGGC	25
Homo-28S-1966	AGCAAATATTCAAACGAGAAC	21
Homo-28S-1967	ACTATGACTCTCTTAAGGT	19
Homo-28S-1968	ACGCAGGTGTCCTAAGG	17
Homo-28S-1969	ACATGGGTCAGTCGGT	16
Homo-28S-1970	AAGGAGTGTGTAACAACTCACCTGCCG	27
Homo-28S-1971	AACGCCTCTAAGTCAGAATC	20
Homo-18S-1972	TTTACTTTGAAAAAATTAGAGTGTT	25
Homo-18S-1973	TTTACTTTGAAAAAATTAGAG	21
Homo-18S-1974	TTCGATTCCGGAGAGG	16
Homo-18S-1975	TTAGTTGGTGGAGCGATTTGTCTG	24
Homo-18S-1976	TGGGTGGTGGTGCATGGCCGTT	22
Homo-18S-1977	TGGAGGGCAAGTCTGGTG	18
Homo-18S-1978	TGCCCTTTGTACACACCG	18
Homo-18S-1979	TGATGCCCTTAGATG	15
Homo-18S-1980	TCTGGTTAATTCCGATAACGAAC	23
Homo-18S-1981	TCAGGGTTCGATTCC	15
Homo-18S-1982	GGATGGTTTAGTGAGGCCCTCGGATCGGCCCCGCCGG	37
Homo-18S-1983	GGACAGGATTGACAGAT	17
Homo-18S-1984	GAGTGGAGCCTGCGGCT	17
Homo-18S-1985	GAAGGCAGCAGGCGCGC	17
Homo-18S-1986	CGGTTCTATTTTGTTGGTTTT	21
Homo-18S-1987	CAGGCGCGCAAATTAC	16
Homo-18S-1988	ATGGCTCATTAAATCAGTT	19
Homo-18S-1989	ATGGCTCATTAAATCAGT	18
Homo-18S-1990	AGGGCAAGTCTGGTGCCAGCAGC	23
Homo-18S-1991	AGATTGAGCAATAACAGGT	19
Homo-5S-1992	GGAATACCGGGTGCT	15
Homo-5.8S-1993	CCTCCCGGGGCTACGCCTGTCTGAGCGTCGC	31
Homo-28S-1994	TTTTTGATCCTTCGATGTCGGCTCTTCCTATC	32
Homo-28S-1995	TTGGCTCTAAGGGCTGGG	18
Homo-28S-1996	TTCCCTCCGAAGTTTCC	17
Homo-28S-1997	TGTGTAACAACTCACCTGCCGAATC	25
Homo-28S-1998	TGGGGTCGGCGGGGGAC	17
Homo-28S-1999	TGGGGCGCGAAGCGGGG	17
[truncated: 43,398 more rows]

## Sheet: ysRNA reference
Header	Sequence	Length
RNY4-1	AGTGGGTTATCAGAAC	16
RNY5-2	CCCCCCACAACCGCGCTTGACTAGCTTGCTGTTT	34
RNY4-3	GGCTGGTCCGATGGTAGTGGGTTATCAGAAC	31
RNY5-4	CCCCCACAACCGCGCTTGACTAGCTTGCTGTTT	33
RNY4-5	GGCTGGTCCGATGGTAGTGGGTTATCAG	28
RNY5-6	CCCCACAACCGCGCTTGACTAGCTTGCTGTTT	32
RNY5-7	CCCCCCACAACCGCGCTTGACTAGCTTGCTGTT	33
RNY4-8	GGCTGGTCCGATGGTAGTGGGTTATCAGAACT	32
RNY4-9	CCCCACTGCTAAATTTGACTGGCTT	25
RNY5-10	CCCCCACAACCGCGCTTGACTAGCTTGCTGTT	32
RNY4-11	GCTGGTCCGATGGTAGTGGGTTATCAGAAC	30
RNY1-12	GGCTGGTCCGAAGGTAGTGAGTTATCTC	28
RNY5-13	CCCCACAACCGCGCTTGACTAGCTTGCTGTT	31
RNY4-14	AGTGGGTTATCAGAACT	17
RNY5-15	CCCCCCACAACCGCGCTTGACTAGCTTGCTGT	32
RNY4-16	CCCCCACTGCTAAATTTGACTGGCTT	26
RNY1-17	GGCTGGTCCGAAGGTAGTGAGTTATCTCAAT	31
RNY4-18	CCCCACTGCTAAATTTGACTGGCT	24
RNY5-19	CCCCACAACCGCGCTTGACTAGCT	24
RNY4-20	CCCCACTGCTAAATTTGACTGGC	23
RNY4-21	CCCACTGCTAAATTTGACTGGCTT	24
RNY4-22	CCCCCACTGCTAAATTTGACTGGCT	25
RNY5-23	CCCCACAACCGCGCTTGACTAGC	23
RNY5-24	CCCCCACAACCGCGCTTGACTAGCTTGCTGT	31
RNY4-25	GCTGGTCCGATGGTAGTGGGTTATCAG	27
RNY5-26	CCCCACAACCGCGCTTGACTAGCTTGCTGT	30
RNY5-27	CCCCCCACAACCGCGCTTGACTAGCTTGCTG	31
RNY4-28	CCCACTGCTAAATTTGACTGGCT	23
RNY1-29	GCTGGTCCGAAGGTAGTGAGTTATCTC	27
RNY4-30	TAGTGGGTTATCAGAAC	17
RNY5-31	CCCCCACAACCGCGCTTGACTAGCT	25
RNY4-32	CCCCACTGCTAAATTTGACTGG	22
RNY4-33	CCCCCCACTGCTAAATTTGACTGGCTT	27
RNY4-34	GGCTGGTCCGATGGTAGTGGGTTATC	26
RNY4-35	CCCCCACTGCTAAATTTGACTGGC	24
RNY5-36	CCCACAACCGCGCTTGACTAGCTTGCTGTTT	31
RNY4-37	CCCACTGCTAAATTTGACTGGC	22
RNY5-38	CCCCCCACAACCGCGCTTGACTAGCTTGCTGTTTT	35
RNY5-39	CCCCCCACAACCGCGCTTGACTAGCT	26
RNY4-40	AGTGGGTTATCAGAA	15
RNY5-41	AGTTGGTCCGAGTGTTGTGGGTTATTGTT	29
RNY4-42	GTGGGTTATCAGAAC	15
RNY4-43	GCTGGTCCGATGGTAGTGGGTTATCAGAACT	31
RNY4-44	CTGGTCCGATGGTAGTGGGTTATCAGAAC	29
RNY5-45	CCCCCACAACCGCGCTTGACTAGC	24
RNY1-46	GCTGGTCCGAAGGTAGTGAGTTATCTCAAT	30
RNY4-47	GGCTGGTCCGATGGTAGTGGGTTATCAGAACTTATTAACATTAGTGTCACTAAAGTTGGTATACAACCCCCCACTGCTAAATTTGACTGGCTT	93
RNY5-48	CCCCCACAACCGCGCTTGACTAGCTTGCTG	30
RNY4-49	ACAACCCCCCACTGCTAAATTTGACTGGCTT	31
RNY5-50	CCCACAACCGCGCTTGACTAGCT	23
RNY5-51	CCCCACAACCGCGCTTGACTAGCTTGCTG	29
RNY4-52	GGCTGGTCCGATGGTAGTGGGTTATCA	27
RNY5-53	CCCACAACCGCGCTTGACTAGC	22
RNY4-54	CCCCCACTGCTAAATTTGACTGG	23
RNY4-55	GGCTGGTCCGATGGTAGTGGGTTATCAGAACTTATTAACATTAGTGTCACTAAAGTTGGTATACAACCCCCCACTGCTAAATTTGACTGGCTTT	94
RNY4-56	GGCTGGTCCGATGGTAGTGGGTTATCAGAA	30
RNY4-57	AACCCCCCACTGCTAAATTTGACTGGCTTT	30
RNY4-58	GGCTGGTCCGATGGTAGTGGGTTATCAGAACTT	33
RNY4-59	CCCACTGCTAAATTTGACTGG	21
RNY5-60	TCCCCCCACAACCGCGCTTGACTAGCTTGCTGTTT	35
RNY4-61	ACAACCCCCCACTGCTAAATTTGACTGGCTTT	32
RNY4-62	ACAACCCCCCACTGCTAAATTTGACTGGCT	30
RNY4-63	CCCCACTGCTAAATTTGACTGGCTTT	26
RNY5-64	CCCCACAACCGCGCTTGACTAGCTTGCT	28
RNY4-65	CCCCCCACTGCTAAATTTGACTGGCT	26
RNY5-66	CCCCCCACAACCGCGCTTGACTAGC	25
RNY5-67	CCCACAACCGCGCTTGACTAGCTTGCTGTT	30
RNY4-68	CCCCCCACTGCTAAATTTGACTGGCTTT	28
RNY4-69	AACCCCCCACTGCTAAATTTGACTGGCTT	29
RNY5-70	CCCCCACAACCGCGCTTGACTAGCTTGCTGTTTT	34
RNY5-71	CCCCACAACCGCGCTTGACTAGCTTGCTGTTTT	33
RNY4-72	CCCCACTGCTAAATTTGACTGGCTTTTT	28
RNY5-73	CCCCCCACAACCGCGCTTGACTAGCTTGCT	30
RNY4-74	AACCCCCCACTGCTAAATTTGACTGGCT	28
RNY5-75	TTGACTAGCTTGCTGTTT	18
RNY5-76	AGTTGGTCCGAGTGTTGTGGGTTATTGTTAAGTTGATTTAACATTGTCTCCCCCCACAACCGCGCTTGACTAGCTTG	77
RNY4-77	CTGGTCCGATGGTAGTGGGTTATCAG	26
RNY4-78	ACAACCCCCCACTGCTAAATTTGACTGGC	29
RNY4-79	CCCCCCACTGCTAAATTTGACTGGC	25
RNY5-80	CTCCCCCCACAACCGCGCTTGACTAGCTTGCTGTTT	36
RNY5-81	TCTCCCCCCACAACCGCGCTTGACTAGCTTGCTGTTT	37
RNY4-82	ACTGCTAAATTTGACTGGCTT	21
RNY4-83	AACCCCCCACTGCTAAATTTGACTGGC	27
RNY5-84	AGTTGGTCCGAGTGTTGTGGGTTATTGT	28
RNY4-85	TGGTCCGATGGTAGTGGGTTATCAGAAC	28
RNY5-86	CCCCACAACCGCGCTTGACTAGCTT	25
RNY4-87	GCTGGTCCGATGGTAGTGGGTTATCAGAA	29
RNY4-88	CTGGTCCGATGGTAGTGGGTTATCAGAACT	30
RNY4-89	CCCCACTGCTAAATTTGACTG	21
RNY5-90	AGTTGGTCCGAGTGTTGTGGGTTATTGTTAAGTTGATTTAACATTGTCTCCCCCCACAACCGCGCTTGACTAGCTTGCTGTTT	83
RNY4-91	CCCCCACTGCTAAATTTGACTGGCTTT	27
RNY5-92	CCCCCACAACCGCGCTTGACTAGCTTGCT	29
RNY4-93	GGCTGGTCCGATGGTAGTGGGTTATCAGAACTTATTAACATTAGTGTCACTAAAGTTGGTATACAACCCCCCACTGCTAAATTTGACTGGCT	92
RNY4-94	CCCCCACTGCTAAATTTGACTGGCTTTTT	29
RNY4-95	GCTGGTCCGATGGTAGTGGGTTATCA	26
RNY5-96	CCCCACAACCGCGCTTGACTAG	22
RNY5-97	GCTTGACTAGCTTGCTGTTT	20
RNY5-98	CCACAACCGCGCTTGACTAGCTTGCTGTTT	30
RNY1-99	CTGGTCCGAAGGTAGTGAGTTATCTC	26
RNY5-100	CCCACAACCGCGCTTGACTAGCTTGCTGT	29
RNY1-101	GGCTGGTCCGAAGGTAGTGAGTTATCTCAA	30
RNY3-102	ACTCCCACTGCTTCACTTGACTAGCCTT	28
RNY5-103	CCCCCACAACCGCGCTTGACTAGCTT	26
RNY5-104	TGTTGTGGGTTATTGTT	17
RNY5-105	CCCCCCACAACCGCGCTTGACTAGCTT	27
RNY4-106	CCCACTGCTAAATTTGACTG	20
RNY5-107	TCCCCCCACAACCGCGCTTGACTAGCTTGCTGTT	34
RNY4-108	CCCACTGCTAAATTTGACTGGCTTTTT	27
RNY1-109	GGCTGGTCCGAAGGTAGTGAGTTATCTCAATT	32
RNY5-110	CCCCACAACCGCGCTTGACTAGCTTGC	27
RNY4-111	CCCCACTGCTAAATTTGACTGGCTTTT	27
RNY4-112	CCCCCCACTGCTAAATTTGACTGG	24
RNY1-113	GGCTGGTCCGAAGGTAGT	18
RNY4-114	GGCTGGTCCGATGGTAGTGGGTTATCAGAACTTATTAACATTAGTGTCACTAAAGTTGGTATACAACCCCCCACTGCTAAATTTGACTGG	90
RNY4-115	CCCCACTGCTAAATTTGAC	19
RNY5-116	CCCCCCACAACCGCGCTTGACTAGCTTG	28
RNY4-117	TGGTCCGATGGTAGTGGGTTATCAG	25
RNY3-118	ACTCCCACTGCTTCACTTGACTAGCCT	27
RNY5-119	GTCTCCCCCCACAACCGCGCTTGACTAGCTTGCTGTTT	38
RNY5-120	CCCCCCACAACCGCGCTTGACTAGCTTGC	29
RNY1-121	GGCTGGTCCGAAGGTAGTGAGTTATCT	27
RNY5-122	CCCCCCACAACCGCGCTTGACTAG	24
RNY4-123	AACCCCCCACTGCTAAATTTGACTGG	26
RNY4-124	CCCCCACTGCTAAATTTGACTG	22
RNY4-125	GGTAGTGGGTTATCAGAAC	19
RNY4-126	ACAACCCCCCACTGCTAAATTTGACTGG	28
RNY5-127	TGGTCCGAGTGTTGTGGGTTATTGTT	26
RNY4-128	GGTCCGATGGTAGTGGGTTATCAGAAC	27
RNY5-129	CTCCCCCCACAACCGCGCTTGACTAGCTTG	30
RNY5-130	AGTTGGTCCGAGTGTTGTGGGTTATTGTTAAGTTGATTTAACATTGTCTCCCCCCACAACCGCGCTTGACTAGCTTGCTGTTTT	84
RNY4-131	CCACTGCTAAATTTGACTGGCTT	23
RNY4-132	GCTGGTCCGATGGTAGTGGGTTATC	25
RNY4-133	ACTGCTAAATTTGACTGGCTTT	22
RNY4-134	GGCTGGTCCGATGGTAGTGGGTTA	24
RNY4-135	CTGGTCCGATGGTAGTGGGTTATCAGAA	28
RNY1-136	CTGGTCCGAAGGTAGTGAGTTATCTCAAT	29
RNY4-137	ACTGCTAAATTTGACTGGCT	20
RNY5-138	TGACTAGCTTGCTGTTT	17
RNY5-139	CCCCACAACCGCGCTTGACT	20
RNY5-140	TCTCCCCCCACAACCGCGCTTGACTAGCTTGCTGTT	36
RNY5-141	CCCACAACCGCGCTTGACTAGCTTGCTG	28
RNY5-142	AGTTGGTCCGAGTGTTGT	18
RNY4-143	TGGTAGTGGGTTATCAGAAC	20
RNY4-144	AGAACTTATTAACATTAGTGTCACTAAAGTTGGTATACAACCCCCCACTGCTAAATTTGACTGGCTT	67
RNY4-145	AACCCCCCACTGCTAAATTTGACTGGCTTTT	31
RNY4-146	CTGGTCCGATGGTAGTGGGTTATCA	25
RNY5-147	AGTTGGTCCGAGTGTTGTGGGTTATTGTTAAGTTGATTTAACATTGTCTCCCCCCACAACCGCGCTTGACTAGCT	75
RNY1-148	TGGTCCGAAGGTAGTGAGTTATCTC	25
RNY5-149	TGTCTCCCCCCACAACCGCGCTTGACTAGCTTGCTGTTT	39
RNY5-150	CTCCCCCCACAACCGCGCTTGACTAGCTTGCTGTT	35
RNY5-151	AGTTGGTCCGAGTGTTGTGGGTTATTGTTAAGTTGATTTAACATTGTCTCCCCCCACAACCGCGCTTGACTAGCTT	76
RNY4-152	GGCTGGTCCGATGGTAGTGGGTTATCAGAACTTATTAACATTAGTGTCACTAAAGTTGGTATACAACCCCCCACTGCTAAATTTGACTGGCTTTT	95
RNY5-153	CTCCCCCCACAACCGCGCTTGACTAGCT	28
RNY1-154	GGCTGGTCCGAAGGTAGTGAGTTATCTCAATTGATTGTTCACAGTCAGTTACAGATCGAACTCCTTGTT	69
RNY5-155	CCACAACCGCGCTTGACTAGCTTGCTGTT	29
RNY4-156	GGCTGGTCCGATGGTAGTGGGTTATCAGA	29
RNY5-157	CCCCCACAACCGCGCTTGACTAG	23
RNY4-158	TAGTGGGTTATCAGAACT	18
RNY4-159	CCACTGCTAAATTTGACTGGC	21
RNY5-160	AGTTGGTCCGAGTGTTGTGGGTTATTGTTAAG	32
RNY4-161	AGAACTTATTAACATTAGTGTCACTAAAGTTGGTATACAACCCCCCACTGCTAAATTTGACTGGCTTT	68
RNY5-162	CCCACAACCGCGCTTGACTAGCTTGCT	27
RNY4-163	CGATGGTAGTGGGTTATCAG	20
RNY5-164	CCCACAACCGCGCTTGACTAG	21
RNY4-165	CCCACTGCTAAATTTGACTGGCTTT	25
RNY4-166	CCACTGCTAAATTTGACTGGCT	22
RNY4-167	ACAACCCCCCACTGCTAAATTTGACTGGCTTTT	33
RNY1-168	GCTGGTCCGAAGGTAGTGAGTTATCTCAA	29
RNY4-169	CCCCCACTGCTAAATTTGACTGGCTTTT	28
RNY5-170	TCTCCCCCCACAACCGCGCTTGACTAGCTTG	31
RNY5-171	GTTGTGGGTTATTGTT	16
RNY5-172	CCCCCACAACCGCGCTTGACTAGCTTGC	28
RNY5-173	CCACAACCGCGCTTGACTAGCT	22
RNY4-174	GGCTGGTCCGATGGTAGTGGGTTAT	25
RNY1-175	CGAAGGTAGTGAGTTATCTC	20
RNY4-176	CGATGGTAGTGGGTTATCAGAAC	23
RNY4-177	ACCCCCCACTGCTAAATTTGACTGGCTT	28
RNY5-178	AGTTGGTCCGAGTGTTGTGGGTTATTGTTAAGTTGATTTAACATTGTCTCCCCCCACAACCGCGCTTGACTAGCTTGCTGTT	82
RNY5-179	TCCCCCCACAACCGCGCTTGACTAGCTTGCTGT	33
RNY4-180	GGCTGGTCCGATGGTAGTGGGTT	23
RNY1-181	GGCTGGTCCGAAGGTAGTGAGTTATCTCAATTGATTGTTCACAGTCAGTTACAGATCGAACTCCTTGTTCT	71
RNY5-182	TTGACTAGCTTGCTGTT	17
RNY5-183	CTCCCCCCACAACCGCGCTTGACTAGCTTGCTGTTTT	37
RNY1-184	GAAGGTAGTGAGTTATCTC	19
RNY5-185	CCCCACAACCGCGCTTGACTAGCTTG	26
RNY5-186	AGTTGGTCCGAGTGTTGTGGGTT	23
RNY3-187	TCTCCACTCCCACTGCTTCACTTGACTAGCCTT	33
RNY5-188	TCTCCCCCCACAACCGCGCTTGACTAGCT	29
RNY4-189	CCCACTGCTAAATTTGAC	18
RNY1-190	GCTGGTCCGAAGGTAGTGAGTTATCT	26
RNY5-191	CGCTTGACTAGCTTGCT	17
RNY5-192	CCACAACCGCGCTTGACTAGC	21
RNY4-193	CCCCCCACTGCTAAATTTGACTGGCTTTT	29
RNY3-194	CCCACTGCTTCACTTGACTAGCCTT	25
RNY1-195	GGCTGGTCCGAAGGTAGTGAGTTATCTCAATTGATTGTTCACAGTCAGTTACAGATCGAACTCCTTG	67
RNY3-196	GGCTGGTCCGAGTGCAGTGGTGTTTACAACTAATTGATCACAACCAGTTACAGATTTCTTTGTTCCTTCTCCACTCCCACTGCTTCACTTGACTAG	96
RNY4-197	GGTCCGATGGTAGTGGGTTATCAG	24
RNY3-198	GGCTGGTCCGAGTGCAGTGGTGTTTACAACTAATTGATCACAACCAGTTACAGATTTCTTTGTTCCTTCTCCACTCCCACTGCTTCACTTGACT	94
RNY4-199	TGGTCCGATGGTAGTGGGTTATCAGAACT	29
RNY4-200	ACCCCCCACTGCTAAATTTGACTGGCTTT	29
RNY5-201	CTCCCCCCACAACCGCGCTTGACTAGCTT	29
RNY4-202	TGGTCCGATGGTAGTGGGTTATCAGAA	27
RNY3-203	ACTCCCACTGCTTCACTTGACTAGC	25
RNY5-204	TGTCTCCCCCCACAACCGCGCTTGACTAGCT	31
RNY4-205	ACTGCTAAATTTGACTGGC	19
RNY3-206	ACTCCCACTGCTTCACTTGACTAGCC	26
RNY5-207	CCACAACCGCGCTTGACTAGCTTGCTGT	28
RNY5-208	AGTTGGTCCGAGTGTTGTGGGTTATTGTTAAGT	33
RNY4-209	GCTGGTCCGATGGTAGTGGGTTATCAGAACTTATTAACATTAGTGTCACTAAAGTTGGTATACAACCCCCCACTGCTAAATTTGACTGGCTT	92
RNY5-210	GGTCCGAGTGTTGTGGGTTATTGTT	25
RNY5-211	CCCCCACAACCGCGCTTGACT	21
RNY5-212	CACAACCGCGCTTGACTAGCTTGCTGTTT	29
RNY5-213	AGTTGGTCCGAGTGTTGTGGGTTATTG	27
RNY4-214	GTGGGTTATCAGAACT	16
RNY5-215	CCCCCACAACCGCGCTTGACTAGCTTG	27
RNY3-216	CCTTCTCCACTCCCACTGCTTCACTTGACTAGCCTT	36
RNY5-217	GCTTGACTAGCTTGCT	16
RNY5-218	CTTGACTAGCTTGCTGTTT	19
RNY4-219	TGGTAGTGGGTTATCAG	17
RNY1-220	TGGTCCGAAGGTAGTGAGTTATCTCAAT	28
RNY5-221	CCCACAACCGCGCTTGACTAGCTT	24
RNY4-222	GGTAGTGGGTTATCAG	16
RNY5-223	CGAGTGTTGTGGGTTATTGTT	21
RNY4-224	GGCTGGTCCGATGGTAGTGGGTTATCAGAACTTATT	36
RNY4-225	CCCCCCACTGCTAAATTTGACTG	23
RNY3-226	TCTTTGTTCCTTCTCCACTCCCACTGCTTCACTTGACTAGCCTT	44
RNY1-227	GGTCCGAAGGTAGTGAGTTATCTC	24
RNY5-228	CCCCACAACCGCGCTTGACTA	21
RNY4-229	TGGGTTATCAGAACT	15
RNY3-230	ACAGATTTCTTTGTTCCTTCTCCACTCCCACTGCTTCACTTGACTAGCCTT	51
RNY1-231	GGCTGGTCCGAAGGTAG	17
RNY5-232	GTCTCCCCCCACAACCGCGCTTGACTAGCT	30
RNY5-233	AGTTGGTCCGAGTGTTGTGGGTTATTGTTAAGTT	34
RNY4-234	CCGATGGTAGTGGGTTATCAGAAC	24
RNY3-235	CCTTCTCCACTCCCACTGCTTCACTTGACTAGCCT	35
RNY3-236	CCACTCCCACTGCTTCACTTGACTAGCCTT	30
RNY4-237	GGCTGGTCCGATGGTAGTGGGTTATCAGAACTTATTAACATTAGTGTCACTAAAGTTGGTATACAACCCCCCACTGCTAAATTTGACTGGC	91
RNY4-238	CACTGCTAAATTTGACTGGCTT	22
RNY4-239	ATACAACCCCCCACTGCTAAATTTGACTGGCTTT	34
RNY1-240	GGTCCGAAGGTAGTGAGTTATCTCAAT	27
RNY1-241	GAAGGTAGTGAGTTATCTCAAT	22
RNY5-242	TCTCCCCCCACAACCGCGCTTGACTAGCTTGCTGTTTT	38
RNY4-243	TAGTGGGTTATCAGAA	16
RNY4-244	GGCTGGTCCGATGGTAGTGGGTTATCAGAACTTATTAACATTAGTGTCACTAAAGTTGGTATACAACCCCCCACTGCTAAATTTGACTG	89
RNY4-245	GGCTGGTCCGATGGTAGTGGGTTATCAGAACTTATTAACATTAGTGTCACTAAAGTTGGT	60
RNY4-246	GCTGGTCCGATGGTAGTGGGTTATCAGAACTT	32
RNY4-247	GCTGGTCCGATGGTAGTGGGTTATCAGA	28
RNY3-248	CTCCACTCCCACTGCTTCACTTGACTAGCCTT	32
RNY3-249	AGATTTCTTTGTTCCTTCTCCACTCCCACTGCTTCACTTGACTAGCCTT	49
RNY3-250	ACTCCCACTGCTTCACTTGACTAGCCTTT	29
RNY1-251	GCTGGTCCGAAGGTAGTGAGTTATCTCAATT	31
RNY5-252	CCCACAACCGCGCTTGACT	19
RNY4-253	GGCTGGTCCGATGGTAGTG	19
RNY4-254	CTGGTCCGATGGTAGTGGGTTATC	24
RNY4-255	CCCCACTGCTAAATTTGACT	20
RNY4-256	AGAACTTATTAACATTAGTGTCACTAAAGTTGGTATACAACCCCCCACTGCTAAATTTGACTGGCT	66
RNY3-257	TTTCTTTGTTCCTTCTCCACTCCCACTGCTTCACTTGACTAGCCT	45
RNY3-258	TCCACTCCCACTGCTTCACTTGACTAGCCT	30
RNY5-259	TCTCCCCCCACAACCGCGCTTGACTAGCTTGCTGT	35
RNY5-260	TCCCCCCACAACCGCGCTTGACTAGCT	27
RNY5-261	GCTTGACTAGCTTGCTGTT	19
RNY4-262	TGGTCCGATGGTAGTGGGTTATCA	24
RNY4-263	CCCCACTGCTAAATTTGA	18
RNY3-264	TCCACTCCCACTGCTTCACTTGACTAGCCTT	31
RNY3-265	CTTCTCCACTCCCACTGCTTCACTTGACTAGCCTT	35
RNY1-266	CGAAGGTAGTGAGTTATCTCAAT	23
RNY5-267	TCTCCCCCCACAACCGCGCTTGACTAGCTT	30
RNY5-268	CCCCCCACAACCGCGCTTGACTA	23
RNY5-269	CCCACAACCGCGCTTGACTAGCTTGC	26
RNY5-270	AGTTGGTCCGAGTGTTGTGGGT	22
RNY4-271	TATACAACCCCCCACTGCTAAATTTGACTGGCTT	34
RNY4-272	GTAGTGGGTTATCAGAAC	18
RNY4-273	GGCTGGTCCGATGGTAGT	18
RNY3-274	CACTCCCACTGCTTCACTTGACTAGCCTT	29
RNY1-275	GGCTGGTCCGAAGGTAGTGAGTT	23
RNY1-276	GGCTGGTCCGAAGGTAGTG	19
RNY5-277	TTGTGGGTTATTGTT	15
RNY5-278	TCCCCCCACAACCGCGCTTGACTAGCTTGCTGTTTT	36
RNY5-279	TCCCCCCACAACCGCGCTTGACTAGCTTGCTG	32
RNY4-280	CCACTGCTAAATTTGACTG	19
RNY4-281	ACCCCCCACTGCTAAATTTGACTGGCT	27
RNY4-282	AACCCCCCACTGCTAAATTTGACTG	25
RNY3-283	TTTCTTTGTTCCTTCTCCACTCCCACTGCTTCACTTGACTAGCCTT	46
RNY1-284	GGCTGGTCCGAAGGTAGTGAGTTATCTCAATTGATTGTTCACAGTCAGTTACAGATCGAACTCCTTGT	68
RNY1-285	GGCTGGTCCGAAGGTAGTGAGTTATC	26
RNY1-286	CCGAAGGTAGTGAGTTATCTC	21
RNY5-287	TGGTCCGAGTGTTGTGGGTTATTGT	25
RNY5-288	AGTTGGTCCGAGTGTTGTGGGTTATTGTTAAGTTGATTTAACATTGTCTCCCCCCACAACCGCGCTTGACTAGCTTGCTGT	81
RNY5-289	AGTTGGTCCGAGTGTTGTGGGTTATTGTTAAGTTGATTTAACATTGTCTCCCCCCACAACCGCGCTTGACTAGC	74
RNY5-290	AGTTGGTCCGAGTGTTGTG	19
RNY4-291	TCCGATGGTAGTGGGTTATCAGAAC	25
RNY4-292	GTCCGATGGTAGTGGGTTATCAGAAC	26
RNY4-293	CTGGTCCGATGGTAGTGGGTTATCAGA	27
RNY4-294	CCACTGCTAAATTTGACTGG	20
RNY4-295	ACTGCTAAATTTGACTGGCTTTT	23
RNY4-296	ACAACCCCCCACTGCTAAATTTGACTG	27
RNY4-297	AAATTTGACTGGCTT	15
RNY3-298	TCTCCACTCCCACTGCTTCACTTGACTAGCCT	32
RNY1-299	TCTCACTACTGCACTTGACTAGTC	24
RNY5-300	GTCTCCCCCCACAACCGCGCTTGACTAGCTTGCTGTT	37
RNY5-301	CCCCCCACAACCGCG	15
RNY4-302	GCTGGTCCGATGGTAGTGGGTTATCAGAACTTATTAACATTAGTGTCACTAAAGTTGGTATACAACCCCCCACTGCTAAATTTGACTGGCTTT	93
RNY4-303	ATACAACCCCCCACTGCTAAATTTGACTGGCTT	33
RNY4-304	AGTGTCACTAAAGTTGGTATACAACCCCCCACTGCTAAATTTGACTGGCTTT	52
RNY4-305	ACTGCTAAATTTGACTGG	18
RNY1-306	GGCTGGTCCGAAGGTAGTGAGTTATCTCAATTGATTGTTCACAGTCAGTTACAGATCGAACTCCTTGTTCTACTCTTTCCCCCCTTCTCACTACTGCACTTGACTAGT	108
RNY5-307	TGTGGGTTATTGTTAAG	17
RNY5-308	ACTAGCTTGCTGTTT	15
RNY4-309	GGTCCGATGGTAGTGGGTTATCAGAACT	28
RNY4-310	ATGGTAGTGGGTTATCAGAAC	21
RNY3-311	ACTCCCACTGCTTCACTTGACTAG	24
RNY3-312	AACCAGTTACAGATTTCTTTGTTCCTTCTCCACTCCCACTGCTTCACTTGACTAGCCT	58
RNY1-313	CTGGTCCGAAGGTAGTGAGTTATCTCAA	28
RNY5-314	TGTCTCCCCCCACAACCGCGCTTGACTAGCTTGCTGTTTT	40
RNY4-315	TGGTAGTGGGTTATCAGAACT	21
RNY4-316	GGCTGGTCCGATGGTAG	17
RNY4-317	GATGGTAGTGGGTTATCAGAAC	22
RNY4-318	CCCCCCACTGCTAAATTTGACTGGCTTTTT	30
RNY4-319	ATCAGAACTTATTAACATTAGTGTCACTAAAGTTGGTATACAACCCCCCACTGCTAAATTTGACTGGCTT	70
RNY4-320	AGTGGGTTATCAGAACTT	18
RNY4-321	ACAACCCCCCACTGCTAAATTTGAC	25
RNY3-322	ACAGATTTCTTTGTTCCTTCTCCACTCCCACTGCTTCACTTGACTAGCCT	50
RNY1-323	TCTCACTACTGCACTTGACTAGTCT	25
RNY5-324	TTGGTCCGAGTGTTGTGGGTTATTGTT	27
RNY5-325	TGACTAGCTTGCTGTT	16
RNY5-326	GTTGGTCCGAGTGTTGTGGGTTATTGTT	28
RNY5-327	CTCCCCCCACAACCGCGCTTGACTAGCTTGCTGT	34
RNY5-328	CCCCCACAACCGCGCTTGACTA	22
RNY5-329	CCCACAACCGCGCTTGACTAGCTTG	25
RNY5-330	CACAACCGCGCTTGACTAGCTTGCTGTT	28
RNY4-331	GCTGGTCCGATGGTAGTGGGTTATCAGAACTTATTAACATTAGTGTCACTAAAGTTGGTATACAACCCCCCACTGCTAAATTTGACTGG	89
RNY4-332	CCGATGGTAGTGGGTTATCAG	21
RNY4-333	CCCACTGCTAAATTTGACTGGCTTTT	26
RNY3-334	TCTTTGTTCCTTCTCCACTCCCACTGCTTCACTTGACTAGCCT	43
RNY3-335	TCTCCACTCCCACTGCTTCACTTGACTAGCCTTT	34
RNY3-336	CCACTCCCACTGCTTCACTTGACTAGCCT	29
RNY1-337	TCTTTCCCCCCTTCTCACTACTGCACTTGACTAGTCTT	38
RNY1-338	CCCTTCTCACTACTGCACTTGACTAGTCT	29
RNY5-339	GCTTGACTAGCTTGCTG	17
RNY5-340	CCCCACAACCGCGCT	15
RNY5-341	CACAACCGCGCTTGACTAGC	20
RNY5-342	AACCGCGCTTGACTAGC	17
RNY4-343	GTATACAACCCCCCACTGCTAAATTTGAC	29
RNY4-344	GGCTGGTCCGATGGTAGTGGG	21
RNY4-345	CACTGCTAAATTTGACTGGC	20
RNY4-346	ACCCCCCACTGCTAAATTTGACTGGC	26
RNY3-347	ACAACCAGTTACAGATTTCTTTGTTCCTTCTCCACTCCCACTGCTTCACTTGACTAGCCT	60
RNY3-348	AACCAGTTACAGATTTCTTTGTTCCTTCTCCACTCCCACTGCTTCACTTGACTAGCCTT	59
RNY1-349	CTTCTCACTACTGCACTTGACTAGTCTT	28
RNY5-350	TTGACTAGCTTGCTGT	16
RNY5-351	TCCCCCCACAACCGCGCTTGACTAGCTTG	29
RNY5-352	CCCACAACCGCGCTTGACTAGCTTGCTGTTTT	32
RNY5-353	CCCACAACCGCGCTTGACTA	20
RNY5-354	AGTTGGTCCGAGTGTTGTGGGTTATTGTTAAGTTGATTTAACATTGTCTCCCCCCACAACCGCGCTTGACTAGCTTGCTG	80
RNY5-355	AGTTGGTCCGAGTGTTGTGGGTTATTGTTAAGTTG	35
RNY5-356	ACAACCGCGCTTGACTAGCTTGCTGTTT	28
RNY5-357	ACAACCGCGCTTGACTAGCTTGCTGTT	27
RNY3-358	CCCACTGCTTCACTTGACTAGCCT	24
RNY3-359	AGATTTCTTTGTTCCTTCTCCACTCCCACTGCTTCACTTGACTAGCCT	48
RNY3-360	AATTGATCACAACCAGTTACAGATTTCTTTGTTCCTTCTCCACTCCCACTGCTTCACTTGACTAGCCT	68
RNY1-361	TCTTTCCCCCCTTCTCACTACTGCACTTGACTAGTCT	37
RNY1-362	GGCTGGTCCGAAGGTAGTGAGTTATCTCAATTGATTGTTCACAGTCAGTTACAGATCG	58
RNY1-363	GGCTGGTCCGAAGGTAGTGAGTTATCTCAATTG	33
RNY5-364	CCCCACAACCGCGCTTGAC	19
RNY5-365	CCACAACCGCGCTTGACTAGCTTGCTG	27
RNY5-366	CCACAACCGCGCTTGACTAGCTTGCT	26
RNY5-367	ACAACCGCGCTTGACTAGCT	20
RNY5-368	ACAACCGCGCTTGACTAGC	19
RNY4-369	TATACAACCCCCCACTGCTAAATTTGACTGGCTTT	35
RNY4-370	GGCTGGTCCGATGGTAGTGGGTTATCAGAACTTATTAAC	39
RNY4-371	GGCTGGTCCGATGGTAGTGGGT	22
RNY4-372	CTGGTCCGATGGTAGTGGGTTATCAGAACTTATTAACATTAGTGTCACTAAAGTTGGTATACAACCCCCCACTGCTAAATTTGACTGGCTT	91
RNY4-373	CCCCCACTGCTAAATTTGAC	20
RNY4-374	ATGGTAGTGGGTTATCAG	18
RNY3-375	GGCTGGTCCGAGTGCAGTGGTGTTTACAACTAATTGATCACAACCAGTTACAGATTTCTTTGTTCCTTCTCCACTCCCACTGCTTCACTTGACTAGC	97
RNY3-376	CTCCACTCCCACTGCTTCACTTGACTAGCCT	31
RNY3-377	ACTCCCACTGCTTCACTTGACT	22
RNY3-378	ACAACTAATTGATCACAACCAGTTACAGATTTCTTTGTTCCTTCTCCACTCCCACTGCTTCACTTGACTAGCCTT	75
RNY3-379	AATTGATCACAACCAGTTACAGATTTCTTTGTTCCTTCTCCACTCCCACTGCTTCACTTGACTAGCCTT	69
RNY1-380	TTTCCCCCCTTCTCACTACTGCACTTGACTAGTCT	35
RNY1-381	GCTGGTCCGAAGGTAGT	17
RNY5-382	GACTAGCTTGCTGTTT	16
RNY5-383	AGTGTTGTGGGTTATTGTT	19
RNY4-384	GGTAGTGGGTTATCAGAACT	20
RNY1-385	TTTCCCCCCTTCTCACTACTGCACTTGACTAGTCTT	36
RNY4-386	AGTGTCACTAAAGTTGGTATACAACCCCCCACTGCTAAATTTGACTGGCTT	51
RNY5-387	TCCGAGTGTTGTGGGTTATTGTT	23
RNY1-388	CCTTCTCACTACTGCACTTGACTAGTCTT	29
RNY4-389	GCTAAATTTGACTGGCTT	18
RNY1-390	TTCCCCCCTTCTCACTACTGCACTTGACTAGTCTT	35
RNY1-391	CTCTTTCCCCCCTTCTCACTACTGCACTTGACTAGTCTT	39
RNY5-392	CTTGACTAGCTTGCTGTT	18
RNY4-393	TCACTAAAGTTGGTATACAACCCCCCACTGCTAAATTTGACTGGCTT	47
RNY4-394	CTGCTAAATTTGACTGGCTT	20
RNY4-395	ACTAAAGTTGGTATACAACCCCCCACTGCTAAATTTGACTGGCTTT	46
RNY1-396	TTCCCCCCTTCTCACTACTGCACTTGACTAGTCT	34
RNY1-397	CTTGTTCTACTCTTTCCCCCCTTCTCACTACTGCACTTGACTAGTCTT	48
RNY5-398	GTCTCCCCCCACAACCGCGCTTGACTAGCTTG	32
RNY5-399	CCCCCCACAACCGCGCTTGACT	22
RNY4-400	GGCTGGTCCGATGGTAGTGGGTTATCAGAACTTATTAACATTAGTGTCACTAAAGTTGGTATACAACCCCCCACTGCTAAATTTGACTGGCTTTTT	96
RNY3-401	GATTTCTTTGTTCCTTCTCCACTCCCACTGCTTCACTTGACTAGCCTT	48
RNY1-402	CCCTTCTCACTACTGCACTTGACTAGTCTT	30
RNY4-403	CCCCCCACTGCTAAATTTGAC	21
RNY3-404	TTTGTTCCTTCTCCACTCCCACTGCTTCACTTGACTAGCCTT	42
RNY3-405	TTCCTTCTCCACTCCCACTGCTTCACTTGACTAGCCTT	38
RNY1-406	ACTCTTTCCCCCCTTCTCACTACTGCACTTGACTAGTCTT	40
RNY4-407	TGGTCCGATGGTAGTGGGTTATC	23
RNY4-408	TATACAACCCCCCACTGCTAAATTTGACTGGCT	33
RNY4-409	TAAATTTGACTGGCTT	16
RNY4-410	GTAGTGGGTTATCAG	15
RNY4-411	GGTCCGATGGTAGTGGGTTATC	22
RNY4-412	CTGGTCCGATGGTAGTGGGTTATCAGAACTTATTAACATTAGTGTCACTAAAGTTGGTATACAACCCCCCACTGCTAAATTTGACTGGCTTT	92
RNY4-413	CGATGGTAGTGGGTTATCAGAACT	24
RNY3-414	TCCCACTGCTTCACTTGACTAGCCTT	26
RNY3-415	ACAACTAATTGATCACAACCAGTTACAGATTTCTTTGTTCCTTCTCCACTCCCACTGCTTCACTTGACTAGCCT	74
RNY1-416	TCTCACTACTGCACTTGACTAGTCTT	26
RNY5-417	GTCTCCCCCCACAACCGCGCTTGACTAGCTTGCTGTTTT	39
RNY4-418	GCTGGTCCGATGGTAGTGGGTTATCAGAACTTATTAACATTAGTGTCACTAAAGTTGGTATACAACCCCCCACTGCTAAATTTGACTGGCT	91
RNY4-419	AGTGTCACTAAAGTTGGTATACAACCCCCCACTGCTAAATTTGACTGGCT	50
RNY4-420	ACCCCCCACTGCTAAATTTGACTGG	25
RNY3-421	TCCCACTGCTTCACTTGACT	20
RNY3-422	CCCACTGCTTCACTTGACTAGCC	23
RNY1-423	TCCCCCCTTCTCACTACTGCACTTGACTAGTCTT	34
RNY1-424	GGCTGGTCCGAAGGTAGTGAGTTATCTCAATTGATTGTTCACAGTCAGTTACAGATCGAACTCCTTGTTC	70
RNY1-425	CCCCTTCTCACTACTGCACTTGACTAGTCTT	31
RNY5-426	TCCCCCCACAACCGCGCTTGACTAGC	26
RNY4-427	CACTGCTAAATTTGACTGGCT	21
RNY1-428	GGCTGGTCCGAAGGT	15
RNY4-429	GTCCGATGGTAGTGGGTTATCAG	23
RNY3-430	CTTCTCCACTCCCACTGCTTCACTTGACTAGCCT	34
RNY5-431	CACAACCGCGCTTGACTAGCT	21
RNY4-432	TACAACCCCCCACTGCTAAATTTGACTGGCTT	32
RNY4-433	AACCCCCCACTGCTAAATTTGACTGGCTTTTT	32
RNY1-434	CTGGTCCGAAGGTAGTGAGTTATCT	25
RNY1-435	CTCACTACTGCACTTGACTAGTC	23
RNY1-436	CTCACTACTGCACTTGACTAGT	22
RNY4-437	CCCACTGCTAAATTTGACT	19
RNY4-438	CAACCCCCCACTGCTAAATTTGACTGGCTT	30
RNY4-439	CCCCCACTGCTAAATTTGACT	21
RNY4-440	ACAACCCCCCACTGCTAAATTTGACTGGCTTTTT	34
RNY1-441	TCTCACTACTGCACTTGACTAGT	23
RNY4-442	CTGCTAAATTTGACTGGCT	19
RNY4-443	ATCAGAACTTATTAACATTAGTGTCACTAAAGTTGGTATACAACCCCCCACTGCTAAATTTGACTGGCTTT	71
RNY1-444	GGCTGGTCCGAAGGTAGTGAGTTATCTCAATTGATTGTTCACAGTCAGTTACAGATCGAACTCCTTGTTCTACTCTTTCCCCCCTTCTCACTACTGCACTTGACTAG	107
RNY1-445	GGCTGGTCCGAAGGTAGTGAGTTATCTCAATTGATTGTTCACAGTCAGTTACAGATCGAACTCCTTGTTCTACT	74
RNY1-446	GGCTGGTCCGAAGGTAGTGAGTTATCTCAATTGATTGTTCACAGTCAGTTACAGATCGAACTCCTTGTTCTA	72
RNY4-447	TACAACCCCCCACTGCTAAATTTGACTGGCT	31
RNY4-448	GGTCCGATGGTAGTGGGTTATCA	23
RNY4-449	GATGGTAGTGGGTTATCAG	19
RNY3-450	TCCCACTGCTTCACTTGACTAG	22
RNY5-451	TCCCCCCACAACCGCGCTTGACTAGCTT	28
RNY5-452	CCACAACCGCGCTTGACTAG	20
RNY4-453	CCACTGCTAAATTTGACTGGCTTT	24
RNY4-454	CAACCCCCCACTGCTAAATTTGACTGGCT	29
RNY3-455	TCCTTCTCCACTCCCACTGCTTCACTTGACTAGCCTT	37
RNY1-456	TCCGAAGGTAGTGAGTTATCTC	22
RNY5-457	CTCCCCCCACAACCGCGCTTGACTAGC	27
RNY4-458	GGCTGGTCCGATGGTAGTGGGTTATCAGAACTTAT	35
RNY4-459	CAGAACTTATTAACATTAGTGTCACTAAAGTTGGTATACAACCCCCCACTGCTAAATTTGACTGGCTT	68
RNY3-460	TTTCTTTGTTCCTTCTCCACTCCCACTGCTTCACTTGACTAGCCTTT	47
RNY3-461	AACCAGTTACAGATTTCTTTGTTCCTTCTCCACTCCCACTGCTTCACTTGACTAGCC	57
RNY1-462	GGCTGGTCCGAAGGTAGTGAGTTATCTCAATTGATTGTTCACAGTCAGTTACAGATCGAACTCCTTGTTCTACTCTTT	78
RNY1-463	GGCTGGTCCGAAGGTAGTGAGTTAT	25
RNY5-464	GTTGTGGGTTATTGT	15
RNY5-465	CCCACAACCGCGCTTGAC	18
RNY4-466	CTGGTCCGATGGTAGTGGGTTATCAGAACTT	31
RNY4-467	ACTAAAGTTGGTATACAACCCCCCACTGCTAAATTTGACTGGCTT	45
RNY3-468	TCCTTCTCCACTCCCACTGCTTCACTTGACTAGCCT	36
RNY3-469	CCACTCCCACTGCTTCACTTGACTAGCC	28
RNY3-470	ACAACCAGTTACAGATTTCTTTGTTCCTTCTCCACTCCCACTGCTTCACTTGACTAGCC	59
RNY1-471	CTCACTACTGCACTTGACTAG	21
RNY4-472	TCCGATGGTAGTGGGTTATCAGAACT	26
RNY4-473	GGTCCGATGGTAGTGGGTTATCAGAACTTATTAACATTAGTGTCACTAAAGTTGGTATACAACCCCCCACTGCTAAATTTGACTGGCTTT	90
RNY4-474	ATGGTAGTGGGTTATCAGAACT	22
RNY3-475	TTCTTTGTTCCTTCTCCACTCCCACTGCTTCACTTGACTAGCCT	44
RNY3-476	AGTTACAGATTTCTTTGTTCCTTCTCCACTCCCACTGCTTCACTTGACTAGCCT	54
RNY1-477	GTCCGAAGGTAGTGAGTTATCTC	23
RNY5-478	TGTCTCCCCCCACAACCGCGCTTGACTAGC	30
RNY4-479	GGCTGGTCCGATGGTAGTGGGTTATCAGAACTTATTAACATTAGTGTCACTAAAGTTGG	59
RNY4-480	GCTGGTCCGATGGTAGTGGGTTAT	24
RNY4-481	CCCCCCACTGCTAAATTTGACT	22
RNY4-482	AGAACTTATTAACATTAGTGTCACTAAAGTTGGTATACAACCCCCCACTGCTAAATTTGACTGGCTTTT	69
RNY4-483	ACCCCCCACTGCTAAATTTGACTGGCTTTT	30
RNY3-484	TTTGTTCCTTCTCCACTCCCACTGCTTCACTTGACTAGCCT	41
RNY3-485	CCCACTGCTTCACTTGACTAGC	22
RNY1-486	TTCTCACTACTGCACTTGACTAGTC	25
RNY1-487	GCTGGTCCGAAGGTAGTGAGTTATC	25
RNY1-488	CCTTCTCACTACTGCACTTGACTAGTCT	28
RNY4-489	GTCCGATGGTAGTGGGTTATCAGAACT	27
RNY4-490	GTCACTAAAGTTGGTATACAACCCCCCACTGCTAAATTTGACTGGCTTT	49
RNY4-491	AGAACTTATTAACATTAGTGTCACTAAAGTTGGTATACAACCCCCCACTGCTAAATTTGACTGGC	65
RNY3-492	TTTCTTTGTTCCTTCTCCACTCCCACTGCTTCACTTGACTAGCC	44
RNY3-493	TTCTCCACTCCCACTGCTTCACTTGACTAGCCTT	34
RNY1-494	TCTCACTACTGCACTTGACTAG	22
RNY1-495	CTTCTCACTACTGCACTTGACTAGTC	26
RNY5-496	AGTTGGTCCGAGTGTTG	17
RNY4-497	TCACTAAAGTTGGTATACAACCCCCCACTGCTAAATTTGACTGGCTTT	48
RNY4-498	GGTCCGATGGTAGTGGGTTATCAGAACTTATTAACATTAGTGTCACTAAAGTTGGTATACAACCCCCCACTGCTAAATTTGACTGGCTT	89
RNY4-499	CAACCCCCCACTGCTAAATTTGACTGGCTTT	31
RNY3-500	TCTTTGTTCCTTCTCCACTCCCACTGCTTCACTTGACTAGCCTTT	45
RNY3-501	CTCCACTCCCACTGCTTCACTTGACTAGCC	30
RNY1-502	GGCTGGTCCGAAGGTAGTGAGTTATCTCAATTGATTGTTCACAGTCAGTTACAGATCGAACTCCTTGTTCTACTCT	76
RNY5-503	ACCGCGCTTGACTAGCTTGCTGTTT	25
RNY4-504	TGGTCCGATGGTAGTGGGTTATCAGAACTTATTAACATTAGTGTCACTAAAGTTGGTATACAACCCCCCACTGCTAAATTTGACTGGCTT	90
RNY4-505	TACAACCCCCCACTGCTAAATTTGACTGGCTTT	33
RNY4-506	GGTCCGATGGTAGTGGGTTATCAGAA	26
RNY4-507	ATACAACCCCCCACTGCTAAATTTGACTGGCT	32
RNY3-508	TGTTCCTTCTCCACTCCCACTGCTTCACTTGACTAGCCTT	40
RNY3-509	AATTGATCACAACCAGTTACAGATTTCTTTGTTCCTTCTCCACTCCCACTGCTTCACTTGACTAGCCTTT	70
RNY1-510	TTTCCCCCCTTCTCACTACTGCACTTGACTAGTC	34
RNY1-511	TCTTTCCCCCCTTCTCACTACTGCACTTGACTAGTC	36
RNY1-512	CTTGTTCTACTCTTTCCCCCCTTCTCACTACTGCACTTGACTAG	44
RNY4-513	TGCTAAATTTGACTGGCTT	19
RNY4-514	TAGTGGGTTATCAGAACTT	19
RNY4-515	GTCCGATGGTAGTGGGTTATCAGAA	25
RNY4-516	GTCACTAAAGTTGGTATACAACCCCCCACTGCTAAATTTGACTGGCTT	48
RNY4-517	CTGGTCCGATGGTAGTGGGTTAT	23
RNY4-518	CCGATGGTAGTGGGTTATCAGAACT	25
RNY3-519	GGCTGGTCCGAGTGCAGTGGTGTTTACAACTAATTGATCACAACCAGTTACAGATTTCTTTGTTCCTTCTCCACTCCCACTGCTTCACTTGACTAGCCTT	100
RNY3-520	CCCACTGCTTCACTTGACTAGCCTTTT	27
RNY1-521	TTCCCCCCTTCTCACTACTGCACTTGACTAGTC	33
RNY1-522	TGGTCCGAAGGTAGTGAGTTATCT	24
RNY1-523	GGCTGGTCCGAAGGTAGTGAGTTATCTCAATTGATTGTTCACAGTCAGTTACAGATCGAACTCCTTGTTCTACTCTT	77
RNY1-524	GCTGGTCCGAAGGTAGTGAGTT	22
RNY1-525	CTCTTTCCCCCCTTCTCACTACTGCACTTGACTAGT	36
RNY1-526	CTCACTACTGCACTTGACTAGTCTTTT	27
RNY4-527	ACTGCTAAATTTGACTG	17
RNY1-528	TCTCACTACTGCACTTGACTAGTCTTTT	28
RNY5-529	AACCGCGCTTGACTAGCT	18
RNY1-530	CTTCTCACTACTGCACTTGACTAGTCT	27
RNY3-531	TCCCACTGCTTCACTTGACTAGC	23
RNY4-532	GGCTGGTCCGATGGT	15
RNY4-533	CTGCTAAATTTGACTGG	17
RNY4-534	CCACTGCTAAATTTGACT	18
RNY5-535	CAACCGCGCTTGACTAGCT	19
RNY1-536	TTCTCACTACTGCACTTGACTAGT	24
RNY5-537	CAACCGCGCTTGACTAGC	18
RNY1-538	TCTCACTACTGCACTTGACTAGTCTTT	27
RNY4-539	ACTGCTAAATTTGACT	16
RNY1-540	TCTCACTACTGCACTTGACT	20
RNY5-541	AGTTGGTCCGAGTGTTGTGGG	21
RNY1-542	CTTGTTCTACTCTTTCCCCCCTTCTCACTACTGCACTTGACTAGT	45
RNY5-543	TGTCTCCCCCCACAACCGCGCTTGACTAGCTTGCTGTT	38
RNY5-544	GTTGTGGGTTATTGTTAAG	19
RNY1-545	CTCACTACTGCACTTGACTAGTCTTT	26
RNY1-546	TTCTCACTACTGCACTTGACTAGTCTT	27
RNY1-547	CACTACTGCACTTGACTAGTC	21
RNY4-548	TGCTAAATTTGACTGG	16
RNY3-549	TCTCCACTCCCACTGCTTCACTTGACTAGC	30
RNY5-550	GAGTGTTGTGGGTTATTGTT	20
RNY4-551	TGCTAAATTTGACTGGCT	18
RNY4-552	TAAATTTGACTGGCT	15
RNY3-553	TCTTTGTTCCTTCTCCACTCCCACTGCTTCACTTGACTAGCC	42
RNY4-554	GCTAAATTTGACTGGCT	17
RNY3-555	TTCTTTGTTCCTTCTCCACTCCCACTGCTTCACTTGACTAGCCTT	45
RNY3-556	TCTCCACTCCCACTGCTTCACTTGACTAGCC	31
RNY3-557	ACTGCTTCACTTGACT	16
RNY4-558	CCCACTGCTAAATTTGA	17
RNY4-559	CACTGCTAAATTTGACTG	18
RNY3-560	TTTGTTCCTTCTCCACTCCCACTGCTTCACTTGACTAGCC	40
RNY1-561	CTTCTCACTACTGCACTTGACTAGT	25
RNY1-562	CACTACTGCACTTGACTAGT	20
RNY4-563	CTGCTAAATTTGACTGGC	18
RNY4-564	CTGCTAAATTTGACTG	16
RNY3-565	TTTCTTTGTTCCTTCTCCACTCCCACTGCTTCACTTGACTAGC	43
RNY3-566	ACTGCTTCACTTGACTAG	18
RNY3-567	ACAACCAGTTACAGATTTCTTTGTTCCTTCTCCACTCCCACTGCTTCACTTGACTAGCCTT	61
RNY1-568	TTCTCACTACTGCACTTGACT	21
RNY3-569	TTCCTTCTCCACTCCCACTGCTTCACTTGACTAGCCT	37
RNY1-570	GGCTGGTCCGAAGGTAGTGAGTTATCTCAATTGATTGTTCACAGTCAGTTACAGATCGAACTCCTTGTTCTACTCTTTCCCCCCTTCTCACTACTGCACTTGACT	105
RNY1-571	CCCCTTCTCACTACTGCACTTGACTAGTC	29
RNY5-572	GTGGGTTATTGTTAAG	16
RNY5-573	CCCCCCACAACCGCGCTTGAC	21
RNY4-574	CCACTGCTAAATTTGAC	17
RNY1-575	CTCTTTCCCCCCTTCTCACTACTGCACTTGACTAGTC	37
RNY1-576	CACTACTGCACTTGACTAGTCTTTT	25
RNY5-577	GTCTCCCCCCACAACCGCGCTTGACTAGC	29
RNY4-578	CACTGCTAAATTTGACTGG	19
RNY4-579	AAATTTGACTGGCTTT	16
RNY3-580	TTGTTCCTTCTCCACTCCCACTGCTTCACTTGACTAGCCTT	41
RNY3-581	CTTCTCCACTCCCACTGCTTCACTTGACTAGCC	33
RNY3-582	CTCCACTCCCACTGCTTCACTTGACTAGCCTTT	33
RNY4-583	GCTGGTCCGATGGTAG	16
RNY4-584	CCACTGCTAAATTTGACTGGCTTTTT	26
RNY3-585	CTTCTCCACTCCCACTGCTTCACTTGACTAGC	32
RNY1-586	TTCTCACTACTGCACTTGACTAGTCT	26
RNY1-587	CTTGTTCTACTCTTTCCCCCCTTCTCACTACTGCACTTGACTAGTC	46
RNY1-588	CTCACTACTGCACTTGACTAGTCT	24
RNY1-589	CCTTCTCACTACTGCACTTGACTAGTC	27
RNY5-590	CAACCGCGCTTGACTAGCTTGCTGTTT	27
RNY5-591	ATTGTCTCCCCCCACAACCGCGCTTGACTAGCTTGCTGTTT	41
RNY4-592	ATACAACCCCCCACTGCTAAATTTGACTGGC	31
RNY4-593	GCTAAATTTGACTGG	15
RNY4-594	CCCCACTGCTAAATT	15
RNY4-595	CAACCCCCCACTGCTAAATTTGACTGGC	28
RNY4-596	AAATTTGACTGGCTTTTT	18
RNY3-597	CCCACTGCTTCACTTGACT	19
RNY1-598	ACTCTTTCCCCCCTTCTCACTACTGCACTTGACTAGT	37
RNY5-599	CCACAACCGCGCTTGACTA	19
RNY4-600	GGCTGGTCCGATGGTAGTGG	20
RNY3-601	TGTTCCTTCTCCACTCCCACTGCTTCACTTGACTAGCCT	39
RNY3-602	CCCACTGCTTCACTTGACTAG	21
RNY3-603	CACTCCCACTGCTTCACTTGACTAGCC	27
RNY1-604	CCCCCTTCTCACTACTGCACTTGACTAGT	29
RNY5-605	CCGAGTGTTGTGGGTTATTGTT	22
RNY4-606	GCTGGTCCGATGGTAGT	17
RNY4-607	CTGCTAAATTTGACTGGCTTT	21
RNY4-608	AACCCCCCACTGCTAAATTTGACT	24
RNY3-609	TTTGTTCCTTCTCCACTCCCACTGCTTCACTTGACTAGCCTTT	43
RNY3-610	CCCACTGCTTCACTTGACTAGCCTTT	26
RNY1-611	TTCTCACTACTGCACTTGACTAG	23
RNY1-612	TCACTACTGCACTTGACTAGTC	22
RNY1-613	CTCACTACTGCACTTGACT	19
RNY1-614	CCCTTCTCACTACTGCACTTGACTAGTC	28
RNY1-615	CCCCCCTTCTCACTACTGCACTTGACTAGT	30
RNY1-616	CACTACTGCACTTGACTAGTCTTT	24
RNY5-617	AGTTGGTCCGAGTGTTGTGGGTTATT	26
RNY4-618	GCTGGTCCGATGGTAGTG	18
RNY4-619	CAGAACTTATTAACATTAGTGTCACTAAAGTTGGTATACAACCCCCCACTGCTAAATTTGACTGGCTTT	69
RNY4-620	CACTGCTAAATTTGACT	17
RNY5-621	TGGTCCGAGTGTTGTGGGTTATTGTTAAG	29
RNY5-622	CTCCCCCCACAACCGCGCTTGACTAGCTTGCTG	33
RNY5-623	CCCCCCACAACCGCGC	16
RNY5-624	ATTGTCTCCCCCCACAACCGCGCTTGACTAGCTTG	35
RNY4-625	AAAGTTGGTATACAACCCCCCACTGCTAAATTTGACTGGCTT	42
RNY3-626	CCTTCTCCACTCCCACTGCTTCACTTGACTAG	32
RNY3-627	CCACTCCCACTGCTTCACTTGACTAGC	27
RNY3-628	ACTCCCACTGCTTCACTTGAC	21
RNY1-629	CTTGTTCTACTCTTTCCCCCCTTCTCACTACTGCACTTGACTAGTCT	47
RNY1-630	CTTCTCACTACTGCACTTGACT	22
RNY1-631	ACTCTTTCCCCCCTTCTCACTACTGCACTTGACTAGTC	38
RNY5-632	TCCCCCCACAACCGCGCTTGACTAGCTTGC	30
RNY5-633	AACCGCGCTTGACTAG	16
RNY4-634	AAATTTGACTGGCTTTT	17
RNY3-635	TGTTCCTTCTCCACTCCCACTGCTTCACTTGACTAGCC	38
RNY1-636	TTGTTCTACTCTTTCCCCCCTTCTCACTACTGCACTTGACTAG	43
RNY1-637	TGTTCTACTCTTTCCCCCCTTCTCACTACTGCACTTGACTAGT	43
RNY1-638	TCCCCCCTTCTCACTACTGCACTTGACTAGTCT	33
RNY1-639	GCTGGTCCGAAGGTAG	16
RNY1-640	CTTCTCACTACTGCACTTGACTAG	24
RNY1-641	CTCACTACTGCACTTGACTAGTCTT	25
RNY1-642	CACTACTGCACTTGACTAG	19
RNY5-643	TCTCCCCCCACAACCGCGCTTGACTAGCTTGCTG	34
RNY5-644	CCCCCACAACCGCGCTTGAC	20
RNY5-645	CAACCGCGCTTGACT	15
RNY4-646	TACAACCCCCCACTGCTAAATTTGACTGG	29
RNY3-647	TCTTTGTTCCTTCTCCACTCCCACTGCTTCACTTGACTAG	40
RNY3-648	CTCCCACTGCTTCACTTGACTAGCCTT	27
RNY3-649	CTCCCACTGCTTCACTTGACT	21
RNY3-650	ACTCCCACTGCTTCACTTG	19
RNY1-651	TTCCCCCCTTCTCACTACTGCACTTGACTAGT	32
RNY1-652	GGCTGGTCCGAAGGTAGTGAGT	22
RNY1-653	CTTTCCCCCCTTCTCACTACTGCACTTGACTAGT	34
RNY5-654	TGTTGTGGGTTATTGT	16
RNY5-655	TGTGGGTTATTGTTAA	16
RNY5-656	GTTGTGGGTTATTGTTAA	18
RNY5-657	GTTGGTCCGAGTGTTGTGGGTTATTGT	27
RNY5-658	CCCCCCACAACCGCGCT	17
RNY5-659	CCCCACAACCGCGCTTG	17
RNY5-660	CAACCGCGCTTGACTAG	17
RNY4-661	TCCGATGGTAGTGGGTTATCAG	22
RNY4-662	CAACCCCCCACTGCTAAATTTGACTGG	27
RNY4-663	AAAGTTGGTATACAACCCCCCACTGCTAAATTTGACTGGCTTT	43
RNY3-664	CTTTGTTCCTTCTCCACTCCCACTGCTTCACTTGACTAGCCTT	43
RNY3-665	CTTCTCCACTCCCACTGCTTCACTTGACTAGCCTTT	36
RNY3-666	CTCCACTCCCACTGCTTCACTTGACTAGC	29
RNY3-667	CCTTCTCCACTCCCACTGCTTCACTTGACTAGCC	34
RNY3-668	CACTCCCACTGCTTCACTTGACTAGCCT	28
RNY1-669	GTCCGAAGGTAGTGAGTTATCTCAAT	26
RNY1-670	CTTCTCACTACTGCACTTG	19
RNY1-671	CTGGTCCGAAGGTAGTGAGTTATCTCAATT	30
RNY1-672	CTCTTTCCCCCCTTCTCACTACTGCACTTGACTAG	35
RNY1-673	CCTTCTCACTACTGCACTTGACTAGTCTTT	30
RNY5-674	TTGTCTCCCCCCACAACCGCGCTTGACTAGCTTGCTGTTT	40
RNY4-675	TGGTAGTGGGTTATC	15
RNY4-676	GATGGTAGTGGGTTATCAGAACT	23
RNY3-677	GGCTGGTCCGAGTGCAGTGGTGTTTACAACTAATTGATCACAACCAGTTACAGATTTCTTTGTTCCTTCTCCACTCCCACTGCTTCACTTGACTAGCCT	99
RNY4-678	TGGTCCGATGGTAGTGGGTTATCAGAACTTATTAACATTAGTGTCACTAAAGTTGGTATACAACCCCCCACTGCTAAATTTGACTGGCTTT	91
RNY4-679	GCTGGTCCGATGGTAGTGGGTTATCAGAACTTATTAACATTAGTGTCACTAAAGTTGGTATACAACCCCCCACTGCTAAATTTGACTGGCTTTT	94
RNY3-680	TTCACTTGACTAGCCTT	17
RNY4-681	GCTGGTCCGATGGTAGTGGGTT	22
RNY4-682	CTGGTCCGATGGTAGTGGGTTATCAGAACTTATTAACATTAGTGTCACTAAAGTTGGTATACAACCCCCCACTGCTAAATTTGACTGGCT	90
RNY4-683	CCCCACTGCTAAATTT	16
RNY1-684	CCGAAGGTAGTGAGTTATCTCAAT	24
RNY4-685	TACAACCCCCCACTGCTAAATTTGACTGGC	30
RNY4-686	CCCCACTGCTAAATTTG	17
RNY3-687	AATTGATCACAACCAGTTACAGATTTCTTTGTTCCTTCTCCACTCCCACTGCTTCACTTGACTAGCC	67
RNY3-688	CCACTCCCACTGCTTCACTTGACTAGCCTTT	31
RNY1-689	CCCCCTTCTCACTACTGCACTTGACTAGTCTT	32
RNY3-690	CCACTCCCACTGCTTCACTTGACT	24
RNY1-691	CCTTCTCACTACTGCACTTGACTAGT	26
RNY3-692	CCACTCCCACTGCTTCACTTGACTAG	26
RNY1-693	CCCCTTCTCACTACTGCACTTGACTAGTCT	30
RNY1-694	CCCCCTTCTCACTACTGCACTTGACTAGTCT	31
RNY1-695	GGCTGGTCCGAAGGTAGTGAGTTATCTCAATTGATTGTTCACAGTCAGTTACAGATCGAACTCCTTGTTCTACTCTTTCCCCCCTTCTCACTACTGCACTTGACTAGTCTT	111
RNY3-696	TCTTTGTTCCTTCTCCACTCCCACTGCTTCACTTGACTAGC	41
RNY3-697	TTTCTTTGTTCCTTCTCCACTCCCACTGCTTCACTTGACTAG	42
RNY1-698	CTTCTCACTACTGCACTTGACTAGTCTTT	29
RNY1-699	CCCCCTTCTCACTACTGCACTTGACTAGTC	30
RNY1-700	CCCCCCTTCTCACTACTGCACTTGACTAGTC	31
RNY1-701	GGCTGGTCCGAAGGTAGTGAGTTATCTCAATTGATTGTTCACAGTCAGTTACAGATCGAACTCCTTGTTCTACTCTTTCCCCCCTTCTCACTACTGCACTTGACTAGTCT	110
RNY1-702	CTTTCCCCCCTTCTCACTACTGCACTTGACTAGTC	35
RNY3-703	TTTCTTTGTTCCTTCTCCACTCCCACTGCTTCACTTGACT	40
RNY3-704	CCTTCTCCACTCCCACTGCTTCACTTGACTAGC	33
RNY1-705	CCCCCCTTCTCACTACTGCACTTGACTAGTCTT	33
RNY5-706	TTGGTCCGAGTGTTGTGGGTTATTGT	26
RNY1-707	CTCTTTCCCCCCTTCTCACTACTGCACTTGACTAGTCT	38
RNY3-708	CCTTCTCCACTCCCACTGCTTCACTTGACTAGCCTTT	37
RNY5-709	TTGGTCCGAGTGTTGTGGGTTATTGTTAAGTTGATTTAACATTGTCTCCCCCCACAACCGCGCTTGACTAGCTTG	75
RNY3-710	TTTGTTCCTTCTCCACTCCCACTGCTTCACTTGACTAG	38
RNY3-711	TTGTTCCTTCTCCACTCCCACTGCTTCACTTGACTAGCCT	40
RNY1-712	CCCCCCTTCTCACTACTGCACTTGACTAGTCT	32
RNY3-713	TTTGTTCCTTCTCCACTCCCACTGCTTCACTTGACTAGC	39
RNY1-714	CCTTCTCACTACTGCACTTGACTAG	25
RNY1-715	TCCCCCCTTCTCACTACTGCACTTGACTAGTC	32
RNY4-716	CACTGCTAAATTTGACTGGCTTT	23
RNY3-717	TTGATCACAACCAGTTACAGATTTCTTTGTTCCTTCTCCACTCCCACTGCTTCACTTGACTAGCCT	66
RNY1-718	TTTCCCCCCTTCTCACTACTGCACTTGACTAGT	33
RNY1-719	TCTTTCCCCCCTTCTCACTACTGCACTTGACTAGT	35
RNY1-720	CTTTCCCCCCTTCTCACTACTGCACTTGACTAGTCT	36
RNY1-721	ACTCTTTCCCCCCTTCTCACTACTGCACTTGACTAG	36
RNY5-722	TGTCTCCCCCCACAACCGCGCTTGACTAGCTTG	33
RNY4-723	GTAGTGGGTTATCAGAACT	19
RNY4-724	CCACTGCTAAATTTGACTGGCTTTT	25
RNY1-725	TGTTCTACTCTTTCCCCCCTTCTCACTACTGCACTTGACTAGTCTT	46
RNY1-726	CTTTCCCCCCTTCTCACTACTGCACTTGACTAGTCTT	37
RNY4-727	ATACAACCCCCCACTGCTAAATTTGACTGGCTTTT	35
RNY3-728	CTCCCACTGCTTCACTTGACTAGCCT	26
RNY1-729	CCCTTCTCACTACTGCACTTGACTAGT	27
RNY4-730	TGCTAAATTTGACTGGCTTT	20
RNY3-731	TCCCACTGCTTCACTTGACTAGCCT	25
RNY1-732	ACTCTTTCCCCCCTTCTCACTACTGCACTTGACTAGTCT	39
RNY4-733	AGTGTCACTAAAGTTGGTATACAACCCCCCACTGCTAAATTTGACTGGCTTTT	53
RNY3-734	TCTTTGTTCCTTCTCCACTCCCACTGCTTCACTTGACT	38
RNY3-735	TCTCCACTCCCACTGCTTCACTTGACTAG	29
RNY3-736	TCCCACTGCTTCACTTGACTAGCC	24
RNY3-737	GATTTCTTTGTTCCTTCTCCACTCCCACTGCTTCACTTGACTAGCCT	47
RNY3-738	CCACTGCTTCACTTGACTAGCCT	23
RNY5-739	CGCTTGACTAGCTTGCTGTTT	21
RNY3-740	TTCTTTGTTCCTTCTCCACTCCCACTGCTTCACTTGACTAGCC	43
RNY1-741	TTGTTCTACTCTTTCCCCCCTTCTCACTACTGCACTTGACTAGTCT	46
RNY1-742	CCTTCTCACTACTGCACTTGACT	23
RNY3-743	TTCTCCACTCCCACTGCTTCACTTGACTAGCCT	33
RNY3-744	CCACTGCTTCACTTGACTAGCCTT	24
RNY1-745	TTGTTCTACTCTTTCCCCCCTTCTCACTACTGCACTTGACTAGTCTT	47
RNY4-746	ATCAGAACTTATTAACATTAGTGTCACTAAAGTTGGTATACAACCCCCCACTGCTAAATTTGACTGGCT	69
RNY3-747	CCTTCTCCACTCCCACTGCTTCACTTGACT	30
RNY1-748	TTGTTCTACTCTTTCCCCCCTTCTCACTACTGCACTTGACTAGTC	45
RNY1-749	CACTACTGCACTTGACTAGTCT	22
RNY5-750	TTAACATTGTCTCCCCCCACAACCGCGCTTGACTAGCTTG	40
RNY5-751	AGTTGGTCCGAGTGTTGTGG	20
RNY4-752	TTAACATTAGTGTCACTAAAGTTGGTATACAACCCCCCACTGCTAAATTTGACTGGCTT	59
RNY1-753	TCTTTCCCCCCTTCTCACTACTGCACTTGACTAGTCTTT	39
RNY4-754	TAAATTTGACTGGCTTT	17
RNY4-755	CAACCCCCCACTGCTAAATTTGACTGGCTTTT	32
RNY3-756	TGATCACAACCAGTTACAGATTTCTTTGTTCCTTCTCCACTCCCACTGCTTCACTTGACTAGCCTT	66
RNY3-757	ATTTCTTTGTTCCTTCTCCACTCCCACTGCTTCACTTGACTAGCCTT	47
RNY3-758	AACCAGTTACAGATTTCTTTGTTCCTTCTCCACTCCCACTGCTTCACTTGACTAGCCTTT	60
RNY1-759	TTCCCCCCTTCTCACTACTGCACTTGACTAGTCTTT	36
RNY1-760	TCCCCCCTTCTCACTACTGCACTTGACTAGT	31
RNY1-761	CCCCCTTCTCACTACTGCACTTGACTAG	28
RNY5-762	CCACAACCGCGCTTGACTAGCTTG	24
RNY5-763	CCACAACCGCGCTTGACTAGCTT	23
RNY3-764	TTCCTTCTCCACTCCCACTGCTTCACTTGACTAGCC	36
RNY3-765	ACAACCAGTTACAGATTTCTTTGTTCCTTCTCCACTCCCACTGCTTCACTTGACTAGC	58
RNY1-766	TGTTCTACTCTTTCCCCCCTTCTCACTACTGCACTTGACTAGTCT	45
RNY5-767	GTCTCCCCCCACAACCGCGCTTGACTAGCTTGCTGT	36
RNY5-768	GTCCGAGTGTTGTGGGTTATTGTT	24
RNY3-769	CTTCACTTGACTAGCCTT	18
RNY3-770	CACAACCAGTTACAGATTTCTTTGTTCCTTCTCCACTCCCACTGCTTCACTTGACTAGCCTT	62
RNY1-771	CTTTCCCCCCTTCTCACTACTGCACTTGACTAG	33
RNY5-772	AGTTGGTCCGAGTGTTGTGGGTTATTGTTAA	31
RNY4-773	TTGGTATACAACCCCCCACTGCTAAATTTGACTGGCTT	38
RNY4-774	TCCGATGGTAGTGGGTTATC	20
RNY3-775	TTGATCACAACCAGTTACAGATTTCTTTGTTCCTTCTCCACTCCCACTGCTTCACTTGACTAGCCTT	67
RNY3-776	GGCTGGTCCGAGTGCAGTGGTGTTTACAACTAATTGATCACAACCAGTTACAGATTTCTTTGTTCCTTCTCCACTCCCACTGCTTCACTTGACTA	95
RNY3-777	ACAGATTTCTTTGTTCCTTCTCCACTCCCACTGCTTCACTTGACTAGCC	49
RNY1-778	AGATCGAACTCCTTGTTCTACTCTTTCCCCCCTTCTCACTACTGCACTTGACTAGTCT	58
RNY5-779	GTGTTGTGGGTTATTGTT	18
RNY4-780	GTCCGATGGTAGTGGGTTATC	21
RNY4-781	CCGATGGTAGTGGGTTATC	19
RNY1-782	GGCTGGTCCGAAGGTAGTGAGTTATCTCAATTGATTGTT	39
RNY1-783	CCTTGTTCTACTCTTTCCCCCCTTCTCACTACTGCACTTGACTAGTCTT	49
RNY1-784	CCCTTCTCACTACTGCACTTGACTAGTCTTT	31
RNY1-785	CCCCTTCTCACTACTGCACTTGACTAGTCTTT	32
RNY1-786	CCCCCTTCTCACTACTGCACTTGACTAGTCTTT	33
RNY5-787	TTAACATTGTCTCCCCCCACAACCGCGCTTGACTAGCTTGCTGTTT	46
RNY5-788	GTTGGTCCGAGTGTTGTGGGTTATTGTTAAGTTGATTTAACATTGTCTCCCCCCACAACCGCGCTTGACTAGCTTG	76
RNY4-789	TGTCACTAAAGTTGGTATACAACCCCCCACTGCTAAATTTGACTGGCTTT	50
RNY4-790	CACTAAAGTTGGTATACAACCCCCCACTGCTAAATTTGACTGGCTTT	47
RNY3-791	TTTCTTTGTTCCTTCTCCACTCCCACTGCTTCACTTGACTAGCCTTTT	48
RNY3-792	TCCCACTGCTTCACTTGACTAGCCTTT	27
RNY3-793	TCCACTCCCACTGCTTCACTTGACTAGCC	29
RNY3-794	GCTTCACTTGACTAGCCTT	19
RNY1-795	TTTCCCCCCTTCTCACTACTGCACTTGACTAGTCTTT	37
RNY1-796	TGTTCTACTCTTTCCCCCCTTCTCACTACTGCACTTGACTAGTC	44
RNY5-797	TTGGTCCGAGTGTTGTGGGTTATTG	25
RNY5-798	TGTCTCCCCCCACAACCGCGCTTGACTAGCTT	32
RNY5-799	TGGTCCGAGTGTTGTGGGTTATTGTTAAGTTGATTTAACATTGTCTCCCCCCACAACCGCGCTTGACTAGCTTG	74
RNY5-800	TGATTTAACATTGTCTCCCCCCACAACCGCGCTTGACTAGCTTG	44
RNY5-801	CTCCCCCCACAACCGCGCTTGACTAGCTTGCT	32
RNY4-802	TTAACATTAGTGTCACTAAAGTTGGTATACAACCCCCCACTGCTAAATTTGACTGGCTTT	60
RNY4-803	GGCTGGTCCGATGGTAGTGGGTTATCAGAACTTATTAACATTAGTGTCACT	51
RNY4-804	GCTAAATTTGACTGGCTTTT	20
RNY4-805	GCTAAATTTGACTGGCTTT	19
RNY4-806	CTTATTAACATTAGTGTCACTAAAGTTGGTATACAACCCCCCACTGCTAAATTTGACTGGCTTT	64
RNY4-807	CACTAAAGTTGGTATACAACCCCCCACTGCTAAATTTGACTGGCTT	46
RNY3-808	TTTCTTTGTTCCTTCTCCACTCCCACTGCTTCACTTGAC	39
RNY3-809	TCCACTCCCACTGCTTCACTTGACTAGC	28
RNY3-810	CTTCTCCACTCCCACTGCTTCACTTGACT	29
RNY3-811	CTCCACTCCCACTGCTTCACTTGACTAG	28
RNY3-812	CCACTCCCACTGCTTCACTTGACTAGCCTTTT	32
RNY3-813	AATTGATCACAACCAGTTACAGATTTCTTTGTTCCTTCTCCACTCCCACTGCTTCACTTGACTAG	65
RNY1-814	TCCGAAGGTAGTGAGTTATCTCAAT	25
RNY1-815	TACTCTTTCCCCCCTTCTCACTACTGCACTTGACTAGTCTT	41
RNY5-816	TGATTTAACATTGTCTCCCCCCACAACCGCGCTTGACTAGCT	42
RNY5-817	TAAGTTGATTTAACATTGTCTCCCCCCACAACCGCGCTTGACTAGCTTG	49
RNY5-818	GTTGGTCCGAGTGTTGTGGGTTATTGTTAAGTTGATTTAACATTGTCTCCCCCCACAACCGCGCTTGACTAGCTTGCTGTTT	82
RNY5-819	GTCTCCCCCCACAACCGCGCTTGACTAGCTT	31
RNY5-820	GGTCCGAGTGTTGTGGGTTATTGT	24
RNY5-821	CTCCCCCCACAACCGCGCTTGACTAG	26
RNY4-822	ACTGCTAAATTTGACTGGCTTTTT	24
RNY3-823	TTGATCACAACCAGTTACAGATTTCTTTGTTCCTTCTCCACTCCCACTGCTTCACTTGACTAGCC	65
RNY3-824	TGATCACAACCAGTTACAGATTTCTTTGTTCCTTCTCCACTCCCACTGCTTCACTTGACTAGCCT	65
RNY3-825	GTTCCTTCTCCACTCCCACTGCTTCACTTGACTAGCCTT	39
RNY3-826	CTTTGTTCCTTCTCCACTCCCACTGCTTCACTTGACTAGCCT	42
RNY3-827	CACTCCCACTGCTTCACTTGACTAGCCTTT	30
RNY3-828	CACTCCCACTGCTTCACTTGACTAGC	26
RNY3-829	AGATTTCTTTGTTCCTTCTCCACTCCCACTGCTTCACTTGACTAGCC	47
RNY3-830	ACTGCTTCACTTGACTAGCCTT	22
RNY3-831	AACCAGTTACAGATTTCTTTGTTCCTTCTCCACTCCCACTGCTTCACTTGACTAGC	56
RNY1-832	TGGTCCGAAGGTAGTGAGTTATCTCAA	27
RNY1-833	GGCTGGTCCGAAGGTAGTGAGTTATCTCAATTGATTGTTCACAGTCAGTTACAGATCGAACTCCTTGTTCTACTCTTTCCCCCCTTCTCACTACTGCACTTGACTAGTC	109
RNY1-834	CCTTGTTCTACTCTTTCCCCCCTTCTCACTACTGCACTTGACTAGTCT	48
RNY1-835	AGATCGAACTCCTTGTTCTACTCTTTCCCCCCTTCTCACTACTGCACTTGACTAGTC	57
RNY5-836	TTGGTCCGAGTGTTGTGGGTTATTGTTAAGTTGATTTAACATTGTCTCCCCCCACAACCGCGCTTGACTAGCTT	74
RNY5-837	CACAACCGCGCTTGACTAGCTTGCTGT	27
RNY4-838	GTCACTAAAGTTGGTATACAACCCCCCACTGCTAAATTTGACTGGCT	47
RNY4-839	AGTGTCACTAAAGTTGGTATACAACCCCCCACTGCTAAATTTGACTGGC	49
RNY4-840	ACCCCCCACTGCTAAATTTGACTG	24
RNY3-841	TTCTTTGTTCCTTCTCCACTCCCACTGCTTCACTTGACTAGCCTTT	46
RNY3-842	TCTCCACTCCCACTGCTTCACTTGACT	27
RNY3-843	TCACTTGACTAGCCTT	16
RNY3-844	GTTCCTTCTCCACTCCCACTGCTTCACTTGACTAGCCT	38
RNY3-845	GCTGGTCCGAGTGCAGTGGTGTTTACAACTAATTGATCACAACCAGTTACAGATTTCTTTGTTCCTTCTCCACTCCCACTGCTTCACTTGACT	93
RNY3-846	ACTCCCACTGCTTCACTTGACTAGCCTTTT	30
RNY1-847	TTCTCACTACTGCACTTGACTAGTCTTT	28
RNY1-848	TTCCCCCCTTCTCACTACTGCACTTGACTAG	31
RNY1-849	CCCTTCTCACTACTGCACTTGACTAG	26
RNY1-850	CCCCCCTTCTCACTACTGCACTTGACTAG	29
RNY1-851	ACTCTTTCCCCCCTTCTCACTACTGCACTTGACT	34
RNY5-852	TGACTAGCTTGCTGT	15
RNY5-853	GTTGGTCCGAGTGTTGTGGGTTATTGTTAAG	31
RNY4-854	TGTCACTAAAGTTGGTATACAACCCCCCACTGCTAAATTTGACTGGCTT	49
RNY4-855	TGCTAAATTTGACTGGCTTTT	21
RNY4-856	CTTATTAACATTAGTGTCACTAAAGTTGGTATACAACCCCCCACTGCTAAATTTGACTGGCTT	63
RNY4-857	ACAACCCCCCACTGCTAAATTTGACT	26
RNY3-858	TGATCACAACCAGTTACAGATTTCTTTGTTCCTTCTCCACTCCCACTGCTTCACTTGACTAGCC	64
RNY3-859	CTTCTCCACTCCCACTGCTTCACTTGACTAG	31
RNY3-860	CTAATTGATCACAACCAGTTACAGATTTCTTTGTTCCTTCTCCACTCCCACTGCTTCACTTGACTAGCCTT	71
RNY3-861	CACAACCAGTTACAGATTTCTTTGTTCCTTCTCCACTCCCACTGCTTCACTTGACTAGCCT	61
RNY3-862	ATTGATCACAACCAGTTACAGATTTCTTTGTTCCTTCTCCACTCCCACTGCTTCACTTGACTAGCCTT	68
RNY1-863	TTGTTCTACTCTTTCCCCCCTTCTCACTACTGCACTTGACTAGT	44
RNY1-864	TTCCCCCCTTCTCACTACTGCACTTGACT	29
RNY1-865	CTTGTTCTACTCTTTCCCCCCTTCTCACTACTGCACTTGACTAGTCTTT	49
RNY1-866	AGGTAGTGAGTTATCTCAAT	20
RNY5-867	TTGGTCCGAGTGTTGTGGGTTATTGTTAAGTTGATTTAACATTGTCTCCCCCCACAACCGCGCTTGACTAGCTTGCTGTTT	81
RNY5-868	GTTGGTCCGAGTGTTGTGGGTTATTG	26
RNY5-869	CCACAACCGCGCTTGACTAGCTTGC	25
RNY5-870	ATTGTCTCCCCCCACAACCGCGCTTGACTAGCTTGCTGTTTT	42
RNY4-871	TTGGTATACAACCCCCCACTGCTAAATTTGACTGGCTTT	39
RNY4-872	TGGTCCGATGGTAGTGGGTTATCAGA	26
RNY4-873	TCAGAACTTATTAACATTAGTGTCACTAAAGTTGGTATACAACCCCCCACTGCTAAATTTGACTGGCTT	69
RNY4-874	TAGTGTCACTAAAGTTGGTATACAACCCCCCACTGCTAAATTTGACTGGCTT	52
RNY4-875	TAACATTAGTGTCACTAAAGTTGGTATACAACCCCCCACTGCTAAATTTGACTGGCTT	58
RNY4-876	GGTATACAACCCCCCACTGCTAAATTTGACTGGCTT	36
RNY4-877	GGCTGGTCCGATGGTAGTGGGTTATCAGAACTTATTAACATTAGTGTCACTAAAGT	56
RNY4-878	CTGGTCCGATGGTAGTGGGTT	21
RNY4-879	CTGGTCCGATGGTAG	15
RNY4-880	ACTAAAGTTGGTATACAACCCCCCACTGCTAAATTTGACTGGCT	44
RNY3-881	TTCTTTGTTCCTTCTCCACTCCCACTGCTTCACTTGACT	39
RNY3-882	GGCTGGTCCGAGTGCAGTGGTGTTTACAACTAATTGATCACAACCAGTTACAGATTTCTTTGTTCCTTCTCCACTCCCACTGCTTCACTTGAC	93
RNY3-883	GGCTGGTCCGAGTGCAGTGGTGTTTAC	27
RNY3-884	CTAATTGATCACAACCAGTTACAGATTTCTTTGTTCCTTCTCCACTCCCACTGCTTCACTTGACTAGCCT	70
RNY3-885	CAGATTTCTTTGTTCCTTCTCCACTCCCACTGCTTCACTTGACTAGCCTT	50
RNY3-886	CACTTGACTAGCCTT	15
RNY3-887	ATTTCTTTGTTCCTTCTCCACTCCCACTGCTTCACTTGACTAGCCT	46
RNY1-888	TCACTACTGCACTTGACTAGTCTT	24
RNY1-889	TACTCTTTCCCCCCTTCTCACTACTGCACTTGACTAGTCT	40
RNY1-890	GGTAGTGAGTTATCTC	16
RNY1-891	GCTGGTCCGAAGGTAGTGAGTTATCTCAATTG	32
RNY1-892	CCTTGTTCTACTCTTTCCCCCCTTCTCACTACTGCACTTGACTAGTC	47
RNY1-893	CCTTGTTCTACTCTTTCCCCCCTTCTCACTACTGCACTTGACTAGT	46
RNY1-894	CCCCTTCTCACTACTGCACTTGACTAG	27
RNY1-895	CACTACTGCACTTGACTAGTCTT	23
RNY1-896	AGATCGAACTCCTTGTTCTACTCTTTCCCCCCTTCTCACTACTGCACTTGACTAGTCTT	59
RNY1-897	ACTCTTTCCCCCCTTCTCACTACTGCACTTGACTAGTCTTT	41
RNY5-898	TGTTGTGGGTTATTGTTAAG	20
RNY5-899	CCCCACAACCGCGCTT	16
RNY4-900	AGTGGGTTATCAGAACTTATTAACATTAGTGTCACTAAAGTTGGT	45
RNY3-901	GGCTGGTCCGAGTGCAGTGGTGTTTACAAC	30
RNY5-902	CCCCCACAACCGCGC	15
RNY4-903	CTGGTCCGATGGTAGT	16
RNY4-904	GCTGGTCCGATGGTA	15
RNY5-905	CCCCACAACCGCGCTTGA	18
RNY5-906	ATTGTCTCCCCCCACAACCGCGCTTGACTAGCTTGCTGTT	40
RNY4-907	GGCTGGTCCGATGGTA	16
RNY4-908	CCCACTGCTAAATTTG	16
RNY5-909	CCCCCCACAACCGCGCTTGA	20
RNY4-910	TCACTAAAGTTGGTATACAACCCCCCACTGCTAAATTTGACTGGCT	46
RNY3-911	TCCACTCCCACTGCTTCACTTGACTAGCCTTT	32
RNY5-912	GTCTCCCCCCACAACCGCGCTTGACTAGCTTGCTG	35
RNY4-913	GGTTATCAGAACTTATTAACATTAGTGTCACTAAAGTTGGTATACAACCCCCCACTGCTAAATTTGACTGGCTT	74
RNY4-914	CGATGGTAGTGGGTTATC	18
RNY3-915	TTCACTTGACTAGCCTTT	18
RNY3-916	GGCTGGTCCGAGTGCAGTGGTGTTTACAACT	31
RNY1-917	GCTGGTCCGAAGGTAGTGAGTTATCTCAATTGATTGTTCACAGTCAGTTACAGATCGAACTCCTTGTTCT	70
RNY4-918	TGGTCCGATGGTAGTGGGTTAT	22
RNY4-919	TATACAACCCCCCACTGCTAAATTTGACTGGC	32
RNY4-920	GGCTGGTCCGATGGTAGTGGGTTATCAGAACTTATTAACATTAGTGTCACTAAAGTTG	58
RNY1-921	GGCTGGTCCGAAGGTAGTGAGTTA	24
RNY1-922	GTAGTGAGTTATCTC	15
RNY1-923	GTAGTGAGTTATCTCAAT	18
RNY3-924	TCACTTGACTAGCCT	15
RNY4-925	ATGGTAGTGGGTTATC	16
RNY5-926	TGGTCCGAGTGTTGT	15
RNY1-927	TGTTCTACTCTTTCCCCCCTTCTCACTACTGCACTTGACTAG	42
RNY4-928	GGCTGGTCCGATGGTAGTGGGTTATCAGAACTTATTAACATTAGTGTCACTAAAGTTGGTATAC	64
RNY3-929	TTACAGATTTCTTTGTTCCTTCTCCACTCCCACTGCTTCACTTGACTAGCCTT	53
RNY4-930	GGCTGGTCCGATGGTAGTGGGTTATCAGAACTTATTAACATTAGTG	46
RNY3-931	CTCCCACTGCTTCACTTGAC	20
RNY4-932	GGCTGGTCCGATGGTAGTGGGTTATCAGAACTTATTAACATTAGTGTCAC	50
RNY3-933	TCCTTCTCCACTCCCACTGCTTCACTTGACTAGCC	35
RNY3-934	AGTTACAGATTTCTTTGTTCCTTCTCCACTCCCACTGCTTCACTTGACTAGCC	53
RNY3-935	AGTTACAGATTTCTTTGTTCCTTCTCCACTCCCACTGCTTCACTTGACTAG	51
RNY1-936	CCTTGTTCTACTCTTTCCCCCCTTCTCACTACTGCACTTGACTAG	45
RNY3-937	ACTGCTTCACTTGACTAGCCT	21
RNY3-938	AGATTTCTTTGTTCCTTCTCCACTCCCACTGCTTCACTTGACTAGCCTTT	50
RNY1-939	ACTGCACTTGACTAGTC	17
RNY5-940	AACCGCGCTTGACTAGCTTGCTGTTT	26
RNY3-941	ACTGCTTCACTTGACTAGCC	20
RNY1-942	ACTGCACTTGACTAGTCTT	19
RNY3-943	AGTTACAGATTTCTTTGTTCCTTCTCCACTCCCACTGCTTCACTTGACTAGCCTT	55
RNY1-944	ACTGCACTTGACTAGTCT	18
RNY3-945	AGATTTCTTTGTTCCTTCTCCACTCCCACTGCTTCACTTGACTAGC	46
RNY1-946	ACTACTGCACTTGACTAGTC	20
RNY1-947	ACTACTGCACTTGACTAGTCT	21
RNY1-948	TACTCTTTCCCCCCTTCTCACTACTGCACTTGACTAGT	38
RNY1-949	ACTGCACTTGACTAGT	16
RNY5-950	ATTGTTAAGTTGATTTAACATTGTCTCCCCCCACAACCGCGCTTGACTAGCT	52
RNY3-951	AGATTTCTTTGTTCCTTCTCCACTCCCACTGCTTCACTTGACTAG	45
RNY1-952	ACTGCACTTGACTAG	15
RNY3-953	TTCACTTGACTAGCCT	16
RNY3-954	ATCACAACCAGTTACAGATTTCTTTGTTCCTTCTCCACTCCCACTGCTTCACTTGACTAGCCTT	64
RNY3-955	GCTTCACTTGACTAGCCT	18
RNY5-956	TTGTCTCCCCCCACAACCGCGCTTGACTAGCTTG	34
RNY4-957	GGCTGGTCCGATGGTAGTGGGTTATCAGAACTTATTAACATTAGTGTC	48
RNY5-958	TTGGTCCGAGTGTTGTGGGTTATTGTTAAG	30
RNY3-959	TTCACTTGACTAGCC	15
RNY5-960	AGTTGGTCCGAGTGT	15
RNY3-961	TTGATCACAACCAGTTACAGATTTCTTTGTTCCTTCTCCACTCCCACTGCTTCACTTGACTAG	63
RNY3-962	AACCAGTTACAGATTTCTTTGTTCCTTCTCCACTCCCACTGCTTCACTTGACTAG	55
RNY3-963	TGCTTCACTTGACTAGCCTT	20
RNY5-964	AGTTGGTCCGAGTGTTGTGGGTTATTGTTAAGTTGATTT	39
RNY3-965	GCTTCACTTGACTAGCC	17
RNY3-966	CTAATTGATCACAACCAGTTACAGATTTCTTTGTTCCTTCTCCACTCCCACTGCTTCACTTGACTAGCC	69
RNY5-967	AGTTGGTCCGAGTGTTGTGGGTTAT	25
RNY4-968	GGCTGGTCCGATGGTAGTGGGTTATCAGAACTTATTAACATTAGTGTCACTAAAGTTGGTAT	62
RNY3-969	GCTTCACTTGACTAG	15
RNY1-970	GTAGTGAGTTATCTCAATTGATTGTTCACAGTCAGTTACAGATCGAACTCCTTGTTCTACTCTTTCCCCCCTTCTCACTACTGCACTTGACTAG	94
RNY1-971	GTAGTGAGTTATCTCAATTGATTGTTCACAGTCAGTTACAGATCGAACTCCTTGTT	56
RNY4-972	GTAGTGGGTTATCAGAACTT	20
RNY1-973	GTAGTGAGTTATCTCAATTGATTGTTCACAGTCAGTTACAGATCGAACTCCTTG	54
RNY1-974	GTAGTGAGTTATCTCAATTGATTGTTCACAGTCAGTTACAGATCGAACTCCTTGTTCTACTCTTTCCCCCCTTCTCACTACTGCACTTGACTAGT	95
RNY1-975	TAGTGAGTTATCTCAAT	17
RNY1-976	GTAGTGAGTTATCTCAATTGATTGTTCACAGTCAGTTACAGATCGAACTCCTTGTTCT	58
RNY3-977	TCCTTCTCCACTCCCACTGCTTCACTTGACTAGCCTTT	38
RNY1-978	GTAGTGAGTTATCTCAA	17
RNY3-979	TTCTCCACTCCCACTGCTTCACTTGACTAGCC	32
RNY4-980	TAACATTAGTGTCACTAAAGTTGGTATACAACCCCCCACTGCTAAATTTGACTGGCTTT	59
RNY3-981	TTGTTCCTTCTCCACTCCCACTGCTTCACTTGACTAGCC	39
RNY3-982	TTCTCCACTCCCACTGCTTCACTTGACTAGCCTTT	35
RNY3-983	TTCCTTCTCCACTCCCACTGCTTCACTTGACTAGCCTTT	39
RNY4-984	TACAACCCCCCACTGCTAAATTTGACTGGCTTTT	34
RNY1-985	GTAGTGAGTTATCTCAATTGATTGTTCACAGTCAGTTACAGATCGAACTCCTTGT	55
RNY1-986	GTAGTGAGTTATCTCAATT	19
RNY4-987	ATCAGAACTTATTAACATTAGTGTCACTAAAGTTGGTATACAACCCCCCACTGCTAAATTTGACTGGCTTTT	72
RNY3-988	TGTTCCTTCTCCACTCCCACTGCTTCACTTGACTAGCCTTT	41
RNY3-989	ACAACTAATTGATCACAACCAGTTACAGATTTCTTTGTTCCTTCTCCACTCCCACTGCTTCACTTGACTAGCC	73
RNY1-990	GTAGTGAGTTATCTCAATTGATTGTTCACAGTCAGTTACAGATCG	45
RNY4-991	AACATTAGTGTCACTAAAGTTGGTATACAACCCCCCACTGCTAAATTTGACTGGCTT	57
RNY1-992	GTAGTGAGTTATCTCAATTG	20
RNY3-993	ACAACCAGTTACAGATTTCTTTGTTCCTTCTCCACTCCCACTGCTTCACTTGACTAG	57
RNY4-994	GCTGGTCCGATGGTAGTGGGTTATCAGAACTTATT	35
RNY3-995	CAGATTTCTTTGTTCCTTCTCCACTCCCACTGCTTCACTTGACTAGCCT	49
RNY4-996	AACATTAGTGTCACTAAAGTTGGTATACAACCCCCCACTGCTAAATTTGACTGGCTTT	58
RNY1-997	TTTCCCCCCTTCTCACTACTGCACTTGACT	30
RNY4-998	TCAGAACTTATTAACATTAGTGTCACTAAAGTTGGTATACAACCCCCCACTGCTAAATTTGACTGGCTTT	70
RNY4-999	TATACAACCCCCCACTGCTAAATTTGACTGGCTTTT	36
RNY3-1000	TTGATCACAACCAGTTACAGATTTCTTTGTTCCTTCTCCACTCCCACTGCTTCACTTGACTAGCCTTT	68
RNY3-1001	TGATCACAACCAGTTACAGATTTCTTTGTTCCTTCTCCACTCCCACTGCTTCACTTGACTAGCCTTT	67
RNY3-1002	TAATTGATCACAACCAGTTACAGATTTCTTTGTTCCTTCTCCACTCCCACTGCTTCACTTGACTAGCCT	69
RNY3-1003	ACAGATTTCTTTGTTCCTTCTCCACTCCCACTGCTTCACTTGACTAGCCTTT	52
RNY1-1004	TCTTTCCCCCCTTCTCACTACTGCACTTGACTAG	34
RNY1-1005	GTAGTGAGTTATCTCAATTGATTGTTCACAGTCAGTTACAGATCGAAC	48
RNY3-1006	TTCTTTGTTCCTTCTCCACTCCCACTGCTTCACTTGACTAGC	42
RNY3-1007	CTCCCACTGCTTCACTTGACTAGCC	25
RNY3-1008	CTCCACTCCCACTGCTTCACTTGACT	26
RNY5-1009	GTTGGTCCGAGTGTTGTGGGTTATTGTTAAGTTGATTTAACATTGTCTCCCCCCACAACCGCGCTTGACTAGCTT	75
RNY5-1010	AGTTGGTCCGAGTGTTGTGGGTTATTGTTAAGTTGATTTAACATTGTCTCCCCCCACAACCGCGCTTGACTAG	73
RNY3-1011	GTTCCTTCTCCACTCCCACTGCTTCACTTGACTAGCC	37
RNY1-1012	GGCTGGTCCGAAGGTAGTGAGTTATCTCAATTGATTGTTCACAGTCAGTTACAGATCGAAC	61
RNY1-1013	CTTGTTCTACTCTTTCCCCCCTTCTCACTACTGCACTTGACT	42
RNY4-1014	TATACAACCCCCCACTGCTAAATTTGACTGG	31
RNY4-1015	GTAGTGGGTTATCAGAA	17
RNY4-1016	CAGAACTTATTAACATTAGTGTCACTAAAGTTGGTATACAACCCCCCACTGCTAAATTTGACTGGCT	67
RNY4-1017	ATCAGAACTTATTAACATTAGTGTCACTAAAGTTGGTATACAACCCCCCACTGCTAAATTTGACTGGC	68
RNY3-1018	TTGTTCCTTCTCCACTCCCACTGCTTCACTTGACTAGCCTTT	42
RNY3-1019	TAATTGATCACAACCAGTTACAGATTTCTTTGTTCCTTCTCCACTCCCACTGCTTCACTTGACTAGCCTT	70
RNY3-1020	GTTCCTTCTCCACTCCCACTGCTTCACTTGACTAGCCTTT	40
RNY3-1021	ACAACCAGTTACAGATTTCTTTGTTCCTTCTCCACTCCCACTGCTTCACTTGACTAGCCTTTT	63
RNY5-1022	TGTCTCCCCCCACAACCGCGCTTGACTAGCTTGCTGT	37
RNY5-1023	AGTTGGTCCGAGTGTTGTGGGTTATTGTTAAGTTGATT	38
RNY4-1024	TGTCACTAAAGTTGGTATACAACCCCCCACTGCTAAATTTGACTGGCT	48
RNY3-1025	TCCTTCTCCACTCCCACTGCTTCACTTGACTAG	33
RNY3-1026	TCCCACTGCTTCACTTGAC	19
RNY3-1027	TCACAACCAGTTACAGATTTCTTTGTTCCTTCTCCACTCCCACTGCTTCACTTGACTAGCCTT	63
RNY3-1028	TACAGATTTCTTTGTTCCTTCTCCACTCCCACTGCTTCACTTGACTAGCCT	51
RNY3-1029	AATTGATCACAACCAGTTACAGATTTCTTTGTTCCTTCTCCACTCCCACTGCTTCACTTGACTAGC	66
RNY3-1030	AACCAGTTACAGATTTCTTTGTTCCTTCTCCACTCCCACTGCTTCACTTGACT	53
RNY1-1031	CCCTTCTCACTACTGCACTTGACT	24
RNY1-1032	CACTACTGCACTTGACT	17
RNY5-1033	AGTTGGTCCGAGTGTTGTGGGTTATTGTTAAGTTGATTTAACATTGTCTCCCCCCACAACCGCGCTTGACTAGCTTGCT	79
RNY5-1034	ATTGTCTCCCCCCACAACCGCGCTTGACTAGCT	33
RNY5-1035	TCTCCCCCCACAACCGCGCTTGACTAGC	28
RNY4-1036	TCCGATGGTAGTGGGTTATCAGAACTTATTAACATTAGTGTCACTAAAGTTGGTATACAACCCCCCACTGCTAAATTTGACTGGCTT	87
RNY5-1037	CGCGCTTGACTAGCTTGCTGTTT	23
RNY4-1038	CTGGTCCGATGGTAGTGGGTTATCAGAACTTATTAACATTAGTGTCACTAAAGTTGGTATACAACCCCCCACTGCTAAATTTGACTGGCTTTT	93
RNY4-1039	TACAACCCCCCACTGCTAAATTTGACTG	28
RNY1-1040	GGCTGGTCCGAAGGTAGTGAGTTATCTCAATTGATTGTTCACAGTCAGTTACAGATCGAACT	62
RNY4-1041	TGGTCCGATGGTAGTGGGTTATCAGAACTTATTAACATTAGTGTCACTAAAGTTGGTATACAACCCCCCACTGCTAAATTTGACTGGCT	89
RNY4-1042	GGTCCGATGGTAGTGGGTTATCAGAACTTATTAACATTAGTGTCACTAAAGTTGGTATACAACCCCCCACTGCTAAATTTGACTGGCTTTT	91
RNY4-1043	CCCCCACTGCTAAATTTGA	19
RNY4-1044	TGGTCCGATGGTAGTGGGTTATCAGAACTTATTAACATTAGTGTCACTAAAGTTGGTATACAACCCCCCACTGCTAAATTTGACTGGCTTTT	92
RNY3-1045	CCACTGCTTCACTTGACTAGCC	22
RNY5-1046	TTGGTCCGAGTGTTGTGGGTTATTGTTAAGTTGATTTAACATTGTCTCCCCCCACAACCGCGCTTGACTAGCTTGCTGTTTT	82
RNY5-1047	TGGTCCGAGTGTTGTGGGTTATTGTTAAGTTGATTTAACATTGTCTCCCCCCACAACCGCGCTTGACTAGCTTGCTGTTT	80
RNY5-1048	TGATTTAACATTGTCTCCCCCCACAACCGCGCTTGACTAGCTTGCTGTTT	50
RNY4-1049	GGTCCGATGGTAGTGGGTTATCAGAACTTATTAACATTAGTGTCACTAAAGTTGGTATACAACCCCCCACTGCTAAATTTGACTGGCT	88
RNY4-1050	CCCCCCACTGCTAAATTTGA	20
RNY4-1051	TCCGATGGTAGTGGGTTATCAGAACTTATTAACATTAGTGTCACTAAAGTTGGTATACAACCCCCCACTGCTAAATTTGACTGGCTTT	88
RNY1-1052	TCTCACTACTGCACTTGAC	19
RNY5-1053	AGTTGGTCCGAGTGTTGTGGGTTATTGTTAAGTTGATTTAACATTGTCTCCCCCCACAACCGCGCTTGACTAGCTTGC	78
RNY1-1054	TTCTCACTACTGCACTTGAC	20
RNY1-1055	GGCTGGTCCGAAGGTAGTGAGTTATCTCA	29
RNY5-1056	GTTGGTCCGAGTGTTGTGGGTTATTGTTAAGTTGATTTAACATTGTCTCCCCCCACAACCGCGCTTGACTAGCTTGCTGTTTT	83
RNY1-1057	GGCTGGTCCGAAGGTAGTGAGTTATCTCAATTGATTGTTCACAGTCAGTTACAGATCGA	59
RNY5-1058	GCGCTTGACTAGCTTGCTGTTT	22
RNY5-1059	TGTCTCCCCCCACAACCGCGCTTGACTAG	29
RNY4-1060	TGGTATACAACCCCCCACTGCTAAATTTGACTGGCTT	37
RNY4-1061	GTCCGATGGTAGTGGGTTATCA	22
RNY4-1062	CCACTGCTAAATTTGA	16
RNY1-1063	TCTCACTACTGCACTTGACTA	21
RNY1-1064	TCACTACTGCACTTGACT	18
RNY4-1065	GTCCGATGGTAGTGGGTTATCAGAACTTATTAACATTAGTGTCACTAAAGTTGGTATACAACCCCCCACTGCTAAATTTGACTGGCTT	88
RNY1-1066	TTCTCACTACTGCACTTG	18
RNY1-1067	TCTCACTACTGCACTTG	17
RNY1-1068	GCTGGTCCGAAGGTAGTGAGTTATCTCAATTGATTGTTCACAGTCAGTTACAGATCGAACTCCTTGTT	68
RNY5-1069	TTGTCTCCCCCCACAACCGCGCTTGACTAGCT	32
RNY4-1070	GTCCGATGGTAGTGGGTTATCAGAACTTATTAACATTAGTGTCACTAAAGTTGGTATACAACCCCCCACTGCTAAATTTGACTGGCTTT	89
RNY4-1071	CTGGTCCGATGGTAGTG	17
RNY1-1072	TCACTACTGCACTTGACTAGTCT	23
RNY1-1073	TCACTACTGCACTTGACTAGT	21
RNY1-1074	AGGTAGTGAGTTATCTC	17
RNY5-1075	TTGGTCCGAGTGTTGT	16
RNY5-1076	GTTGGTCCGAGTGTTGTGGGTTATTGTTAAGTTGATTTAACATTGTCTCCCCCCACAACCGCGCTTGACTAGCT	74
RNY4-1077	TATCAGAACTTATTAACATTAGTGTCACTAAAGTTGGTATACAACCCCCCACTGCTAAATTTGACTGGCTTT	72
RNY4-1078	GTCCGATGGTAGTGGGTTATCAGAACTTATTAACATTAGTGTCACTAAAGTTGGTATACAACCCCCCACTGCTAAATTTGACTGGCT	87
RNY4-1079	GGTATACAACCCCCCACTGCTAAATTTGACTGGCTTT	37
RNY4-1080	GAACTTATTAACATTAGTGTCACTAAAGTTGGTATACAACCCCCCACTGCTAAATTTGACTGGCTTT	67
RNY4-1081	CCGATGGTAGTGGGTTATCAGAACTTATTAACATTAGTGTCACTAAAGTTGGTATACAACCCCCCACTGCTAAATTTGACTGGCTTT	87
RNY4-1082	ATTAGTGTCACTAAAGTTGGTATACAACCCCCCACTGCTAAATTTGACTGGCTT	54
RNY4-1083	AACCCCCCACTGCTAAATTTGAC	23
RNY3-1084	CCCACTGCTTCACTTGAC	18
RNY1-1085	AGTGAGTTATCTCAATTGATTGTTCACAGTCAGTTACAGATCGAACTCCTTGTT	54
RNY4-1086	TGGTCCGATGGTAGTGGGTTATCAGAACTT	30
RNY1-1087	GGCTGGTCCGAAGGTAGTGAGTTATCTCAATTGATTGTTCACAGTCAGTTACAGATCGAACTC	63
RNY4-1088	TGGTCCGATGGTAGTGGGTTATCAGAACTTATTAACATTAGTGTCACTAAAGTTGGTATACAACCCCCCACTGCTAAATTTGACTGGC	88
RNY4-1089	GCTGGTCCGATGGTAGTGGGTTATCAGAACTTATTAAC	38
RNY4-1090	GCTGGTCCGATGGTAGTGGGTTATCAGAACTTATTAACATTAGTGTCACTAAAGTTGGTATACAACCCCCCACTGCTAAATTTGACTGGC	90
RNY3-1091	GGCTGGTCCGAGTGCAGTGGTGTTTACAACTAATTGATCACAACCAGTTACAGATTTCTTTGTT	64
RNY3-1092	ACTTGACTAGCCTTT	15
RNY4-1093	GCTGGTCCGATGGTAGTGGGTTATCAGAACTTAT	34
RNY4-1094	AGAACTTATTAACATTAGTGTCACTAAAGTTGGTATACAACCCCCCACTGCTAAATTTGACTGGCTTTTT	70
RNY4-1095	GGTCCGATGGTAGTGGGTTATCAGAACTT	29
RNY4-1096	TGGTCCGATGGTAGTGGGTTATCAGAACTTATTAACATTAGTGTCACTAAAGTTGGTATACAACCCCCCACTGCTAAATTTGACTGG	87
RNY4-1097	GGCTGGTCCGATGGTAGTGGGTTATCAGAACTTATTAACATT	42
RNY4-1098	CTGGTCCGATGGTAGTGGGTTATCAGAACTTATT	34
RNY3-1099	TGGTCCGAGTGCAGTGGTGTTTACAACTAATTGATCACAACCAGTTACAGATTTCTTTGTTCCTTCTCCACTCCCACTGCTTCACTTGACTAGCCT	96
RNY3-1100	TGGTCCGAGTGCAGTGGTGTTTACAACTAATTGATCACAACCAGTTACAGATTTCTTTGTTCCTTCTCCACTCCCACTGCTTCACTTGACTAGCCTT	97
RNY4-1101	GCTGGTCCGATGGTAGTGGGTTATCAGAACTTATTAACATTAGTGTCACTAAAGTTGGT	59
RNY4-1102	GCTGGTCCGATGGTAGTGGGTTATCAGAACTTATTAACATTAGTGTCACTAAAGTTGGTATACAACCCCCCACTGCTAAATTTGACTGGCTTTTT	95
RNY3-1103	ACAACCAGTTACAGATTTCTTTGTTCCTTCTCCACTCCCACTGCTTCACTTGACTAGCCTTT	62
RNY3-1104	AATTGATCACAACCAGTTACAGATTTCTTTGTT	33
RNY4-1105	TAGTGTCACTAAAGTTGGTATACAACCCCCCACTGCTAAATTTGACTGGCTTT	53
RNY4-1106	GTGGGTTATCAGAACTT	17
RNY4-1107	GGCTGGTCCGATGGTAGTGGGTTATCAGAACTTATTAACAT	41
RNY4-1108	GGCTGGTCCGATGGTAGTGGGTTATCAGAACTTA	34
RNY4-1109	CTGGTCCGATGGTAGTGGGTTATCAGAACTTATTAACATTAGTGTCACTAAAGTTGGTATACAACCCCCCACTGCTAAATTTGACTGGC	89
RNY4-1110	CTAAATTTGACTGGCTT	17
RNY4-1111	TGGTCCGATGGTAGTGGGTTATCAGAACTTATTAACATTAGTGTCACTAAAGTTGGTATACAACCCCCCACTGCTAAATTTGACTGGCTTTTT	93
RNY4-1112	CCGATGGTAGTGGGTTATCAGAACTTATTAACATTAGTGTCACTAAAGTTGGTATACAACCCCCCACTGCTAAATTTGACTGGCTT	86
RNY4-1113	AGAACTTATTAACATTAGTGTCACTAAAGTTGGT	34
RNY4-1114	AATTTGACTGGCTTT	15
RNY4-1115	TATCAGAACTTATTAACATTAGTGTCACTAAAGTTGGTATACAACCCCCCACTGCTAAATTTGACTGGCTT	71
RNY4-1116	ACCCCCCACTGCTAAATTTGACTGGCTTTTT	31
RNY4-1117	CACTGCTAAATTTGACTGGCTTTT	24
RNY5-1118	AGTTGGTCCGAGTGTTGTGGGTTATTGTTAAGTTGATTTAACATTGTCTCCCCCCAC	57
RNY4-1119	TATACAACCCCCCACTGCTAAATTTGACTGGCTTTTT	37
RNY4-1120	CTGCTAAATTTGACTGGCTTTT	22
RNY4-1121	ATTAGTGTCACTAAAGTTGGTATACAACCCCCCACTGCTAAATTTGACTGGCTTT	55
RNY4-1122	AGAACTTATTAACATTAGTGTCACTAAAGTTGGTATACAACCCCCCACTGCTAAATTTGACTGG	64
RNY4-1123	GGTTATCAGAACTTATTAACATTAGTGTCACTAAAGTTGGTATACAACCCCCCACTGCTAAATTTGACTGGCTTT	75
RNY4-1124	CTGGTCCGATGGTAGTGGGTTATCAGAACTTATTAACATTAGTGTCACTAAAGTTGGTATACAACCCCCCACTGCTAAATTTGACTGGCTTTTT	94
RNY4-1125	ATCAGAACTTATTAACATTAGTGTCACTAAAGTTGGT	37
RNY3-1126	GGCTGGTCCGAGTGCAGTGGTGTTTACAACTAATTG	36
RNY3-1127	ATTTCTTTGTTCCTTCTCCACTCCCACTGCTTCACTTGACTAGCCTTT	48
RNY3-1128	AACTAATTGATCACAACCAGTTACAGATTTCTTTGTTCCTTCTCCACTCCCACTGCTTCACTTGACTAGCCTT	73
RNY3-1129	TCACAACCAGTTACAGATTTCTTTGTTCCTTCTCCACTCCCACTGCTTCACTTGACTAGCCT	62
RNY4-1130	TGGTCCGATGGTAGTGGGTTATCAGAACTTATT	33
RNY4-1131	TGGGTTATCAGAACTT	16
RNY4-1132	GGTCCGATGGTAGTGGGTTATCAGAACTTATTAACATTAGTGTCACTAAAGTTGGTATACAACCCCCCACTGCTAAATTTGACTGGC	87
RNY4-1133	GCTGGTCCGATGGTAGTGGGTTATCAGAACTTATTAACATTAGTGTCACTAAAGTTGG	58
RNY4-1134	AGTGGGTTATCAGAACTTATT	21
RNY4-1135	ACTAAAGTTGGTATACAACCCCCCACTGCTAAATTTGACTGGCTTTT	47
RNY3-1136	ACCAGTTACAGATTTCTTTGTTCCTTCTCCACTCCCACTGCTTCACTTGACTAGCCT	57
RNY3-1137	AACCAGTTACAGATTTCTTTGTTCCTTCTCCACTCCCACTGCTTCACTTGACTAGCCTTTT	61
RNY4-1138	TACAACCCCCCACTGCTAAATTTGACTGGCTTTTT	35
RNY3-1139	TTTACAACTAATTGATCACAACCAGTTACAGATTTCTTTGTTCCTTCTCCACTCCCACTGCTTCACTTGACTAGCCTT	78
RNY3-1140	TTTACAACTAATTGATCACAACCAGTTACAGATTTCTTTGTTCCTTCTCCACTCCCACTGCTTCACTTGACTAGCC	76
RNY3-1141	CTTCACTTGACTAGCCT	17
RNY3-1142	AGTTACAGATTTCTTTGTTCCTTCTCCACTCCCACTGCTTCACTTGACTAGCCTTT	56
RNY3-1143	ACTGCTTCACTTGACTAGCCTTT	23
RNY3-1144	ACCAGTTACAGATTTCTTTGTTCCTTCTCCACTCCCACTGCTTCACTTGACTAGCCTT	58
RNY4-1145	GTCACTAAAGTTGGTATACAACCCCCCACTGCTAAATTTGACTGGCTTTT	50
RNY4-1146	GGCTGGTCCGATGGTAGTGGGTTATCAGAACTTATTAACATTAGTGTCACTAAAGTTGGTATACAACCCCCCACTGCTAAATTTGACT	88
RNY4-1147	GAACTTATTAACATTAGTGTCACTAAAGTTGGTATACAACCCCCCACTGCTAAATTTGACTGGCTT	66
RNY3-1148	GGTCCGAGTGCAGTGGTGTTTACAACTAATTGATCACAACCAGTTACAGATTTCTTTGTTCCTTCTCCACTCCCACTGCTTCACTTGACTAGCCTT	96
RNY3-1149	GGCTGGTCCGAGTGCAGTGGTGTTTACAACTAATTGAT	38
RNY3-1150	ATTTCTTTGTTCCTTCTCCACTCCCACTGCTTCACTTGACTAGCC	45
RNY3-1151	ATTGATCACAACCAGTTACAGATTTCTTTGTTCCTTCTCCACTCCCACTGCTTCACTTGACTAGCCT	67
RNY1-1152	GGCTGGTCCGAAGGTAGTGAGTTATCTCAATTGATTGTTCACAGTCAGTTACAGATCGAACTCC	64
RNY4-1153	GGCTGGTCCGATGGTAGTGGGTTATCAGAACTTATTAA	38
RNY4-1154	CACTAAAGTTGGTATACAACCCCCCACTGCTAAATTTGACTGGCT	45
RNY4-1155	ATACAACCCCCCACTGCTAAATTTGACTGGCTTTTT	36
RNY4-1156	AAAGTTGGTATACAACCCCCCACTGCTAAATTTGACTGGCT	41
RNY3-1157	TTTACAACTAATTGATCACAACCAGTTACAGATTTCTTTGTTCCTTCTCCACTCCCACTGCTTCACTTGACTAGCCT	77
RNY3-1158	TTACAGATTTCTTTGTTCCTTCTCCACTCCCACTGCTTCACTTGACTAGCCT	52
RNY3-1159	TCTCCACTCCCACTGCTTCACTTGACTAGCCTTTT	35
RNY3-1160	GGCTGGTCCGAGTGCAGTGGTGTTTACAACTAATTGATCACAACCAGTTACAGATTTCTTTGTTCCTTCTCCACTCCCACTGCTTCACTTG	91
RNY3-1161	GGCTGGTCCGAGTGCAGTGG	20
RNY3-1162	GCTGGTCCGAGTGCAGTGGTGTTTACAACTAATTGATCACAACCAGTTACAGATTTCTTTGTTCCTTCTCCACTCCCACTGCTTCACTTGACTAG	95
RNY3-1163	CTCCCACTGCTTCACTTGACTAGCCTTT	28
RNY3-1164	CACTGCTTCACTTGACTAGCCT	22
RNY3-1165	AATTGATCACAACCAGTTACAGATTTCTTTGTTCCTTCTCCACTCCCACTGCTTCACTTGACT	63
RNY1-1166	AGTGAGTTATCTCAAT	16
RNY4-1167	GTGTCACTAAAGTTGGTATACAACCCCCCACTGCTAAATTTGACTGGCTTT	51
RNY4-1168	GCTGGTCCGATGGTAGTGGGTTA	23
RNY4-1169	ATTAACATTAGTGTCACTAAAGTTGGTATACAACCCCCCACTGCTAAATTTGACTGGCTTT	61
RNY4-1170	ACAACCCCCCACTGCT	16
RNY3-1171	TGCTTCACTTGACTAGCCT	19
RNY3-1172	TCCGAGTGCAGTGGTGTTTACAACTAATTGATCACAACCAGTTACAGATTTCTTTGTTCCTTCTCCACTCCCACTGCTTCACTTGACTAGCCTT	94
RNY3-1173	GGCTGGTCCGAGTGCAGTGGTGTTTACAACTAATTGATCACAACCAGTTACAGATTTCTTTGT	63
RNY3-1174	GATTTCTTTGTTCCTTCTCCACTCCCACTGCTTCACTTGACTAGCCTTT	49
RNY3-1175	ACAACTAATTGATCACAACCAGTTACAGATTTCTTTGTTCCTTCTCCACTCCCACTGCTTCACTTGACTAGCCTTT	76
RNY3-1176	AATTGATCACAACCAGTTACAGATTTCTTTGTTCCTTCTCCACTCCCACTGCTTCACTTGACTAGCCTTTT	71
RNY1-1177	TGGTCCGAAGGTAGTGAGTTATCTCAATTGATTGTTCACAGTCAGTTACAGATCGAACTCCTTGTT	66
RNY1-1178	GGCTGGTCCGAAGGTAGTGAGTTATCTCAATTGATTGTTCACAGTCAGTT	50
RNY1-1179	ACTACTGCACTTGACTAGTCTT	22
RNY5-1180	TGGTCCGAGTGTTGTGGGTTATTGTTAAGTTGATTTAACATTGTCTCCCCCCACAACCGCGCTTGACTAGCTT	73
RNY4-1181	TAAAGTTGGTATACAACCCCCCACTGCTAAATTTGACTGGCTTT	44
RNY4-1182	GCTGGTCCGATGGTAGTGG	19
RNY4-1183	ATTAACATTAGTGTCACTAAAGTTGGTATACAACCCCCCACTGCTAAATTTGACTGGCTT	60
RNY4-1184	ATGGTAGTGGGTTATCAGAACTT	23
RNY4-1185	ATACAACCCCCCACTGCTAAATTTGACTGG	30
RNY3-1186	GTTACAGATTTCTTTGTTCCTTCTCCACTCCCACTGCTTCACTTGACTAGCCTT	54
RNY3-1187	GATTTCTTTGTTCCTTCTCCACTCCCACTGCTTCACTTGACTAGCC	46
RNY3-1188	ATCACAACCAGTTACAGATTTCTTTGTTCCTTCTCCACTCCCACTGCTTCACTTGACTAGCCT	63
RNY1-1189	GGCTGGTCCGAAGGTAGTGAGTTATCTCAATTGATTGTTCACAGTCAGTTACAGATCGAACTCCT	65
RNY1-1190	GCTGGTCCGAAGGTAGTGAGTTATCTCAATTGATTGTTCACAGTCAGTTACAGATCGAACTCCTTGT	67
RNY4-1191	TGGTAGTGGGTTATCAGAACTT	22
RNY4-1192	TAACATTAGTGTCACTAAAGTTGGTATACAACCCCCCACTGCTAAATTTGACTGGCT	57
RNY4-1193	CTGGTCCGATGGTAGTGGGTTATCAGAACTTAT	33
RNY3-1194	TGGTCCGAGTGCAGTGGTGTTTACAACTAATTGATCACAACCAGTTACAGATTTCTTTGTTCCTTCTCCACTCCCACTGCTTCACTTGACTAGCC	95
RNY3-1195	TAATTGATCACAACCAGTTACAGATTTCTTTGTTCCTTCTCCACTCCCACTGCTTCACTTGACTAGCC	68
RNY3-1196	CCTTCTCCACTCCCACTGCTTCACTTGACTAGCCTTTT	38
RNY3-1197	CAGTTACAGATTTCTTTGTTCCTTCTCCACTCCCACTGCTTCACTTGACTAGCCT	55
RNY3-1198	AACCAGTTACAGATTTCTTTGTT	23
RNY1-1199	TACTCTTTCCCCCCTTCTCACTACTGCACTTGACTAGTC	39
RNY4-1200	TCCGATGGTAGTGGGTTATCAGAACTTATTAACATTAGTGTCACTAAAGTTGGTATACAACCCCCCACTGCTAAATTTGACTGGCT	86
RNY4-1201	TCCGATGGTAGTGGGTTATCAGAA	24
RNY4-1202	TCAGAACTTATTAACATTAGTGTCACTAAAGTTGGTATACAACCCCCCACTGCTAAATTTGACTGGCT	68
RNY4-1203	TCACTAAAGTTGGTATACAACCCCCCACTGCTAAATTTGACTGGCTTTT	49
RNY4-1204	TATTAACATTAGTGTCACTAAAGTTGGTATACAACCCCCCACTGCTAAATTTGACTGGCTT	61
RNY4-1205	GTCCGATGGTAGTGGGTTATCAGAACTTATTAACATTAGTGTCACTAAAGTTGGTATACAACCCCCCACTGCTAAATTTGACTGGCTTTT	90
RNY4-1206	GTCACTAAAGTTGGTATACAACCCCCCACTGCTAAATTTGACTGGC	46
RNY4-1207	GTATACAACCCCCCACTGCTAAATT	25
RNY4-1208	GGGTTATCAGAACTTATTAACATTAGTGTCACTAAAGTTGGTATACAACCCCCCACTGCTAAATTTGACTGGCTTT	76
RNY4-1209	GGGTTATCAGAACTT	15
RNY4-1210	ATCAGAACTTATTAACATTAGTGTCACTAAAGTTGGTATACAACCCCCCACTGCTAAATTTGACTGGCTTTTT	73
RNY4-1211	AACTTATTAACATTAGTGTCACTAAAGTTGGTATACAACCCCCCACTGCTAAATTTGACTGGCTTT	66
RNY3-1212	GTTACAGATTTCTTTGTTCCTTCTCCACTCCCACTGCTTCACTTGACTAGCCT	53
RNY3-1213	CAGTTACAGATTTCTTTGTTCCTTCTCCACTCCCACTGCTTCACTTGACTAGCCTT	56
RNY3-1214	CACAACCAGTTACAGATTTCTTTGTTCCTTCTCCACTCCCACTGCTTCACTTGACTAGCC	60
RNY3-1215	AGATTTCTTTGTTCCTTCTCCACTCCCACTGCTTCACTTGACTAGCCTTTT	51
RNY1-1216	CTGCACTTGACTAGTCT	17
RNY5-1217	TCCGAGTGTTGTGGGTTATTGTTAAGTTGATTTAACATTGTCTCCCCCCACAACCGCGCTTGACTAGCTTG	71
RNY4-1218	TGCTAAATTTGACTGGC	17
RNY4-1219	GTATACAACCCCCCACTGCTAAATTTGACTGGCTT	35
RNY4-1220	ACATTAGTGTCACTAAAGTTGGTATACAACCCCCCACTGCTAAATTTGACTGGCTT	56
RNY4-1221	AACTTATTAACATTAGTGTCACTAAAGTTGGTATACAACCCCCCACTGCTAAATTTGACTGGCTT	65
RNY4-1222	AACATTAGTGTCACTAAAGTTGGTATACAACCCCCCACTGCTAAATTTGACTGGCT	56
RNY3-1223	CTGGTCCGAGTGCAGTGGTGTTTACAACTAATTGATCACAACCAGTTACAGATTTCTTTGTTCCTTCTCCACTCCCACTGCTTCACTTGACTAGCCTT	98
RNY3-1224	ACTTGACTAGCCTTTT	16
RNY3-1225	ACTCCCACTGCTTCACTTGACTA	23
RNY3-1226	ACAACCAGTTACAGATTTCTTTGTT	25
RNY3-1227	AACTAATTGATCACAACCAGTTACAGATTTCTTTGTTCCTTCTCCACTCCCACTGCTTCACTTGACTAGCCT	72
RNY1-1228	GGCTGGTCCGAAGGTAGTGAG	21
RNY1-1229	CTGGTCCGAAGGTAG	15
RNY5-1230	AACATTGTCTCCCCCCACAACCGCGCTTGACTAGCTTGCTGTTT	44
RNY4-1231	GCTAAATTTGACTGGC	16
RNY4-1232	CTAAATTTGACTGGCT	16
RNY4-1233	CTGGTCCGATGGTAGTGGGTTA	22
RNY1-1234	CTGGTCCGAAGGTAGT	16
RNY4-1235	AGTGGGTTATCAGAACTTATTAACATTAGTGTCACTAAAGTTGG	44
RNY5-1236	CCACAACCGCGCTTGACTAGCTTGCTGTTTT	31
RNY4-1237	AGTGGGTTATCAGAACTTATTAACATTAGTGTCACTAAAGTTGGTAT	47
RNY5-1238	TTGACTAGCTTGCTGTTTT	19
RNY4-1239	GGTAGTGGGTTATCAGAACTTATTAACATTAGTGTCACTAAAGTTGGT	48
RNY1-1240	CTGGTCCGAAGGTAGTGAGTTATC	24
RNY4-1241	AGTGGGTTATCAGAACTTATTAACATTAGTGTCACTAAAGTTG	43
RNY5-1242	GCTTGACTAGCTTGCTGTTTT	21
RNY5-1243	CTTGACTAGCTTGCTGTTTT	20
RNY1-1244	TGGTCCGAAGGTAGTGAGTTATCTCAATT	29
RNY3-1245	GCTGGTCCGAGTGCAGTGGTGTTTACAACTAATTGATCACAACCAGTTACAGATTTCTTTGTTCCTTCTCCACTCCCACTGCTTCACTTGACTAGCCTT	99
RNY5-1246	TGACTAGCTTGCTGTTTT	18
RNY5-1247	AGTTGGTCCGAGTGTTGTGGGTTATTGTTAAGTTGATTTAACATTGTCTCCCCCCACAACCGCG	64
RNY5-1248	CCGCGCTTGACTAGCTTGCTGTTT	24
RNY5-1249	ACTAGCTTGCTGTTTT	16
RNY1-1250	CAATTGATTGTTCACAGTCAGTTACAGATCGAACTCCTTGTT	42
RNY5-1251	GACTAGCTTGCTGTT	15
RNY5-1252	TTGGTCCGAGTGTTGTGGGTT	21
RNY5-1253	CCCCCCACAACCGCGCTT	18
RNY4-1254	GGCTGGTCCGATGGTAGTGGGTTATCAGAACTTATTAACATTAGTGTCACTAAAGTTGGTATACAACCCCCCACT	75
RNY4-1255	GATGGTAGTGGGTTATC	17
RNY4-1256	AGTGGGTTATCAGAACTTATTAACATTAGTGTC	33
RNY3-1257	ACAACTAATTGATCACAACCAGTTACAGATTTCTTTGTTCCTTCTCCACTCCCACTGCTTCACTTGACTAGC	72
RNY1-1258	AAGGTAGTGAGTTATCTC	18
RNY5-1259	CGCTTGACTAGCTTGCTGTTTT	22
RNY4-1260	CTGGTCCGATGGTAGTGG	18
RNY4-1261	CCCCCACTGCTAAATTT	17
RNY4-1262	CAGAACTTATTAACATTAGTGTCACTAAAGTTGGT	35
RNY4-1263	CCCCCCACTGCTAAATT	17
RNY4-1264	CCCCCCACTGCTAAATTT	18
RNY3-1265	CCACTGCTTCACTTGACTAGCCTTT	25
RNY3-1266	TCCCACTGCTTCACTTGACTAGCCTTTT	28
RNY3-1267	GATCACAACCAGTTACAGATTTCTTTGTTCCTTCTCCACTCCCACTGCTTCACTTGACTAGCCTT	65
RNY4-1268	CCCCCCACTGCTAAAT	16
RNY5-1269	TGATTTAACATTGTCTCCCCCCACAACCGCGCTTGACTAGCTT	43
RNY3-1270	GGCTGGTCCGAGTGCAGTGGTGTTTACAACTAATTGATCACAACCAGTTACAGATTTCTTTGTTCCTTCTCCACTCCCACTGCTTC	86
RNY3-1271	CACTGCTTCACTTGACTAGCCTT	23
RNY3-1272	ACAGATTTCTTTGTTCCTTCTCCACTCCCACTGCTTCACTTGACTAGC	48
RNY3-1273	GATCACAACCAGTTACAGATTTCTTTGTTCCTTCTCCACTCCCACTGCTTCACTTGACTAGCCT	64
RNY1-1274	CTTCTCACTACTGCACTTGACTAGTCTTTT	30
RNY3-1275	CTCCACTCCCACTGCTTCACTTGACTAGCCTTTT	34
RNY1-1276	GGCTGGTCCGAAGGTAGTGAGTTATCTCAATTGATTGTTCACAGTCAGTTACAGATCGAACTCCTTGTTCTACTCTTTCCCCCCTTCTCACTACTGC	97
RNY4-1277	AGTGTCACTAAAGTTGGTATACAACCCCCCACTGCTAAATTTGACTGGCTTTTT	54
RNY3-1278	CTTCTCCACTCCCACTGCTTCACTTGACTAGCCTTTT	37
RNY5-1279	TGTCTCCCCCCACAACCG	18
RNY4-1280	GGTAGTGGGTTATCAGAACTT	21
RNY4-1281	CCCCCCACTGCTAAA	15
RNY4-1282	CCCCCACTGCTAAATT	16
RNY3-1283	CTTTGTTCCTTCTCCACTCCCACTGCTTCACTTGACTAGCC	41
RNY4-1284	CCCCCCACTGCTAAATTTG	19
RNY3-1285	CAGATTTCTTTGTTCCTTCTCCACTCCCACTGCTTCACTTGACTAGCC	48
RNY5-1286	TGTCTCCCCCCACAACCGCGCTTGACT	27
RNY3-1287	ACAGATTTCTTTGTTCCTTCTCCACTCCCACTGCTTCACTTGACTAGCCTTTT	53
RNY5-1288	TTGTGGGTTATTGTTAAG	18
RNY4-1289	TAGTGGGTTATCAGAACTTATT	22
RNY4-1290	GGCTGGTCCGATGGTAGTGGGTTATCAGAACTTATTAACATTAGTGTCACTAAAGTTGGTATACAACCCCCCACTGCT	78
RNY4-1291	CAGAACTTATTAACATTAGTGTCACTAAAGTTGGTATACAACCCCCCACTGCTAAATTTGACTGGCTTTT	70
RNY5-1292	GATTTAACATTGTCTCCCCCCACAACCGCGCTTGACTAGCTT	42
RNY3-1293	CTCCCACTGCTTCACTTGACTAGC	24
RNY3-1294	CACAACCAGTTACAGATTTCTTTGTTCCTTCTCCACTCCCACTGCTTCACTTGACTAGCCTTT	63
RNY3-1295	CAACCAGTTACAGATTTCTTTGTTCCTTCTCCACTCCCACTGCTTCACTTGACTAGCCT	59
RNY3-1296	TAATTGATCACAACCAGTTACAGATTTCTTTGTTCCTTCTCCACTCCCACTGCTTCACTTGACTAGCCTTT	71
RNY3-1297	CACTCCCACTGCTTCACTTGACTAG	25
RNY3-1298	ATTGATCACAACCAGTTACAGATTTCTTTGTTCCTTCTCCACTCCCACTGCTTCACTTGACTAGCC	66
RNY4-1299	TTAACATTAGTGTCACTAAAGTTGGTATACAACCCCCCACTGCTAAATTTGACTGGCT	58
RNY4-1300	TGGTCCGATGGTAGT	15
RNY3-1301	TCTTTGTTCCTTCTCCACTCCCACTGCTTCACTTGACTAGCCTTTT	46
RNY3-1302	TCCTTCTCCACTCCCACTGCTTCACTTGACTAGC	34
RNY3-1303	CCAGTTACAGATTTCTTTGTTCCTTCTCCACTCCCACTGCTTCACTTGACTAGCCT	56
RNY3-1304	CCACTGCTTCACTTGACTAGC	21
RNY1-1305	TTCTCACTACTGCACTTGACTAGTCTTTT	29
RNY1-1306	GTTCTACTCTTTCCCCCCTTCTCACTACTGCACTTGACTAGTCTT	45
RNY1-1307	CCTTCTCACTACTGCACTTGACTAGTCTTTT	31
RNY4-1308	GTGTCACTAAAGTTGGTATACAACCCCCCACTGCTAAATTTGACTGGCTT	50
RNY4-1309	GCTGGTCCGATGGTAGTGGGTTATCAGAACTTATTAACATTAGTGTCACTAAAGTTGGTATACAACCCCCCACTGCTAAATTTGACTG	88
RNY4-1310	CCCACTGCTAAATTT	15
RNY4-1311	AAAGTTGGTATACAACCCCCCACTGCTAAATTTGACTGGCTTTT	44
RNY3-1312	TCACTTGACTAGCCTTTT	18
RNY3-1313	AGATTTCTTTGTTCCTTCTCCACTCCCACTGCTTCACTTGACT	43
RNY3-1314	ACAACTAATTGATCACAACCAGTTACAGATTTCTTTGTTCCTTCTCCACTCCCACTGCTTCACTTGACTAG	71
RNY1-1315	TCCCCCCTTCTCACTACTGCACTTGACTAGTCTTT	35
RNY4-1316	TGGTATACAACCCCCCACTGCTAAATTTGACTGGCTTT	38
RNY4-1317	TACAACCCCCCACTGCT	17
RNY4-1318	GTCCGATGGTAGTGGGTTATCAGAACTT	28
RNY4-1319	GGCTGGTCCGATGGTAGTGGGTTATCAGAACTTATTAACATTAGTGT	47
RNY4-1320	AATTTGACTGGCTTTT	16
RNY3-1321	TTCTCCACTCCCACT	15
RNY3-1322	GGCTGGTCCGAGTGCAGTGGTGTTTACAACTAATTGATC	39
RNY3-1323	CAACCAGTTACAGATTTCTTTGTTCCTTCTCCACTCCCACTGCTTCACTTGACTAGCCTT	60
RNY3-1324	CAACCAGTTACAGATTTCTTTGTTCCTTCTCCACTCCCACTGCTTCACTTGACTAGCC	58
RNY3-1325	ACAGATTTCTTTGTTCCTTCTCCACTCCCACTGCTTCACTTGACT	45
RNY3-1326	ACAACCAGTTACAGATTTCTTTGTTCCTTCTCCACTCCCACTGCTTCACTTGACT	55
RNY4-1327	TGCTAAATTTGACTG	15
RNY4-1328	GATGGTAGTGGGTTATCAGAACTT	24
RNY5-1329	CGCGCTTGACTAGCT	15
RNY3-1330	TCCACTCCCACTGCTTCACTTGACT	25
RNY4-1331	TCCGATGGTAGTGGGTTATCAGAACTT	27
RNY1-1332	TTTCCCCCCTTCTCACTACTGCACTTGACTAG	32
RNY4-1333	CTAAAGTTGGTATACAACCCCCCACTGCTAAATTTGACTGGCTT	44
RNY3-1334	TTTGTTCCTTCTCCACTCCCACTGCTTCACTTGACTAGCCTTTT	44
RNY3-1335	TCCACTCCCACTGCTTCACTTGACTAGCCTTTT	33
RNY4-1336	CGATGGTAGTGGGTTATCAGAACTT	25
RNY4-1337	CTGGTCCGATGGTAGTGGGTTATCAGAACTTATTAACATTAGTGTCACTAAAGTTGGTATACAACCCCCCACTGCTAAATTTGACTGG	88
RNY3-1338	CCACTGCTTCACTTGACTAGCCTTTT	26
RNY3-1339	TTCTCCACTCCCACTGCTTCACTTGACTAGCCTTTT	36
RNY3-1340	TGTTCCTTCTCCACTCCCACTGCTTCACTTGACTAGCCTTTT	42
RNY1-1341	TCTACTCTTTCCCCCCTTCTCACTACTGCACTTGACTAGTCTT	43
RNY5-1342	ACCGCGCTTGACTAGCT	17
RNY4-1343	CTAAATTTGACTGGCTTT	18
RNY5-1344	GTTGGTCCGAGTGTTGT	17
RNY3-1345	TACAGATTTCTTTGTTCCTTCTCCACTCCCACTGCTTCACTTGACTAGCCTT	52
RNY3-1346	CACTGCTTCACTTGACTAGCC	21
RNY1-1347	GGCTGGTCCGAAGGTAGTGAGTTATCTCAATTGATTGTTCACAGTCAGTTACAGATCGAACTCCTTGTTCTACTCTTTCCCCCCTTCTCACTACTGCACTTGACTAGTCTTT	112
RNY1-1348	GGCTGGTCCGAAGGTAGTGAGTTATCTCAATTGAT	35
RNY1-1349	CCCCCCTTCTCACTACTGCACTTGACTAGTCTTT	34
RNY5-1350	TTTAACATTGTCTCCCCCCACAACCGCGCTTGACTAGCTTG	41
RNY5-1351	TGTTGTGGGTTATTGTTAAGT	21
RNY4-1352	CCGATGGTAGTGGGTTATCAGAACTT	26
RNY3-1353	TTCTTTGTTCCTTCTCCACTCCCACTGCTTCACTTGACTAGCCTTTT	47
RNY3-1354	CACTCCCACTGCTTCACTTGACT	23
RNY4-1355	CTGCTAAATTTGACTGGCTTTTT	23
RNY3-1356	TCCCACTGCTTCACTTGACTA	21
RNY3-1357	TCACTTGACTAGCCTTT	17
RNY1-1358	TCCCCCCTTCTCACTACTGCACTTGACTAG	30
RNY1-1359	GGCTGGTCCGAAGGTAGTGAGTTATCTCAATTGATTG	37
RNY1-1360	CTTTCCCCCCTTCTCACTACTGCACTTGACTAGTCTTT	38
RNY1-1361	CTCTTTCCCCCCTTCTCACTACTGCACTTGACTAGTCTTT	40
RNY5-1362	TCTCCCCCCACAACCGCGCTTGACT	25
RNY5-1363	ATTGTCTCCCCCCACAACCGCGCTTGACTAGCTT	34
RNY4-1364	TTGGTATACAACCCCCCACTGCTAAATTTGACTGGCT	37
RNY4-1365	TCCGATGGTAGTGGGTTATCA	21
RNY4-1366	TAAAGTTGGTATACAACCCCCCACTGCTAAATTTGACTGGCTT	43
RNY3-1367	TTCTCCACTCCCACTGCTTCACTTGACTAGC	31
RNY3-1368	TCCTTCTCCACTCCCACTGCTTCACTTGACTAGCCTTTT	39
RNY1-1369	TCTTTCCCCCCTTCTCACTACTGCACTTGACT	32
RNY1-1370	TCTACTCTTTCCCCCCTTCTCACTACTGCACTTGACTAGTCT	42
RNY1-1371	CCCCCTTCTCACTACTGCACTTGACT	26
RNY5-1372	TGTCTCCCCCCACAACCGCG	20
RNY4-1373	TAAATTTGACTGGCTTTT	18
RNY4-1374	GGTAGTGGGTTATCA	15
RNY4-1375	CGATGGTAGTGGGTTATCAGAACTTATTAACATTAGTGTCACTAAAGTTGGTATACAACCCCCCACTGCTAAATTTGACTGGCTT	85
RNY3-1376	TGTTCCTTCTCCACTCCCACTGCTTCACTTGACTAG	36
RNY3-1377	ACAGATTTCTTTGTTCCTTCTCCACTCCCACTGCTTCACTTGACTAG	47
RNY1-1378	TGCACTTGACTAGTC	15
RNY1-1379	GGCTGGTCCGAAGGTAGTGAGTTATCTCAATTGATT	36
RNY1-1380	GCACTTGACTAGTCTT	16
RNY1-1381	CTTCTCACTACTGCACTTGAC	21
RNY1-1382	GCTGGTCCGAAGGTAGTG	18
RNY1-1383	GGCTGGTCCGAAGGTA	16
RNY1-1384	AAGGTAGTGAGTTATCTCAAT	21
RNY5-1385	TGTGGGTTATTGTTAAGTT	19
RNY5-1386	TGTGGGTTATTGTTAAGT	18
RNY1-1387	TAGTGAGTTATCTCAA	16
RNY5-1388	GTCTCCCCCCACAACCGCGCTTGACTAG	28
RNY4-1389	CACTGCTAAATTTGA	15
RNY3-1390	GGCTGGTCCGAGTGCAGTGGTGTTT	25
RNY1-1391	GTAGTGAGTTATCTCAATTGATTGTTCACAGTCAGTTACAGATCGAACT	49
RNY1-1392	GTAGTGAGTTATCTCAATTGATTGTTCACAGTCAGTTACAGATCGA	46
RNY1-1393	GTAGTGAGTTATCTCAATTGATTGTTCACAGTCAGTTACAGATCGAACTC	50
RNY1-1394	GTAGTGAGTTATCTCAATTGATTGTTCACAGTCAGTTACAGATCGAACTCCTTGTTC	57
RNY1-1395	TAGTGAGTTATCTCAATT	18
RNY3-1396	GGCTGGTCCGAGTGCAGTGGTGTT	24
RNY3-1397	CCCACTGCTTCACTTGACTA	20
RNY3-1398	GCTGGTCCGAGTGCAGTGGTGTTTACAAC	29
RNY3-1399	CCACTGCTTCACTTGACTAG	20
RNY4-1400	CTAAATTTGACTGGC	15
RNY1-1401	GTAGTGAGTTATCTCAATTGATTGTTCACAGTCAGTTACAGATCGAACTCCTTGTTCTACTCTTT	65
RNY1-1402	GTAGTGAGTTATCTCAATTGATTGTTCACAGTCAGTTACAGATCGAACTCCTTGTTCTACTCTT	64
RNY1-1403	GTAGTGAGTTATCTCAATTGATTGTTCACAGTCAGTTACAGATCGAACTCCTTGTTCTACT	61
RNY4-1404	CCCCCACTGCTAAATTTG	18
RNY1-1405	GCTGGTCCGAAGGTAGTGAGTTATCTCAATTGATTGTTCACAGTCAGTTACAGATCGAACTCCTTGTTCTACTCTTTCCCCCCTTCTCACTACTGCACTTGACTAGTCTT	110
RNY1-1406	GCTGGTCCGAAGGTAGTGAGTTATCTCAATTGATTGTTCACAGTCAGTTACAGATCGAACTCCTTGTTCTACTCTTTCCCCCCTTCTCACTACTGCACTTGACTAGTC	108
RNY1-1407	GCTGGTCCGAAGGTAGTGAGTTATCTCAATTGATTGTTCACAGTCAGTTACAGATCGAACTCCTTGTTCTACTCTTTCCCCCCTTCTCACTACTGCACTTGACTAGTCT	109
RNY1-1408	GGCTGGTCCGAAGGTAGTGAGTTATCTCAATTGATTGTTCACAGTCAGTTACAGATCGAACTCCTTGTTCTACTCTTTCCCCCCTTCTCACTACTGCACTTGACTAGTCTTTT	113
RNY1-1409	ATCTCAATTGATTGTTCACAGTCAGTTACAGATCGAACTCCTTGTTCTACTCTTTCCCCCCTTCTCACTACTGCACTTGACTAGTCTT	88
RNY1-1410	GGCTGGTCCGAAGGTAGTGAGTTATCTCAATTGATTGTTCACAGTCAGTTACAGATCGAACTCCTTGTTCTACTCTTTCCCCCCTTCTCACTACTGCACTTGAC	104
RNY5-1411	CGAGTGTTGTGGGTTATTGT	20
RNY5-1412	CCACAACCGCGCTTGACT	18
RNY3-1413	TCCACTCCCACTGCTTCACTTGACTAG	27
RNY1-1414	TGGTCCGAAGGTAGTGAGTTATCTCAATTGATTGTTCACAGTCAGTTACAGATCGAACTCCTTGTTCTACTCTTTCCCCCCTTCTCACTACTGCACTTGACTAGTCTT	108
RNY1-1415	CTGGTCCGAAGGTAGTGAGTTATCTCAATTGATTGTTCACAGTCAGTTACAGATCGAACTCCTTGTTCTACTCTTTCCCCCCTTCTCACTACTGCACTTGACTAGTC	107
RNY5-1416	TGGTCCGAGTGTTGTGGGTTATTG	24
RNY3-1417	GGCTGGTCCGAGTGCAGTGGTGTTTACAACTAATTGATCACAACCAGTTACAGATTTCTTTGTTCCTTCTCCACTCCCACTGCTTCACTTGACTAGCCTTT	101
RNY3-1418	GGCTGGTCCGAGTGCAGTGGTGTTTACAACTAATTGATCACAACCAGTTACAGATTTCTTTGTTCCTTCTCCACTCCCACTGCTTCACTTGACTAGCCTTTT	102
RNY3-1419	GGCTGGTCCGAGTGCAGTGGTGTTTACAACTAATTGATCACAACCAGTTACAGATTTCTTTGTTCCTTCTCCACTCCCACTGCTTCACTTGACTAGCC	98
RNY3-1420	GCTGGTCCGAGTGCAGTGGTGTTTACAACTAATTGATCACAACCAGTTACAGATTTCTTTGTTCCTTCTCCACTCCCACTGCTTCACTTGACTAGCCT	98
RNY3-1421	CTGGTCCGAGTGCAGTGGTGTTTACAACTAATTGATCACAACCAGTTACAGATTTCTTTGTTCCTTCTCCACTCCCACTGCTTCACTTGACTAGCCT	97
RNY3-1422	GCTGGTCCGAGTGCAGTGGTGTTTACAACTAATTGATCACAACCAGTTACAGATTTCTTTGTTCCTTCTCCACTCCCACTGCTTCACTTGACTAGCCTTT	100
RNY3-1423	CTGGTCCGAGTGCAGTGGTGTTTACAACTAATTGATCACAACCAGTTACAGATTTCTTTGTTCCTTCTCCACTCCCACTGCTTCACTTGACTAGCCTTT	99
RNY4-1424	TAGTGTCACTAAAGTTGGTATACAACCCCCCACTGCTAAATTTGACTGGCTTTT	54
RNY3-1425	CTGGTCCGAGTGCAGTGGTGTTTACAACTAATTGATCACAACCAGTTACAGATTTCTTTGTTCCTTCTCCACTCCCACTGCTTCACTTGACTAGCC	96
RNY1-1426	GCTGGTCCGAAGGTAGTGAGTTATCTCAATTGATTGTTCACAGTCAGTTACAGATCGAACTCCTTGTTCTACT	73
RNY1-1427	GGTCCGAAGGTAGTGAGTTATCTCAATT	28
RNY3-1428	GCTGGTCCGAGTGCAGTGGTGTTTACAACTAATTGATCACAACCAGTTACAGATTTCTTTGTTCCTTCTCCACTCCCACTGCTTCACTTGACTAGCCTTTT	101
RNY4-1429	GCTGGTCCGATGGTAGTGGGT	21
RNY4-1430	CTGGTCCGATGGTAGTGGG	19
RNY3-1431	CTGGTCCGAGTGCAGTGGTGTTTACAACTAATTGATCACAACCAGTTACAGATTTCTTTGTTCCTTCTCCACTCCCACTGCTTCACTTGACTAGCCTTTT	100
RNY4-1432	GGTCCGATGGTAGTGGGTTATCAGAACTTATTAACATTAGTGTCACTAAAGTTGGTATACAACCCCCCACTGCTAAATTTGACTGGCTTTTT	92
RNY4-1433	CCCCCACTGCTAAAT	15
RNY5-1434	CTCCCCCCACAACCGCGCTTGACTAGCTTGC	31
RNY4-1435	GGTCCGATGGTAGTGGGTTATCAGAACTTATT	32
RNY4-1436	CACTAAAGTTGGTATACAACCCCCCACTGCTAAATTTGACTGGCTTTT	48
RNY3-1437	GGTCCGAGTGCAGTGGTGTTTACAACTAATTGATCACAACCAGTTACAGATTTCTTTGTTCCTTCTCCACTCCCACTGCTTCACTTGACTAGCCT	95
RNY4-1438	GGTAGTGGGTTATCAGAA	18
RNY5-1439	CCCCCCACAACCGCGCTTG	19
RNY5-1440	CGCGCTTGACTAGCTTGCTGTT	22
RNY4-1441	CACTGCTAAATTTGACTGGCTTTTT	25
RNY4-1442	CGATGGTAGTGGGTTATCA	19
RNY5-1443	CTTGACTAGCTTGCTGT	17
RNY5-1444	ACCGCGCTTGACTAGC	16
RNY5-1445	AACCGCGCTTGACTAGCTT	19
RNY5-1446	TTGTCTCCCCCCACAACCGCGCTTGACTAGCTTGCTGTTTT	41
RNY1-1447	TGTTCTACTCTTTCCCCCCTTCTCACTACTGCACTTGACT	40
RNY4-1448	GGTATACAACCCCCCACTGCTAAATTTGACTGGCT	35
RNY3-1449	CTCCCACTGCTTCACTTGACTAG	23
RNY1-1450	TTGTTCTACTCTTTCCCCCCTTCTCACTACTGCACTTGACT	41
RNY5-1451	TTGTCTCCCCCCACAACCGCGCTTGACTAGCTTGCTGTT	39
RNY4-1452	TGGTAGTGGGTTATCA	16
RNY1-1453	TCTACTCTTTCCCCCCTTCTCACTACTGCACTTGACTAGT	40
RNY1-1454	CTCTTTCCCCCCTTCTCACTACTGCACTTGACT	33
RNY5-1455	AGTTGGTCCGAGTGTTGTGGGTTATTGTTA	30
RNY4-1456	GATGGTAGTGGGTTATCA	18
RNY4-1457	AAGTTGGTATACAACCCCCCACTGCTAAATTTGACTGGCTT	41
RNY5-1458	CACAACCGCGCTTGACTAG	19
RNY4-1459	CAACCCCCCACTGCTAAATTTGACTG	26
RNY5-1460	TCCCCCCACAACCGCGCTTGACTAG	25
RNY3-1461	TGCTTCACTTGACTAGCC	18
RNY1-1462	TGTTCTACTCTTTCCCCCCTTCTCACTACTGCACTTGAC	39
RNY1-1463	TGCACTTGACTAGTCTT	17
RNY5-1464	CACAACCGCGCTTGACTAGCTT	22
RNY3-1465	TCCCACTGCTTCACTTG	17
RNY1-1466	CAATTGATTGTTCACAGTCAGTTACAGATCGAACTCCTTGTTCT	44
RNY5-1467	TCCCCCCACAACCGCGCTTGACT	23
RNY5-1468	TGGGTTATTGTTAAG	15
RNY1-1469	CCCCTTCTCACTACTGCACTTGACTAGT	28
RNY5-1470	GTTGTGGGTTATTGTTAAGT	20
RNY5-1471	AGTGTTGTGGGTTATTGT	18
RNY5-1472	AGTGTTGTGGGTTATTGTTAAG	22
RNY5-1473	CGAGTGTTGTGGGTTATTGTTAAG	24
RNY5-1474	CTCCCCCCACAACCGCGCTTGACT	24
RNY5-1475	TTGGTCCGAGTGTTGTGGGTTATTGTTAAGTT	32
RNY5-1476	GTGGGTTATTGTTAAGT	17
RNY5-1477	TTGGTCCGAGTGTTGTGGGTTATTGTTAAGT	31
RNY5-1478	TGGTCCGAGTGTTGTGGGTTATTGTTAAGT	30
RNY5-1479	GTTGGTCCGAGTGTTGTGGGTTATTGTTAAGTT	33
RNY5-1480	GAGTGTTGTGGGTTATTGTTAAG	23
RNY5-1481	TGGTCCGAGTGTTGTGGGTTATTGTTAAGTT	31
RNY5-1482	GTTGGTCCGAGTGTTGTGGGTTATTGTTAAGT	32
RNY5-1483	TTGTGGGTTATTGTTAAGTT	20
RNY5-1484	TTGTGGGTTATTGTTAAGT	19
RNY5-1485	AGTGTTGTGGGTTATTGTTAAGTT	24
RNY5-1486	TGTTGTGGGTTATTGTTAAGTT	22
RNY5-1487	GGTCCGAGTGTTGTGGGTTATTGTTAAG	28
RNY5-1488	AGTGTTGTGGGTTATTGTTAAGT	23
RNY5-1489	TGGGTTATTGTTAAGT	16
RNY5-1490	TCCGAGTGTTGTGGGTTATTGTTAAGT	27
RNY5-1491	TCCGAGTGTTGTGGGTTATTGTTAAGTT	28
RNY5-1492	TCCGAGTGTTGTGGGTTATTGTTAAG	26
RNY5-1493	GTTGTGGGTTATTGTTAAGTT	21
RNY5-1494	GTCCGAGTGTTGTGGGTTATTGTTAAGTT	29
RNY5-1495	GTCCGAGTGTTGTGGGTTATTGTTAAG	27
RNY5-1496	GAGTGTTGTGGGTTATTGTTAAGT	24
RNY5-1497	CTAGCTTGCTGTTTT	15
RNY5-1498	CGAGTGTTGTGGGTTATTGTTAAGT	25
RNY5-1499	TTGGTCCGAGTGTTGTGGGTTATTGTTAA	29
RNY5-1500	TGGGTTATTGTTAAGTT	17
RNY5-1501	GTGGGTTATTGTTAAGTT	18
RNY1-1502	CCCCTTCTCACTACTGCACTTGACT	25
RNY5-1503	GTTGGTCCGAGTGTTGTG	18
RNY1-1504	TGGTCCGAAGGTAGTGAGTTATCTCAATTGATTGTTCACAGTCAGTTACAGATCGAACTCCTTGTTCTACTCTTTCCCCCCTTCTCACTACTGCACTTGACTAGTC	106
RNY1-1505	CTGGTCCGAAGGTAGTGAGTTATCTCAATTGATTGTTCACAGTCAGTTACAGATCGAACTCCTTGTTCTACTCTTTCCCCCCTTCTCACTACTGCACTTGACTAGTCT	108
RNY1-1506	CTGGTCCGAAGGTAGTGAGTTATCTCAATTGATTGTTCACAGTCAGTTACAGATCGAACTCCTTGTTCTACTCTTTCCCCCCTTCTCACTACTGCACTTGACTAGTCTT	109
RNY1-1507	GGCTGGTCCGAAGGTAGTGAGTTATCTCAATTGATTGTTCACAGTCAGTTACAGATCGAACTCCTTGTTCTACTCTTTCCCCCCTTCTCACTACTGCACTTGACTA	106
RNY1-1508	TGGTCCGAAGGTAGTGAGTTATCTCAATTGATTGTTCACAGTCAGTTACAGATCGAACTCCTTGTTCTACTCTTTCCCCCCTTCTCACTACTGCACTTGACTAGTCT	107
RNY1-1509	ATCTCAATTGATTGTTCACAGTCAGTTACAGATCGAACTCCTTGTTCTACTCTTTCCCCCCTTCTCACTACTGCACTTGACTAGTCT	87
RNY1-1510	TGAGTTATCTCAATTGATTGTTCACAGTCAGTTACAGATCGAACTCCTTGTTCTACTCTTTCCCCCCTTCTCACTACTGCACTTGACTAGTCTT	94
RNY4-1511	ATACAACCCCCCACTGCTAAATTTGACTG	29
RNY5-1512	AGTTGGTCCGAGTGTTGTGGGTTATTGTTAAGTTGAT	37
RNY5-1513	AGTTGGTCCGAGTGTTGTGGGTTA	24
RNY4-1514	GCTGGTCCGATGGTAGTGGG	20
RNY5-1515	CCCCCACAACCGCGCT	16
RNY5-1516	TGTGGGTTATTGTTAAGTTG	20
RNY5-1517	CACAACCGCGCTTGACTA	18
RNY5-1518	AGTTGGTCCGAGTGTT	16
RNY4-1519	TGGTCCGATGGTAGTG	16
RNY1-1520	CTTGTTCTACTCTTTCCCCCCTTCTCACTACTGCACTTGAC	41
RNY1-1521	CTTGTTCTACTCTTTCCCCCCTTCTCACTACTGCACTTG	39
RNY4-1522	TGGTCCGATGGTAGTGGGTT	20
RNY4-1523	ACTAAAGTTGGTATACAACCCCCCACTGCTAAATTTGACTGGC	43
RNY4-1524	ACCCCCCACTGCTAAATTTG	20
RNY1-1525	TTGTTCTACTCTTTCCCCCCTTCTCACTACTGCACTTG	38
RNY5-1526	TTAACATTGTCTCCCCCCACAACCGCGCTTGACTAGCTTGCTGTTTT	47
RNY5-1527	GGTCCGAGTGTTGTGGGTTATTGTTAAGTTGATTTAACATTGTCTCCCCCCACAACCGCGCTTGACTAGCTTG	73
RNY1-1528	TTGTTCTACTCTTTCCCCCCTTCTCACTACTGCACTTGAC	40
RNY5-1529	TTGGTCCGAGTGTTGTGGGTTATTGTTAAGTTGATTTAACATTGTCTCCCCCCACAACCGCGCTTGACTAGCT	73
RNY5-1530	AGTTGGTCCGAGTGTTGTGGGTTATTGTTAAGTTGATTTAAC	42
RNY4-1531	ATGGTAGTGGGTTATCAGAA	20
RNY1-1532	GGTCCGAAGGTAGTGAGTTATCT	23
RNY5-1533	GATTTAACATTGTCTCCCCCCACAACCGCGCTTGACTAGCTTG	43
RNY3-1534	AGTTACAGATTTCTTTGTTCCTTCTCCACTCCCACTGCTTCACTTGACTAGC	52
RNY5-1535	ATTGTTAAGTTGATTTAACATTGTCTCCCCCCACAACCGCGCTTGACTAGCTTGCTGTTT	60
RNY3-1536	TGTTCCTTCTCCACTCCCACTGCTTCACTTGACTAGC	37
RNY3-1537	TTGTTCCTTCTCCACTCCCACTGCTTCACTTGACTAG	37
RNY3-1538	GATTTCTTTGTTCCTTCTCCACTCCCACTGCTTCACTTGACTAGC	45
RNY5-1539	TCCGAGTGTTGTGGGTTATTGT	22
RNY5-1540	GAGTGTTGTGGGTTATTGT	19
RNY1-1541	GGTAGTGAGTTATCTCAAT	19
RNY5-1542	ATTGTTAAGTTGATTTAACATTGTCTCCCCCCACAACCGCGCTTGACTAGCTTG	54
RNY5-1543	GTGTTGTGGGTTATTGT	17
RNY5-1544	GTCCGAGTGTTGTGGGTTATTGT	23
RNY5-1545	CCGCGCTTGACTAGC	15
RNY4-1546	GGTCCGATGGTAGTGGGTTAT	21
RNY1-1547	GGTCCGAAGGTAGTGAGTTATCTCAA	26
RNY4-1548	TGGTAGTGGGTTATCAGAA	19
RNY5-1549	CCGCGCTTGACTAGCT	16
RNY1-1550	TGCACTTGACTAGTCT	16
RNY5-1551	TGTTGTGGGTTATTG	15
RNY1-1552	CTGCACTTGACTAGTCTT	18
RNY1-1553	TGGTCCGAAGGTAGT	15
RNY5-1554	CGCTTGACTAGCTTGCTGTT	20
RNY4-1555	TGTCACTAAAGTTGGTATACAACCCCCCACTGCTAAATTTGACTGGCTTTT	51
RNY5-1556	GAGTGTTGTGGGTTATTG	18
RNY4-1557	ATGGTAGTGGGTTATCA	17
RNY1-1558	GCTGGTCCGAAGGTAGTGAGTTATCTCA	28
RNY4-1559	TGGTCCGATGGTAGTGGGTTA	21
RNY4-1560	CCGATGGTAGTGGGTTATCA	20
RNY1-1561	GTGAGTTATCTCAAT	15
RNY4-1562	GTCCGATGGTAGTGGGTTAT	20
RNY4-1563	CCGATGGTAGTGGGTTATCAGAACTTATTAACATTAGTGTCACTAAAGTTGGTATACAACCCCCCACTGCTAAATTTGACTGGCT	85
RNY4-1564	AGTGTCACTAAAGTTGGTATACAACCCCCCACTGCTAAATTTGACTGG	48
RNY3-1565	CTTCACTTGACTAGCC	16
RNY5-1566	TGGTCCGAGTGTTGTGGGTTATTGTTAAGTTGATTTAACATTGTCTCCCCCCACAACCGCGCTTGACTAGC	71
RNY5-1567	GTGTTGTGGGTTATTGTTAAG	21
RNY5-1568	GGTCCGAGTGTTGTGGGTTATTG	23
RNY5-1569	CCGAGTGTTGTGGGTTATTGT	21
RNY3-1570	TTCCTTCTCCACTCCCACTGCTTCACTTGACTAG	34
RNY1-1571	TGGTCCGAAGGTAGTGAGTTATCTCAATTG	30
RNY1-1572	TGGTCCGAAGGTAGTGAGTTATC	23
RNY1-1573	TGAGTTATCTCAATTGATTGTTCACAGTCAGTTACAGATCGAACTCCTTGTT	52
RNY5-1574	TCCGAGTGTTGTGGGTTATTG	21
RNY4-1575	CCGATGGTAGTGGGTTATCAGAA	23
RNY3-1576	TTGATCACAACCAGTTACAGATTTCTTTGTTCCTTCTCCACTCCCACTGCTTCACTTGACTAGC	64
RNY3-1577	CTGCTTCACTTGACTAGCCTT	21
RNY1-1578	TCCGAAGGTAGTGAGTTATCT	21
RNY1-1579	GTCCGAAGGTAGTGAGTTATCT	22
RNY1-1580	CACTTGACTAGTCTT	15
RNY5-1581	CGAGTGTTGTGGGTTATTG	19
RNY4-1582	TAGTGGGTTATCAGA	15
RNY4-1583	CGATGGTAGTGGGTTATCAGAA	22
RNY3-1584	TCCTTCTCCACTCCCACTGCTTCACTTGACT	31
RNY1-1585	TGGTCCGAAGGTAGTGAGTTATCTCAATTGATTGTTCACAGTCAGTTACAGATCGAACTCCTTGTTCTACTCTTTCCCCCCTTCTCACTACTGCACTTGACTAGT	105
RNY1-1586	GCACTTGACTAGTCT	15
RNY5-1587	CACAACCGCGCTTGACTAGCTTGCTGTTTT	30
RNY5-1588	GTTGGTCCGAGTGTTGTGGGTTATTGTTAA	30
RNY5-1589	GGGTTATTGTTAAGT	15
RNY1-1590	TGAGTTATCTCAATTGATTGTTCACAGTCAGTTACAGATCGAACTCCTTGTTCTACTCTTTCCCCCCTTCTCACTACTGCACTTGACTAGT	91
RNY1-1591	GCTGGTCCGAAGGTAGTGAGTTATCTCAATTGATTGTTCACAGTCAGTTACAGATCGAACTCCTTGTTCTACTCTTTCCCCCCTTCTCACTACTGCACTTGACTAGT	107
RNY5-1592	TGGTCCGAGTGTTGTGGGTTATTGTTAA	28
RNY1-1593	CTGGTCCGAAGGTAGTGAGTTATCTCAATTG	31
RNY1-1594	TCACTACTGCACTTGACTAG	20
RNY1-1595	CTTTCCCCCCTTCTCACTACTGCACTTGACT	31
RNY1-1596	TCCCCCCTTCTCACTACTGCACTTGACT	28
RNY1-1597	CCCCCCTTCTCACTACTGCACTTGACT	27
RNY3-1598	TTCCTTCTCCACTCCCACTGCTTCACTTGACTAGC	35
RNY3-1599	CTCCCACTGCTTCACTTG	18
RNY5-1600	TGTCTCCCCCCACAACCGCGCTTGACTAGCTTGCTG	36
RNY1-1601	GTCCGAAGGTAGTGAGTTATCTCAA	25
RNY3-1602	GGCTGGTCCGAGTGCAGTGGTGTTTACAA	29
RNY1-1603	GGTCCGAAGGTAGTGAGTTATCTCAATTGATTGTTCACAGTCAGTTACAGATCGAACTCCTTGTT	65
RNY5-1604	TCCCCCCACAACCGCGCTTGACTAGCTTGCT	31
RNY1-1605	CTGGTCCGAAGGTAGTGAGTTATCTCA	27
RNY4-1606	TCCGATGGTAGTGGGTTATCAGAACTTATTAACATTAGTGTCACTAAAGTTGGTATACAACCCCCCACTGCTAAATTTGACTGGCTTTT	89
RNY4-1607	GTATACAACCCCCCACTGCTAAATTTGACTGGCTTT	36
RNY1-1608	TTCACAGTCAGTTACAGATCGAACTCCTTGTTCTACTCTTTCCCCCCTTCTCACTACTGCACTTGACTAGTCT	73
RNY1-1609	GGCTGGTCCGAAGGTAGTGAGTTATCTCAATTGATTGTTCACAGTCAGTTACAGATCGAACTCCTTGTTCTAC	73
RNY4-1610	CACTGCTAAATTTGAC	16
RNY3-1611	TTGTTCCTTCTCCACTCCCACTGCTTCACTTGACTAGC	38
RNY5-1612	AACCGCGCTTGACTAGCTTGCTGTT	25
RNY1-1613	GGCTGGTCCGAAGGTAGTGAGTTATCTCAATTGATTGTTCACAGTCAGTTAC	52
RNY4-1614	TAGTGTCACTAAAGTTGGTATACAACCCCCCACTGCTAAATTTGACTGGCT	51
RNY4-1615	GTTATCAGAACTTATTAACATTAGTGTCACTAAAGTTGGTATACAACCCCCCACTGCTAAATTTGACTGGCTT	73
RNY4-1616	GGCTGGTCCGATGGTAGTGGGTTATCAGAACTTATTAACATTAGTGTCACTAAAG	55
RNY1-1617	GGCTGGTCCGAAGGTAGTGAGTTATCTCAATTGATTGTTC	40
RNY1-1618	GCTGGTCCGAAGGTAGTGAG	20
RNY4-1619	GGTCCGATGGTAGTGGGTTATCAGAACTTATTAACATTAGTGTCACTAAAGTTGGTATACAACCCCCCACTGCTAAATTTGACTGG	86
RNY4-1620	GGCTGGTCCGATGGTAGTGGGTTATCAGAACTTATTAACATTAGTGTCACTAAAGTTGGTATACAACCCCCCACTGC	77
RNY5-1621	TGATTTAACATTGTCTCCCCCCACAACCGCGCTTGACTAGC	41
RNY1-1622	AGATCGAACTCCTTGTTCTACTCTTTCCCCCCTTCTCACTACTGCACTTGACTAGT	56
RNY1-1623	GATCGAACTCCTTGTTCTACTCTTTCCCCCCTTCTCACTACTGCACTTGACTAGTCT	57
RNY1-1624	AGATCGAACTCCTTGTTCTACTCTTTCCCCCCTTCTCACTACTGCACTTGACTAG	55
RNY5-1625	GCTTGACTAGCTTGCTGT	18
RNY3-1626	TTTGTTCCTTCTCCACTCCCACTGCTTCACTTGACT	36
RNY5-1627	GCGCTTGACTAGCTTGCTGTT	21
RNY1-1628	AGTCAGTTACAGATCGAACTCCTTGTTCT	29
RNY3-1629	TTCTTTGTTCCTTCTCCACTCCCACTGCTTCACTTGACTAG	41
RNY3-1630	ACCAGTTACAGATTTCTTTGTTCCTTCTCCACTCCCACTGCTTCACTTGACTAGCC	56
RNY5-1631	TTTAACATTGTCTCCCCCCACAACCGCGCTTGACTAGCTTGCTGTTT	47
RNY3-1632	CCAGTTACAGATTTCTTTGTTCCTTCTCCACTCCCACTGCTTCACTTGACTAGCCTT	57
RNY3-1633	ATTTCTTTGTTCCTTCTCCACTCCCACTGCTTCACTTGACTAGC	44
RNY1-1634	AGTGAGTTATCTCAATTGATTGTTCACAGTCAGTTACAGATCGAACTCCTTGTTCTACTCTTTCCCCCCTTCTCACTACTGCACTTGACTAGT	93
RNY4-1635	ACAACCCCCCACTGCTAAATTTGA	24
RNY1-1636	TCTACTCTTTCCCCCCTTCTCACTACTGCACTTGACTAGTC	41
RNY5-1637	TTGGTCCGAGTGTTGTGGGTTATTGTTAAGTTG	33
RNY4-1638	TCACTAAAGTTGGTATACAACCCCCCACTGCTAAATTTGACTGGC	45
RNY1-1639	GCTGGTCCGAAGGTAGTGAGTTATCTCAATTGATTGTTCACAGTCAGTTACAGATCGAACTCCTTG	66
RNY3-1640	CCACTGCTTCACTTGACT	18
RNY3-1641	GCTGGTCCGAGTGCAGTGGTGTTTACAACT	30
RNY4-1642	AACCCCCCACTGCTAAATTTGA	22
RNY4-1643	ACCCCCCACTGCTAAATTTGACT	23
RNY3-1644	GGCTGGTCCGAGTGCAGTGGTGT	23
RNY5-1645	GTGGGTTATTGTTAA	15
RNY3-1646	GCAGTGGTGTTTACAACT	18
RNY3-1647	GGCTGGTCCGAGTGCAGTGGTG	22
RNY3-1648	CCACTGCTTCACTTGACTA	19
RNY4-1649	AACCCCCCACTGCTAAAT	18
RNY4-1650	AACCCCCCACTGCTAAA	17
RNY3-1651	CCACTGCTTCACTTGAC	17
RNY1-1652	CCGAAGGTAGTGAGTTATCTCAATT	25
RNY1-1653	ATCTCAATTGATTGTTCACAGTCAGTTACAGATCGAACTCCTTGTTCTACTCTTTCCCCCCTTCTCACTACTGCACTTGACTAGTC	86
RNY1-1654	CAATTGATTGTTCACAGTCAGTTACAGATCGAACTCCTTGTTCTACTCTTTCCCCCCTTCTCACTACTGCACTTGACTAGTCTT	84
RNY1-1655	GGCTGGTCCGAAGGTAGTGAGTTATCTCAATTGATTGT	38
RNY1-1656	AGTCAGTTACAGATCGAACTCCTTGTTCTACTCTTTCCCCCCTTCTCACTACTGCACTTGACTAGTCT	68
RNY5-1657	GTTGGTCCGAGTGTTGTGGGTTATT	25
RNY5-1658	GATTTAACATTGTCTCCCCCCACAACCGCGCTTGACTAGCT	41
RNY1-1659	GGTCCGAAGGTAGTGAGTTATCTCAATTGATTGTTCACAGTCAGTTACAGATCGAACTCCTTGTTCT	67
RNY5-1660	TTGGTCCGAGTGTTGTGGGTTATTGTTAAGTTGATTTAACATTGTCTCCCCCCACAACCGCGCTTGACTAGC	72
RNY4-1661	GGCTGGTCCGATGGTAGTGGGTTATCAGAACTTATTAACATTAG	44
RNY5-1662	GTTGGTCCGAGTGTTG	16
RNY3-1663	TTGATCACAACCAGTTACAGATTTCTTTGTTCCTTCTCCACTCCCACTGCTTCACTTGACT	61
RNY5-1664	CCCACAACCGCGCTTG	16
RNY5-1665	TGTCTCCCCCCACAACCGCGCTTGACTA	28
RNY3-1666	TGATCACAACCAGTTACAGATTTCTTTGTTCCTTCTCCACTCCCACTGCTTCACTTGACTAGC	63
RNY3-1667	CTAATTGATCACAACCAGTTACAGATTTCTTTGTTCCTTCTCCACTCCCACTGCTTCACTTGACTAGCCTTT	72
RNY3-1668	CTAATTGATCACAACCAGTTACAGATTTCTTTGTTCCTTCTCCACTCCCACTGCTTCACTTGACTAGC	68
RNY5-1669	TAACATTGTCTCCCCCCACAACCGCGCTTGACTAGCTTG	39
RNY5-1670	TTGGTCCGAGTGTTGTGGGT	20
RNY5-1671	GTTGGTCCGAGTGTTGTGGGT	21
RNY5-1672	TTGGTCCGAGTGTTGTGGG	19
RNY5-1673	ACAACCGCGCTTGACTAGCTTGCTGTTTT	29
RNY5-1674	CACAACCGCGCTTGACTAGCTTGCTG	26
RNY5-1675	TGGTCCGAGTGTTGTGGGT	19
RNY5-1676	GTTGGTCCGAGTGTTGTGGG	20
RNY5-1677	GTCTCCCCCCACAACCGCGC	20
RNY5-1678	AGTGTTGTGGGTTATT	16
RNY1-1679	TCACTACTGCACTTGACTAGTCTTTT	26
RNY5-1680	GTCCGAGTGTTGTGGGTTATTGTTAAGT	28
RNY4-1681	GAACTTATTAACATTAGTGTCACTAAAGTTGGTATACAACCCCCCACTGCTAAATTTGACTGGC	64
RNY5-1682	TTGGTCCGAGTGTTGTGGGTTATTGTTAAGTTGATTTAAC	40
RNY5-1683	AGTTGGTCCGAGTGTTGTGGGTTATTGTTAAGTTGATTTAACATT	45
RNY4-1684	TATACAACCCCCCACTGCT	19
RNY1-1685	CTCTTTCCCCCCTTCTCACTACTGCACTTGAC	32
RNY1-1686	CCTTCTCACTACTGCAC	17
RNY5-1687	AAGTTGATTTAACATTGTCTCCCCCCACAACCGCGCTTGACTAGCTTGCTGTTT	54
RNY4-1688	GATGGTAGTGGGTTATCAGAA	21
RNY3-1689	GCAGTGGTGTTTACAAC	17
RNY4-1690	CAGAACTTATTAACATTAGTGTCACTAAAGTTGGTATACAACCCCCCACTGCTAAATTTGACTGGC	66
RNY1-1691	GGCTGGTCCGAAGGTAGTGAGTTATCTCAATTGATTGTTCACAGTCAGT	49
RNY4-1692	TTAACATTAGTGTCACTAAAGTTGGTATACAACCCCCCACTGCTAAATTTGACTGGC	57
RNY5-1693	TTAACATTGTCTCCCCCCACAACCGCGCTTGACTAGCT	38
RNY5-1694	TTAACATTGTCTCCCCCCACAACCGCGCTTGACTAGC	37
RNY1-1695	ACAGTCAGTTACAGATCGAACTCCTTGTTCTACTCTTTCCCCCCTTCTCACTACTGCACTTGACTAGTC	69
RNY1-1696	TCAGTTACAGATCGAACTCCTTGTTCTACTCTTTCCCCCCTTCTCACTACTGCACTTGACTAGTCTT	67
RNY1-1697	ACAGATCGAACTCCTTGTTCTACTCTTTCCCCCCTTCTCACTACTGCACTTGACTAGTCTT	61
RNY5-1698	AACATTGTCTCCCCCCACAACCGCGCTTGACTAGCT	36
RNY1-1699	ACAGATCGAACTCCTTGTTCTACTCTTTCCCCCCTTCTCACTACTGCACTTGACTAGTC	59
RNY4-1700	GGCTGGTCCGATGGTAGTGGGTTATCAGAACTTATTAACATTAGTGTCACTAAAGTT	57
RNY3-1701	TAATTGATCACAACCAGTTACAGATTTCTTTGTTCCTTCTCCACTCCCACTGCTTCACTTGACTAGC	67
RNY3-1702	CTTTGTTCCTTCTCCACTCCCACTGCTTCACTTGACTAGC	40
RNY3-1703	ATTGATCACAACCAGTTACAGATTTCTTTGTTCCTTCTCCACTCCCACTGCTTCACTTGACTAGC	65
RNY3-1704	TGATCACAACCAGTTACAGATTTCTTTGTTCCTTCTCCACTCCCACTGCTTCACTTGACTAG	62
RNY3-1705	CCAGTTACAGATTTCTTTGTTCCTTCTCCACTCCCACTGCTTCACTTGACTAGCC	55
RNY1-1706	TTGATTGTTCACAGTCAGTTACAGATCGAACTCCTTGTT	39
RNY1-1707	AGTTACAGATCGAACTCCTTGTTCTACTCTTTCCCCCCTTCTCACTACTGCACTTGACTAGTCTT	65
RNY5-1708	TGTTAAGTTGATTTAACATTGTCTCCCCCCACAACCGCGCTTGACTAGCTTG	52
RNY4-1709	ATTAGTGTCACTAAAGTTGGTATACAACCCCCCACTGCTAAATTTGACTGGC	52
RNY4-1710	ACATTAGTGTCACTAAAGTTGGTATACAACCCCCCACTGCTAAATTTGACTGGCTTT	57
RNY3-1711	CCACTCCCACTGCTTCACTTGAC	23
RNY1-1712	AGTGAGTTATCTCAATTGATTGTTCACAGTCAGTTACAGATCGAACTCCTTGTTCTACTCTTTCCCCCCTTCTCACTACTGCACTTGACTAGTC	94
RNY1-1713	AGTCAGTTACAGATCGAACTCCTTGTTCTACTCTTTCCCCCCTTCTCACTACTGCACTTGACTAGTC	67
RNY1-1714	CTTGTTCTACTCTTTCCCCCCTT	23
RNY1-1715	TTGTTCTACTCTTTCCCCCCTT	22
RNY3-1716	GTTACAGATTTCTTTGTTCCTTCTCCACTCCCACTGCTTCACTTGACTAG	50
RNY3-1717	CAGTTACAGATTTCTTTGTTCCTTCTCCACTCCCACTGCTTCACTTGACTAGCC	54
RNY5-1718	AACATTGTCTCCCCCCACAACCGCGCTTGACTAGCTTG	38
RNY3-1719	GTTCCTTCTCCACTCCCACTGCTTCACTTGACTAGC	36
RNY3-1720	CTTTGTTCCTTCTCCACTCCCACTGCTTCACTTGACTAG	39
RNY1-1721	TCAATTGATTGTTCACAGTCAGTTACAGATCGAACTCCTTGTTCTACTCTTTCCCCCCTTCTCACTACTGCACTTGACTAGTC	83
RNY1-1722	TCAATTGATTGTTCACAGTCAGTTACAGATCGAACTCCTTGTTCTACTCTTTCCCCCCTTCTCACTACTGCACTTGACTAGTCTT	85
RNY1-1723	ACAGTCAGTTACAGATCGAACTCCTTGTTCTACTCTTTCCCCCCTTCTCACTACTGCACTTGACTAGTCTT	71
RNY1-1724	TCAATTGATTGTTCACAGTCAGTTACAGATCGAACTCCTTGTTCTACTCTTTCCCCCCTTCTCACTACTGCACTTGACTAGTCT	84
RNY1-1725	TCTCAATTGATTGTTCACAGTCAGTTACAGATCGAACTCCTTGTTCTACTCTTTCCCCCCTTCTCACTACTGCACTTGACTAGTC	85
RNY1-1726	CAATTGATTGTTCACAGTCAGTTACAGATCGAACTCCTTGTTCTACTCTTTCCCCCCTTCTCACTACTGCACTTGACTAGTCT	83
RNY1-1727	TCTCAATTGATTGTTCACAGTCAGTTACAGATCGAACTCCTTGTTCTACTCTTTCCCCCCTTCTCACTACTGCACTTGACTAGTCTT	87
RNY3-1728	TTCTCCACTCCCACTGCTTCACTTGACTAG	30
RNY1-1729	CTCAATTGATTGTTCACAGTCAGTTACAGATCGAACTCCTTGTTCTACTCTTTCCCCCCTTCTCACTACTGCACTTGACTAGTCT	85
RNY1-1730	CAATTGATTGTTCACAGTCAGTTACAGATCGAACTCCTTGTTCTACTCTTTCCCCCCTTCTCACTACTGCACTTGACTAGTC	82
RNY1-1731	CTCAATTGATTGTTCACAGTCAGTTACAGATCGAACTCCTTGTTCTACTCTTTCCCCCCTTCTCACTACTGCACTTGACTAGTCTT	86
RNY1-1732	AGATCGAACTCCTTGTTCTACTCTTTCCCCCCTTCTCACTACTGCACTTGACTAGTCTTT	60
RNY1-1733	ACAGTCAGTTACAGATCGAACTCCTTGTTCTACTCTTTCCCCCCTTCTCACTACTGCACTTGACTAGTCT	70
RNY1-1734	GCTGGTCCGAAGGTAGTGAGTTATCTCAATTGATTGTTCACAGTCAGTTACAGATCGAACTCCTTGTTCTACTCTTTCCCCCCTTCTCACTACTGCACTTGACT	104
RNY1-1735	ACAGATCGAACTCCTTGTTCTACTCTTTCCCCCCTTCTCACTACTGCACTTGACTAGTCT	60
RNY5-1736	TAACATTGTCTCCCCCCACAACCGCGCTTGACTAGCT	37
RNY1-1737	TCTCAATTGATTGTTCACAGTCAGTTACAGATCGAACTCCTTGTTCTACTCTTTCCCCCCTTCTCACTACTGCACTTGACTAGTCT	86
RNY5-1738	TTAACATTGTCTCCCCCCACAACCGCGCTTGACTAGCTT	39
RNY1-1739	CTCAATTGATTGTTCACAGTCAGTTACAGATCGAACTCCTTGTTCTACTCTTTCCCCCCTTCTCACTACTGCACTTGACTAGTC	84
RNY5-1740	TAACATTGTCTCCCCCCACAACCGCGCTTGACTAGCTTGCTGTTT	45
RNY3-1741	TTCTCCACTCCCACTGCTTCACTTGACT	28
RNY1-1742	AGTCAGTTACAGATCGAACTCCTTGTTCTACTCTTTCCCCCCTTCTCACTACTGCACTTGACTAGTCTT	69
RNY4-1743	TCAGAACTTATTAACATTAGTGTCACTAAAGTTGGTATACAACCCCCCACTGCTAAATTTGACTGGCTTTT	71
RNY1-1744	TGTTCTACTCTTTCCCCCCTTCTCACTACTGCACTTGACTAGTCTTT	47
RNY1-1745	GTTCTACTCTTTCCCCCCTTCTCACTACTGCACTTGACTAGTCT	44
RNY5-1746	TAACATTGTCTCCCCCCACAACCGCGCTTGACTAGCTTGCTGTTTT	46
RNY1-1747	TTCACAGTCAGTTACAGATCGAACTCCTTGTTCTACTCTTTCCCCCCTTCTCACTACTGCACTTGACTAGTCTT	74
RNY5-1748	TTGTTAAGTTGATTTAACATTGTCTCCCCCCACAACCGCGCTTGACTAGCTT	52
RNY5-1749	TAACATTGTCTCCCCCCACAACCGCGCTTGACTAGC	36
RNY5-1750	TTAAGTTGATTTAACATTGTCTCCCCCCACAACCGCGCTTGACTAGCT	48
RNY5-1751	TTAACATTGTCTCCCCCCACAACCGCGCTTGACTAGCTTGCTGTT	45
RNY1-1752	TCAATTGATTGTTCACAGTCAGTTACAGATCGAACTCCTTGTTCTACTCTTTCCCCCCTTCTCACTACTGCACTTGACT	79
RNY3-1753	CTTTGTTCCTTCTCCACTCCCACTGCTTCACTTGACTAGCCTTT	44
RNY3-1754	GTTACAGATTTCTTTGTTCCTTCTCCACTCCCACTGCTTCACTTGACTAGCC	52
RNY3-1755	AACCAGTTACAGATTTCTTTGT	22
RNY5-1756	AGTTGGTCCGAGTGTTGTGGGTTATTGTTAAGTTGATTTAACAT	44
RNY4-1757	GCTGGTCCGATGGTAGTGGGTTATCAGAACTTA	33
RNY3-1758	AACCAGTTACAGATTTCTTTGTTCCT	26
RNY1-1759	TTGTTCTACTCTTTCCCCCCT	21
RNY4-1760	ACTAAAGTTGGTATACAACCCCCCACTGCTAAATTTGACTGGCTTTTT	48
RNY3-1761	AATTGATCACAACCAGTTACAGATTTCTTTGT	32
RNY3-1762	AACCAGTTACAGATTTCTTTGTTC	24
RNY1-1763	TTGTTCTACTCTTTCCCCCCTTCTCACTAC	30
RNY5-1764	TGTCTCCCCCCACAACCGCGCTTGACTAGCTTGCT	35
RNY4-1765	TTAACATTAGTGTCACTAAAGTTGGTATACAACCCCCCACTGCTAAATTTGACTGGCTTTT	61
RNY3-1766	GGCTGGTCCGAGTGCAGTG	19
RNY3-1767	CAGATTTCTTTGTTCCTTCTCCACTCCCACTGCTTCACTTGACTAGCCTTT	51
RNY3-1768	AATTGATCACAACCAGTTACAGATTTCTTTGTTCCT	36
RNY1-1769	TTGTTCTACTCTTTCCCCCCTTCTCA	26
RNY1-1770	CTTGTTCTACTCTTTCCCCCCTTCTCACTACTG	33
RNY5-1771	TTAAGTTGATTTAACATTGTCTCCCCCCACAACCGCGCTTGACTAGCTT	49
RNY5-1772	AACATTGTCTCCCCCCACAACCGCGCTTGACTAGCTT	37
RNY4-1773	CAACCCCCCACTGCTAAATTTGACTGGCTTTTT	33
RNY1-1774	TTGTTCTACTCTTTCCCCCCTTCTCACTACTGCACTTGA	39
RNY1-1775	TTGTTCTACTCTTTCCCCCCTTCTCACTA	29
RNY1-1776	AGTGAGTTATCTCAATTGATTGTTCACAGTCAGTTACAGATCGAACT	47
RNY3-1777	TGTTCCTTCTCCACTCCCACTGCTTCACTTGACT	34
RNY5-1778	AAGTTGATTTAACATTGTCTCCCCCCACAACCGCGCTTGACTAGCT	46
RNY3-1779	CACAACCAGTTACAGATTTCTTTGTTCCTTCTCCACTCCCACTGCTTCACTTGACTAG	58
RNY5-1780	CTTGACTAGCTTGCTG	16
RNY3-1781	TTGTTCCTTCTCCACTCCCACTGCTTCACTTGACT	35
RNY5-1782	TTGACTAGCTTGCTG	15
RNY3-1783	TTCCTTCTCCACTCCCACTGCTTCACTTGACT	32
RNY3-1784	TGCTTCACTTGACTAGCCTTT	21
RNY5-1785	CACAACCGCGCTTGACTAGCTTG	23
RNY3-1786	GATCACAACCAGTTACAGATTTCTTTGTTCCTTCTCCACTCCCACTGCTTCACTTGACTAGCC	63
RNY1-1787	ACAGTCAGTTACAGATCGAACTCCTTGTT	29
RNY3-1788	CTTTGTTCCTTCTCCACTCCCACTGCTTCACTTGACT	37
RNY1-1789	AGATCGAACTCCTTGTTCTACTCTTTCCCCCCTTCTCACTACTGCACTTGACT	53
RNY3-1790	TGATCACAACCAGTTACAGATTTCTTTGTTCCTTCTCCACTCCCACTGCTTCACTTGACT	60
RNY3-1791	GTTCCTTCTCCACTCCCACTGCTTCACTTGACTAG	35
RNY1-1792	CTTGTTCTACTCTTTCCCCCCTTCTCACTACTGCACTTGACTA	43
RNY5-1793	TTGTCTCCCCCCACAACCGCGCTTGACTAGC	31
RNY3-1794	CACTGCTTCACTTGACTAGCCTTT	24
RNY3-1795	ACTGCTTCACTTGACTAGC	19
RNY4-1796	ACTAAAGTTGGTATACAACCCCCCACTGCTAAATTTGACTGG	42
RNY3-1797	GCTTCACTTGACTAGCCTTT	20
RNY3-1798	TGCTTCACTTGACTAG	16
RNY3-1799	GATTTCTTTGTTCCTTCTCCACTCCCACTGCTTCACTTGACTAG	44
RNY3-1800	CACAACCAGTTACAGATTTCTTTGTTCCTTCTCCACTCCCACTGCTTCACTTGACT	56
RNY3-1801	ACAACTAATTGATCACAACCAGTTACAGATTTCTTTGTTCCTTCTCCACTCCCACTGCTTCACTTGACT	69
RNY1-1802	TCTTTCCCCCCTTCTCACT	19
RNY3-1803	GGCTGGTCCGAGTGCAGTGGTGTTTACAACTAATTGATCAC	41
RNY3-1804	CTCCCACTGCTTCACTTGACTAGCCTTTT	29
RNY4-1805	GGCTGGTCCGATGGTAGTGGGTTATCAGAACTTATTAACATTAGTGTCACTAAAGTTGGTATACAACCCCCCACTG	76
RNY4-1806	GGCTGGTCCGATGGTAGTGGGTTATCAGAACTTATTAACATTAGTGTCACTAAAGTTGGTATACAACCCCCC	72
RNY4-1807	CTGGTCCGATGGTAGTGGGTTATCAGAACTTATTAAC	37
RNY1-1808	GGCTGGTCCGAAGGTAGTGAGTTATCTCAATTGATTGTTCACAGTCAGTTACAGATCGAACTCCTTGTTCTACTCTTTCCCCCCTTCTCACTACTG	96
RNY3-1809	GTTACAGATTTCTTTGTTCCTTCTCCACTCCCACTGCTTCACTTGACTAGC	51
RNY1-1810	GTTCTACTCTTTCCCCCCTTCTCACTACTGCACTTGACTAGT	42
RNY1-1811	TTCTACTCTTTCCCCCCTTCTCACTACTGCACTTGACTAGTCT	43
RNY1-1812	TTCTACTCTTTCCCCCCTTCTCACTACTGCACTTGACTAGTCTT	44
RNY1-1813	CAATTGATTGTTCACAGTCAGTTACAGATCG	31
RNY1-1814	TGATTGTTCACAGTCAGTTACAGATCG	27
RNY1-1815	TTGATTGTTCACAGTCAGTTACAGATCG	28
RNY1-1816	ATCTCAATTGATTGTTCACAGTCAGTTACAGATCG	35
RNY1-1817	TTCTACTCTTTCCCCCCTTCTCACTACTGCACTTGACTAGTC	42
RNY5-1818	AGTTGGTCCGAGTGTTGTGGGTTATTGTTAAGTTGATTTAACATTGTCTCCCCCCACAACCGC	63
RNY5-1819	CACAACCGCGCTTGACTAGCTTGCT	25
RNY1-1820	GCTGGTCCGAAGGTAGTGAGTTATCTCAATTGATTGTTCACAGTCAGTTACAGATCGAACTCCTTGTTCTACTCTTTCCCCCCTTCTCACTACTGCACTTGACTAG	106
RNY1-1821	AGTGAGTTATCTCAATTGATTGTTCACAGTCAGTTACAGATCGAACTCCTTGTTCTACTCTTTCCCCCCTTCTCACTACTGCACTTGACTAGTCTT	96
RNY1-1822	AGTGAGTTATCTCAATTGATTGTTCACAGTCAGTTACAGATCGAACTCCTTGTTCTACTCTTTCCCCCCTTCTCACTACTGCACTTGACTAGTCT	95
RNY1-1823	GGCTGGTCCGAAGGTAGTGAGTTATCTCAATTGATTGTTCACAGTCAGTTACAGATCGAACTCCTTGTTCTACTCTTTCCCCCCTTCTCACTACTGCACTTG	102
RNY5-1824	TGATTTAACATTGTCTCCCCCCACAACCGCGCTTGACTAGCTTGCTGTTTT	51
RNY5-1825	AAGTTGATTTAACATTGTCTCCCCCCACAACCGCGCTTGACTAGCTTG	48
RNY1-1826	AGTGAGTTATCTCAATTGATTGTTCACAGTCAGTTACAGATCGAACTCCTTGTTCTACTCTTTCCCCCCTTCTCACTACTGCACTTGACT	90
RNY5-1827	TGATTTAACATTGTCTCCCCCCACAACCGCGCTTGACTAGCTTGCTGTT	49
RNY5-1828	AGTTGGTCCGAGTGTTGTGGGTTATTGTTAAGTTGATTTAACATTGTCTCCCCCCACAACCGCGCTTGACT	71
RNY1-1829	GGCTGGTCCGAAGGTAGTGAGTTATCTCAATTGATTGTTCACAGTCAGTTACAGATCGAACTCCTTGTTCTACTCTTTCCCCCCTTCTCACTACT	95
RNY5-1830	ATTGTCTCCCCCCACAACCGCGCTTGACTAGCTTGCTGT	39
RNY4-1831	GGCTGGTCCGATGGTAGTGGGTTATCAGAACTTATTAACATTAGT	45
RNY1-1832	TTGATTGTTCACAGTCAGTTACAGATCGAACTCCTTGTTCTACTCTTTCCCCCCTTCTCACTACTGCACTTGACTAGTCTT	81
RNY5-1833	AGTTGGTCCGAGTGTTGTGGGTTATTGTTAAGTTGATTTAACATTGTCTCCCCCCACAACCG	62
RNY5-1834	TTTAACATTGTCTCCCCCCACAACCG	26
RNY1-1835	GGCTGGTCCGAAGGTAGTGAGTTATCTCAATTGATTGTTCACAGTCAGTTACAGATCGAACTCCTT	66
RNY5-1836	AGTTGGTCCGAGTGTTGTGGGTTATTGTTAAGTTGATTTAACATTG	46
RNY1-1837	GGCTGGTCCGAAGGTAGTGAGTTATCTCAATTGATTGTTCACAGTCAGTTACAGATCGAA	60
RNY3-1838	CTAATTGATCACAACCAGTTACAGATTTCTTTGTTCCTTCTCCACTCCCACTGCTTCACTTGACT	65
RNY5-1839	TTGTTAAGTTGATTTAACATTGTCTCCCCCCACAACCGCGCTTGACTAGCT	51
RNY5-1840	CGAGTGTTGTGGGTTATTGTTAA	23
RNY1-1841	GGCTGGTCCGAAGGTAGTGAGTTATCTCAATTGATTGTTCACAGTCAGTTACAGATC	57
RNY5-1842	GTTGGTCCGAGTGTTGTGGGTTATTGTTAAGTTGATTTAACATTGTCTCCCCCCACAACCGCGCTTGACTAGCTTGCTGTT	81
RNY4-1843	CTAAAGTTGGTATACAACCCCCCACTGCTAAATTTGACTGGCTTT	45
RNY4-1844	AGAACTTATTAACATTAGTGTCACTAAAGTTGGTATACAACCCCCCACTGCTAAATTTGACTG	63
RNY4-1845	CTGGTCCGATGGTAGTGGGTTATCAGAACTTATTAACATTAGTGTCACTAAAGTTGGTATACAACCCCCCACTGCTAAATTTGACTG	87
RNY3-1846	GCTGGTCCGAGTGCAGTGGTGTTTACAACTAATTGATCACAACCAGTTACAGATTTCTTTGTTCCTTCTCCACTCCCACTGCTTCACTTGAC	92
RNY4-1847	TGTCACTAAAGTTGGTATACAACCCCCCACTGCTAAATTTGACTGGC	47
RNY3-1848	CTAATTGATCACAACCAGTTACAGATTTCTTTGTTCCTTCTCCACTCCCACTGCTTCACTTGACTAG	67
RNY3-1849	TCACAACCAGTTACAGATTTCTTTGTTCCTTCTCCACTCCCACTGCTTCACTTGACTAGCCTTT	64
RNY4-1850	TCACTAAAGTTGGTATACAACCCCCCACTGCTAAATTTGACTGG	44
RNY4-1851	ACATTAGTGTCACTAAAGTTGGTATACAACCCCCCACTGCTAAATTTGACTGGCT	55
RNY1-1852	TGATTGTTCACAGTCAGTTACAGATCGAACTCCTTGTT	38
RNY1-1853	TTGATTGTTCACAGTCAGTTACAGATCGAACTCCTTGTTCTACTCTTTCCCCCCTTCTCACTACTGCACTTGACTAGT	78
RNY4-1854	TTAGTGTCACTAAAGTTGGTATACAACCCCCCACTGCTAAATTTGACTGGCTT	53
RNY1-1855	AGTGAGTTATCTCAATTGATTGTTCACAGTCAGTTACAGATCGAACTCCTTGTTCT	56
RNY3-1856	TGATCACAACCAGTTACAGATTTCTTTGTTCCTTCTCCACTCCCACTGCTTCACTTGACTAGCCTTTT	68
RNY3-1857	ATTGATCACAACCAGTTACAGATTTCTTTGTTCCTTCTCCACTCCCACTGCTTCACTTGACTAG	64
RNY3-1858	ATTGATCACAACCAGTTACAGATTTCTTTGTTCCTTCTCCACTCCCACTGCTTCACTTGACTAGCCTTT	69
RNY3-1859	GATCACAACCAGTTACAGATTTCTTTGTTCCTTCTCCACTCCCACTGCTTCACTTGACTAGC	62
RNY1-1860	GCTGGTCCGAAGGTAGTGAGTTATCTCAATTGATTGTTCACAGTCAGTTACAGATCGAACTCCTTGTTCTACTCTTTCCCCCCTTCTCACTACTGCACTTGACTAGTCTTT	111
RNY1-1861	GGCTGGTCCGAAGGTAGTGAGTTATCTCAATTGATTGTTCACAGTCAGTTACAGATCGAACTCCTTGTTCTACTC	75
RNY1-1862	CCTTCTCACTACTGCACT	18
RNY1-1863	AGTCAGTTACAGATCGAACTCCTTGTTCTACTCTTT	36
RNY1-1864	AGTCAGTTACAGATCGAACTCCTTGTTCTACTCTT	35
RNY3-1865	CTGGTCCGAGTGCAGTGGTGTTTACAACTAATTGATCACAACCAGTTACAGATTTCTTTGTTCCTTCTCCACTCCCACTGCTTCACTTGACT	92
RNY3-1866	CTGGTCCGAGTGCAGTGGTGTTTACAACTAATTGATCACAACCAGTTACAGATTTCTTTGTTCCTTCTCCACTCCCACTGCTTCACTTGACTAG	94
RNY3-1867	GCTGGTCCGAGTGCAGTGGTGTTTACAACTAATTGATCACAACCAGTTACAGATTTCTTTGTTCCTTCTCCACTCCCACTGCTTCACTTGACTA	94
RNY5-1868	ACAACCGCGCTTGACTAGCTTGCTGT	26
RNY1-1869	GGCTGGTCCGAAGGTAGTGAGTTATCTCAATTGATTGTTCACAGTCAGTTACAG	54
RNY4-1870	ATCAGAACTTATTAACATTAGTGTCACTAAAGTTGGTATACAACCCCCCACTGCTAAATTTGACTGG	67
RNY1-1871	CCTTGTTCTACTCTTTCCCCCCTT	24
RNY3-1872	GGCTGGTCCGAGTGCAGTGGTGTTTACAACTAATTGATCACAACCAGTTACAGATTTCTTTGTTCCT	67
RNY3-1873	GGCTGGTCCGAGTGCAGTGGTGTTTACAACTAATT	35
RNY1-1874	CCTTGTTCTACTCTTTCCCCCCTTCTCACTACTGCACTTG	40
RNY4-1875	TATTAACATTAGTGTCACTAAAGTTGGTATACAACCCCCCACTGCTAAATTTGACTGGCTTT	62
RNY4-1876	GCTGGTCCGATGGTAGTGGGTTATCAGAACTTATTAACATTAGTGTCACTAAAGTTGGTATACAACCCCCCACTGCTAAATTTGACT	87
RNY4-1877	ACATTAGTGTCACTAAAGTTGGTATACAACCCCCCACTGCTAAATTTGACTGGC	54
RNY3-1878	TGATCACAACCAGTTACAGATTTCTTTGTT	30
RNY1-1879	GTTCTACTCTTTCCCCCCTTCTCACTACTGCACTTGACTAG	41
RNY3-1880	CAGTTACAGATTTCTTTGTTCCTTCTCCACTCCCACTGCTTCACTTGACTAG	52
RNY3-1881	CACAACCAGTTACAGATTTCTTTGTTCCTTCTCCACTCCCACTGCTTCACTTGACTAGC	59
RNY1-1882	CAATTGATTGTTCACAGTCAGTTACAGATCGAACTCCTTGTTCTACTCTTTCCCCCCTTCTCACTACTGCACTTGACTAGT	81
RNY4-1883	TAACATTAGTGTCACTAAAGTTGGTATACAACCCCCCACTGCTAAATTTGACTGGCTTTT	60
RNY4-1884	TAACATTAGTGTCACTAAAGTTGGTATACAACCCCCCACTGCTAAATTTGACTGGC	56
RNY4-1885	GAACTTATTAACATTAGTGTCACTAAAGTTGGTATACAACCCCCCACTGCTAAATTTGACTGGCT	65
RNY1-1886	GCTGGTCCGAAGGTAGTGAGTTAT	24
RNY1-1887	TTGATTGTTCACAGTCAGTTACAGATCGAACTCCTTGTTCT	41
RNY1-1888	TGTTCACAGTCAGTTACAGATCGAACTCCTTGTT	34
RNY1-1889	CTTCTCACTACTGCACTT	18
RNY3-1890	GCTGGTCCGAGTGCAGTGGTGTTTACAACTAATTGATCACAACCAGTTACAGATTTCTTTGTTCCTTCTCCACTCCCACTGCTTCACTTGACTAGC	96
RNY3-1891	CCCACTGCTTCACTTG	16
RNY5-1892	TAAGTTGATTTAACATTGTCTCCCCCCACAACCGCGCTTGACTAGCT	47
RNY3-1893	CTGGTCCGAGTGCAGTGGTGTTTACAAC	28
RNY3-1894	GCTGGTCCGAGTGCAGTGGTGTTTAC	26
RNY5-1895	CCCCCACAACCGCGCTTGA	19
RNY3-1896	TGGTCCGAGTGCAGTGGTGTTTACAAC	27
RNY3-1897	GCTGGTCCGAGTGCAGTGGTGTTTACAA	28
RNY3-1898	AGTGGTGTTTACAAC	15
RNY5-1899	ACAACCGCGCTTGACTAGCTTGCTG	25
RNY1-1900	AGTGAGTTATCTCAATTGATTGTTCACAGTCAGTTACAGATCGAACTCCTTG	52
RNY1-1901	TTGATTGTTCACAGTCAGTTACAGATCGAACTCCTTGT	38
RNY1-1902	CTCACTACTGCACTTGAC	18
RNY1-1903	CTCACTACTGCACTTGACTA	20
RNY3-1904	CCCACTGCTTCACTTGA	17
RNY5-1905	GTTGGTCCGAGTGTTGTGGGTT	22
RNY3-1906	CACTGCTTCACTTGACT	17
RNY1-1907	CTGGTCCGAAGGTAGTGAGTTAT	23
RNY1-1908	GCTGGTCCGAAGGTAGTGAGTTA	23
RNY1-1909	CACTACTGCACTTGACTA	18
RNY3-1910	CACTGCTTCACTTGACTAG	19
RNY1-1911	GCTGGTCCGAAGGTAGTGAGT	21
RNY1-1912	CACTACTGCACTTGAC	16
RNY5-1913	TTGTGGGTTATTGTTAA	17
RNY5-1914	TGTTGTGGGTTATTGTTAA	19
RNY3-1915	CACTGCTTCACTTGACTA	18
RNY4-1916	AGTGTCACTAAAGTTGGTATACAACCCCCCACTGCTAAATTTGACTG	47
RNY3-1917	CCACTGCTTCACTTGA	16
RNY3-1918	TCCCACTGCTTCACTTGA	18
RNY1-1919	CTGGTCCGAAGGTAGTGAGTTA	22
RNY5-1920	GGTCCGAGTGTTGTGGGTTATTGTTAA	27
RNY1-1921	CTGGTCCGAAGGTAGTGAGTT	21
RNY5-1922	TTGGTCCGAGTGTTGTGGGTTATT	24
RNY1-1923	TCACTACTGCACTTGACTA	19
RNY3-1924	CACTGCTTCACTTGACTAGC	20
RNY1-1925	TTCTCACTACTGCACTTGACTA	22
RNY1-1926	TCACTACTGCACTTGAC	17
RNY5-1927	ATTGTCTCCCCCCACAACCGCGCTTGACTAGC	32
RNY3-1928	CTGCTTCACTTGACT	15
RNY3-1929	CACTGCTTCACTTGAC	16
RNY3-1930	ACTGCTTCACTTGACTA	17
RNY1-1931	TCTCACTACTGCACTTGA	18
RNY1-1932	ACTACTGCACTTGACT	16
RNY4-1933	ACCCCCCACTGCTAAATTTGAC	22
RNY1-1934	CTTCTCACTACTGCACTTGACTA	23
RNY4-1935	TGGTATACAACCCCCCACTGCTAAATTTGACTGGCT	36
RNY1-1936	ACTACTGCACTTGACTAGT	19
RNY5-1937	CCCCCACAACCGCGCTTG	18
RNY4-1938	CTGGTCCGATGGTAGTGGGT	20
RNY4-1939	ATTAGTGTCACTAAAGTTGGTATACAACCCCCCACTGCTAAATTTGACTGGCT	53
RNY3-1940	TCTCCACTCCCACTGCTTCACTTGAC	26
RNY1-1941	TACTCTTTCCCCCCTTCTCACTACTGCACTTGACTAG	37
RNY1-1942	TACTCTTTCCCCCCTTCTCACTACTGCACTTGACT	35
RNY1-1943	CTCACTACTGCACTTGA	17
RNY5-1944	GTTGGTCCGAGTGTTGTGGGTTATTGTTA	29
RNY5-1945	CCGAGTGTTGTGGGTTATTGTTAAG	25
RNY3-1946	GCTGGTCCGAGTGCAGTGGTGTT	23
RNY1-1947	TGGTCCGAAGGTAGTGAGTTA	21
RNY1-1948	GGTCCGAAGGTAGTGAGTTATC	22
RNY1-1949	ACTACTGCACTTGAC	15
RNY5-1950	CCCACAACCGCGCTTGA	17
RNY5-1951	TTTAACATTGTCTCCCCCCACAACCGCGCTTGACTAGC	38
RNY5-1952	TCTCCCCCCACAACCGCGCTTGACTAGCTTGCT	33
RNY5-1953	TCTCCCCCCACAACCGCGCTTGACTAGCTTGC	32
RNY1-1954	TGTTCTACTCTTTCCCCCCTTCTCACTACTGCACTTG	37
RNY5-1955	TTGGTCCGAGTGTTGTGGGTTATTGTTAAGTTGATTTAACATTGTCTCCCCCCACAACCGCGCTTGACTAGCTTGCTGTT	80
RNY3-1956	AGTTACAGATTTCTTTGTTCCTTCTCCACTCCCACTGCTTCACTTGACT	49
RNY1-1957	TCCTTGTTCTACTCTTTCCCCCCTTCTCACTACTGCACTTGACTAG	46
RNY1-1958	AGTGAGTTATCTCAATTGATTGTTCACAGTCAGTTACAGATCGAACTCCTTGT	53
RNY5-1959	GTTGGTCCGAGTGTTGTGGGTTATTGTTAAGTTG	34
RNY5-1960	CCGAGTGTTGTGGGTTATTGTTAAGTTGATTTAACATTGTCTCCCCCCACAACCGCGCTTGACTAGCTTG	70
RNY5-1961	CCACAACCGCGCTTGAC	17
RNY1-1962	TCTTTCCCCCCTTCTCACTACTGCACTTGAC	31
RNY5-1963	CAACCGCGCTTGACTAGCTTGCTGTT	26
RNY4-1964	AGTGGGTTATCAGAACTTATTAACATTAGTGTCACT	36
RNY1-1965	TCTACTCTTTCCCCCCTTCTC	21
RNY3-1966	GGCTGGTCCGAGTGCAGTGGTGTTTACAACTAATTGATCACAACCAGTTACAGATTTCTTTGTTCCTTCTCCACTCCCACTGCTTCACTT	90
RNY5-1967	TCTCCCCCCACAACCGCGCTTGACTAG	27
RNY5-1968	ACAACCGCGCTTGACTAGCTTGCT	24
RNY5-1969	AACATTGTCTCCCCCCACAACCGCGCTTGACTAGCTTGCTGTT	43
RNY4-1970	GGCTGGTCCGATGGTAGTGGGTTATCAGAACTTATTAACATTAGTGTCACTAAAGTTGGTATACAACCCCCCACTGCTAAA	81
RNY4-1971	AGAACTTATTAACATTAGTGTCACT	25
RNY3-1972	GGCTGGTCCGAGTGCAGTGGTGTTTACAACTAATTGATCACAACCAGTTACAGATTTCTTTGTTCCTTCTCCACTCCCACTGCTT	85
RNY1-1973	AGTCAGTTACAGATCGAACTCCTTGTTCTAC	31
RNY3-1974	GGCTGGTCCGAGTGCAGTGGTGTTTACAACTAAT	34
RNY5-1975	TGGTCCGAGTGTTGTGGGTTATTGTTAAGTTGATTTAACATTGTCTCCCCCCACAACCGCGCTTGACTAGCTTGCTGTT	79
RNY4-1976	TTGGTATACAACCCCCCACTGCTAAATTTGACTGGC	36
RNY1-1977	CTGGTCCGAAGGTAGTGAGTTATCTCAATTGATTGTTCACAGTCAGTTACAGATCGAACTCCTTGTTCTACTCTTTCCCCCCTTCTCACTACTGCACTTGACT	103
RNY5-1978	TGGTCCGAGTGTTGTGGGTTATTGTTAAGTTGATTTAACATTGTCTCCCCCCACAACCG	59
RNY4-1979	GGGTTATCAGAACTTATTAACATTAGTGTCACTAAAGTTGGT	42
RNY5-1980	TTAAGTTGATTTAACATTGTCTCCCCCCACAACCGCGCTTGACTAGCTTG	50
RNY1-1981	GGCTGGTCCGAAGGTAGTGAGTTATCTCAATTGATTGTTCAC	42
RNY4-1982	TATACAACCCCCCACTGCTAAATTTGACTG	30
RNY4-1983	CTTATTAACATTAGTGTCACTAAAGTTGGTATACAACCCCCCACTGCTAAATTTGACTGGCT	62
RNY1-1984	TCAGTTACAGATCGAACTCCTTGTTCTACTCTTTCCCCCCTTCTCACTACTGCACTTGACTAGTCT	66
RNY4-1985	GGCTGGTCCGATGGTAGTGGGTTATCAGAACTTATTAACATTAGTGTCACTAAAGTTGGTATACAACCCCCCACTGCTAAATT	83
RNY4-1986	GGCTGGTCCGATGGTAGTGGGTTATCAGAACTTATTAACATTAGTGTCACTAAAGTTGGTATACAACCCCCCACTGCTAAATTTG	85
RNY4-1987	ACTTATTAACATTAGTGTCACTAAAGTTGGTATACAACCCCCCACTGCTAAATTTGACTGGCTTT	65
RNY1-1988	TCAATTGATTGTTCACAGTCAGTTACAGATCGAACTCCTTGTTCT	45
RNY1-1989	TCAATTGATTGTTCACAGTCAGTTACAGATCGAACTCCTTGTT	43
RNY4-1990	CAGAACTTATTAACATTAGTGTCACTAAAGTTGG	34
RNY4-1991	AAAGTTGGTATACAACCCCCCACTGCTAAATTTGACTGGC	40
RNY5-1992	AACATTGTCTCCCCCCACAACCGCGCTTGACTAGCTTGCTGTTTT	45
RNY4-1993	AACCCCCCACTGCTAAATTTG	21
RNY5-1994	TCCCCCCACAACCGCGCTTG	20
RNY1-1995	TTGTTCACAGTCAGTTACAGATCGAACTCCTTGTTCTACTCTTTCCCCCCTTCTCACTACTGCACTTGACTAGTCTT	77
RNY1-1996	TTGATTGTTCACAGTCAGTTACAGATCGAACTCCTTGTTCTACTCTTTCCCCCCTTCTCACTACTGCACTTGACTAGTCT	80
RNY1-1997	TCAATTGATTGTTCACAGTCAGTTACAGATCGAACTCCTTGTTCTACTCTTTCCCCCCTTCTCACTACTGCACTTGACTAGTCTTT	86
RNY1-1998	ATTGATTGTTCACAGTCAGTTACAGATCGAACTCCTTGTTCTACTCTTTCCCCCCTTCTCACTACTGCACTTGACTAGTCTT	82
RNY5-1999	AAGTTGATTTAACATTGTCTCCCCCCACAACCGCGCTTGACTAGCTT	47
[truncated: 665 more rows]
