# Supplementary material for: Terminal modifications independent cell-free RNA sequencing enables sensitive early cancer detection and classification
Source: Nat Commun. 2024 Jan 2;15:156. doi: 10.1038/s41467-023-44461-y (PMC10761679; doi:10.1038/s41467-023-44461-y)
Supplement: Supplementary file 8 — Dataset 5 [file 41467_2023_44461_MOESM8_ESM.xlsx]

## Sheet: LC vs NOR
mRNA	TMC5
	ATAD5
	FGFRL1
	WIPF2
	EIF4A2
	AP1B1
	RPL17
	RPL4
	BTNL8
	RPL23A
	RACK1
	FOXF1
	FOXC1
	HNRNPK
	ANKAR
	RPS2
	C18orf25
	EIF4G2
	ANK1
	MT-ND2
	RPL13A
	VEGFA
	RPS3A
	HOXC4
	HSPA8
	SMARCB1
	DAZ4
	SLCO4C1
	FGA
miRNA	hsa-miR-210-3p
	hsa-miR-185-5p
	hsa-miR-1180-3p
	hsa-miR-3960
	hsa-miR-19b-3p
	hsa-miR-548aa
	hsa-miR-629-5p
	hsa-miR-324-5p
	hsa-miR-3529-3p
	hsa-miR-501-5p
	hsa-miR-3187-3p
	hsa-miR-7-5p
	hsa-miR-324-3p
	hsa-miR-942-5p
	hsa-miR-20b-5p
	hsa-miR-4732-5p
	hsa-miR-140-3p
	hsa-miR-363-3p
	hsa-miR-17-5p
	hsa-miR-200c-3p
	hsa-miR-106b-3p
	hsa-miR-1285-3p
	hsa-miR-545-3p
	hsa-miR-576-5p
	hsa-miR-26b-5p
	hsa-miR-31-5p
snRNA	RNU4-46P
	RNVU1-6
	RNU4ATAC9P
	RNU4ATAC5P
	RNU1-82P
	RNU11
	RNVU1-15
	RNU4ATAC
	RNU5B-1
	RNU5A-1
snoRNA	SNORD53
	SNORD96A
	SNORD21
	SNORD53B
	SNORD16
	U8
	SNORD68
	SNORD65
	SNORD32A
	SNORD127
	SNORD95
	SNORD22
	SNORD18C
	SNORD58A
	SNORD99
	SNORD8
	SNORA81
	SNORD73A
	SNORD14D
tsRNA	tRF-35-QKF1R3WE8RO86J
	tRF-21-SX73V2Y8D
	tRF-33-R008R959KUMK9
	tRF-22-SXQ3V2Y74
	tRF-34-PSQP4PW3FJI0E5
	tRF-21-SXQ3V2Y70
	tRF-36-KPQJ3KYU4RRWRBD
	tRF-36-QK11M3WE8SPOX5D
	tRF-24-7LI3VF4YHW
	tRF-32-QKF1R3WE8RO84
	tRF-18-WB8US5D9
	tRF-31-P4R8YP9LON4VD
	tRF-21-WB8US565D
	tRF-32-86J8WPMN1E8YN
	tRF-20-WB8US565
	tRF-33-KPQJ3KYU4RRWDY
	tRF-28-PSQP4PW3FJD0
	tRF-33-L85DMKYUYRLHDY
	tRF-32-897PVP941QKSJ
	tRF-32-R9JP9PMNH5SY3
	tRF-16-FZ9KR90
	tRF-24-RNLIK8V8HR
	tRF-36-31QJ3KYUYRR6RBD
	tRF-32-68K87SERM4921
	tRF-23-SL735L8RDV
	tRF-23-BZBZOS4YV
	tRF-30-1HPSR9O9337K
	tRF-16-YJE76ID
	tRF-30-PS5P4PW3FJHP
	tRF-38-HMI8W47W1R7HFEV
	tRF-36-KKM1M3WD8S746DD
	tRF-18-11WZY1V
	tRF-34-I1KQSX0DIJZ7FV
	tRF-24-3K7SIR3DIY
	tRF-33-79MP9P9NH57SD3
	tRF-39-B9I1KQSX0DIJZ7FV
	tRF-17-0PNYRKQ
	tRF-20-BQ8BB2S1

## Sheet: Cancers vs NOR
miRNA	hsa-miR-20b-5p
	hsa-miR-210-3p
	hsa-miR-324-5p
	hsa-miR-3529-3p
	hsa-miR-200c-3p
	hsa-miR-1180-3p
	hsa-miR-25-3p
	hsa-miR-126-5p
	hsa-miR-550a-3p
	hsa-miR-142-5p
	hsa-miR-3187-3p
	hsa-miR-744-5p
	hsa-miR-98-5p
	hsa-miR-6803-3p
	hsa-miR-4433a-3p
	hsa-miR-4433b-5p
	hsa-miR-4433b-3p
	hsa-miR-619-5p
	hsa-miR-337-3p
	hsa-miR-376c-3p
snRNA	RNU4-46P
	RNVU1-6
	RNU5B-1
	RNU11
	RNU5A-1
	RNVU1-31
	RNU2-44P
snoRNA	SNORD96A
	SNORD53
	SNORD53B
	SNORD21
	SNORD100
	SNORD16
	SNORD42B
tsRNA	tRF-24-BZBZOS4YE2
	tRF-23-EXEY0VWUD2
	tRF-21-B54ZUPX1B
	tRF-23-4DBQ6ZW6D2
	tRF-37-HQ9M739P8WQ0D52
	tRF-19-DDZZ4YE2
	tRF-18-SSXUOLD2
	tRF-36-QK11M3WE8SPOX5D
	tRF-18-67NZU6D2
	tRF-44-YXI6D3887S1RMH5MI2
	tRF-20-B2NZW7O6
	tRF-26-ZDBQ8BB2S1B
	tRF-21-4DYJIO3ZE
	tRF-20-2DN1RJY6
	tRF-18-BQ6ZW6D2
	tRF-19-B1XSRIJ2
	tRF-28-FKN5ORNQY1D2
	tRF-18-KJZ8R30K
	tRF-32-FZ9KR959NRZZP
	tRF-22-WB8US5652
	tRF-26-942IKBUBS1B
	tRF-45-Z3R918VBY9PYKHM26R
	tRF-28-10NO0RNQYXD2
	tRF-18-HR8WRXD2
	tRF-17-86K2SV2
	tRF-23-YO8R6546D2
	tRF-18-SR991HD2
	tRF-21-2MK827K1B
	tRF-34-F8YKIR9NY5KK19
	tRF-25-QFQ2FWQ8P6
	tRF-33-WPMN1E8Y7Z2RY

## Sheet: BRC vs others
mRNA	BRD1
	AGO4
miRNA	hsa-miR-126-5p
	hsa-miR-20a-5p
	hsa-miR-106a-5p
	hsa-miR-26b-5p
	hsa-miR-454-3p
snRNA	RNU1-82P
tsRNA	tRF-16-Y9Q867D
	tRF-22-YU4RRWRBJ
	tRF-16-8Y3DUVD
	tRF-22-YO8R6546J
	tRF-37-82FNPKYUS7PVRSJ
	tRF-38-HPDEXP7S1RXSMMDV
	tRF-21-8EKSP185D
	tRF-16-0Q37Q5D
	tRF-17-8B8SOUM
	tRF-37-WURMJKYOSR99RHJ
	tRF-22-YXI6D388N
	tRF-40-81JJ6RRNLIK898O1
	tRF-38-0668K87SERM492V

## Sheet: CRC vs others
mRNA	HBA2
	KRIT1
	GIGYF2
	GREB1
	FBXO7
miRNA	hsa-miR-199b-3p
	hsa-miR-3613-5p
	hsa-miR-122-5p
tsRNA	tRF-32-I8W47W1R7HFE1
	tRF-18-KJZ8R30K
	tRF-16-KS8WP9D
	tRF-35-HMI8W47W1R7HFE
	tRF-36-V6Z3M8ZLSSXUOLD
	tRF-16-8SOUPRD
	tRF-44-FZ93QO945NB2NZW7HV
	tRF-38-HPDEXK7S1RNS9MDV
	tRF-16-K6MY6VD
	tRF-42-NYRVU4727OFIZ9WUJ
	tRF-17-I6BB5LJ
	tRF-29-SWRYVMMV5B2V
	tRF-17-PRENRHJ
	tRF-17-BQ6ZW6J
	tRF-16-86Q3P9D
	tRF-16-4RRQRBD
	tRF-16-8SSP6DD
	tRF-38-LUD3KS7SB1RHODV
	tRF-16-86K2SVD
	tRF-41-45LSM1M3WE8SSP6DD
	tRF-24-RNLNK88KHR
	tRF-16-8US565D
	tRF-25-RNLIK898O1
	tRF-20-LNKSEK51
	tRF-33-5K8PR9DM3WWKDM

## Sheet: GC vs others
mRNA	ACTG1
	TNPO2
	MUC3A
	MUC5AC
	MUC2
	OSGIN1
miRNA	hsa-miR-766-3p
	hsa-miR-619-5p
	hsa-miR-199a-5p
snRNA	RN7SK
snoRNA	SNORA53
tsRNA	tRF-36-QK11M3WE8SPOX5D
	tRF-17-FR83DNM
	tRF-17-H7V3LYN
	tRF-23-9MVKS4I7DM
	tRF-18-27NXJ4V
	tRF-45-EVUIJVK697BOJ8N981
	tRF-25-ZDBQ8BB2S1
	tRF-35-NDBP1IUUK7VZ0R
	tRF-26-YYS9ME6KM80
	tRF-26-PJYO0Y3KQ9D
	tRF-35-2Z10I9BZBZOS4Y
	tRF-17-KR6946J
	tRF-33-10I9BZBZOS4YV
	tRF-23-ZLBS5EOBD3
	tRF-42-ZFD9O2FPN6B7P86ZJ
	tRF-27-10NO0RNQYXJ
	tRF-20-V5393L41
	tRF-23-WO2F9IY9V
	tRF-33-LBINRXURYRSIV
	tRF-23-YXI6D3880E
	tRF-17-D5YEYYJ
	tRF-18-I7JP8XDV
	tRF-30-ZWRNU3KQ9MV1
	tRF-21-YBOZZ7NDD
	tRF-17-BQ6ZW6J

## Sheet: HCC vs others
mRNA	IFT88
	AFTPH
	ZFP91
	PAPOLA
	DCUN1D2
	HNRNPR
	YTHDF3
	DNAJB14
	DECR1
	PRRC1
	HSPA9
	PRKAA1
	POTEH
	GPRC6A
	SASS6
	ZBTB41
	ATIC
	ZNF667
	UTY
	KCTD2
miRNA	hsa-miR-215-5p
	hsa-let-7a-3p
	hsa-miR-92b-3p
	hsa-miR-101-3p
	hsa-miR-500a-5p
	hsa-miR-200b-3p
	hsa-miR-3187-3p
snRNA	RNU2-56P
	RNU2-44P
	RNU1-80P
tsRNA	tRF-16-H9R8O7D
	tRF-17-H9R8O7J
	tRF-17-Y9Q867J

## Sheet: LC vs others
mRNA	FGFRL1
	TMEM182
	PID1
	DAZ1
miRNA	hsa-miR-629-5p
	hsa-miR-185-5p
	hsa-miR-4732-3p
	hsa-miR-4732-5p
	hsa-miR-3960
	hsa-miR-214-3p
	hsa-miR-3187-3p
snRNA	RNU4ATAC13P
	U8
snoRNA	SNORD21
	SNORD16
	SNORD65
	SNORD125
tsRNA	tRF-21-SXQ3V2Y70
	tRF-35-QKF1R3WE8RO86J
	tRF-31-6SXMSL73VL4YD
	tRF-31-P4R8YP9LON4VD
	tRF-33-R008R959KUMK9
	tRF-32-QKF1R3WE8RO84
	tRF-29-1HPSR9O93324
	tRF-16-YJE76ID
	tRF-23-SL735L8RDV
	tRF-33-YR94SX73V2Y8DM
	tRF-17-SR0YRLJ
	tRF-18-WB8US5D9
	tRF-26-Q1Q89P9L84D
