# Supplementary material for: Terminal modifications independent cell-free RNA sequencing enables sensitive early cancer detection and classification
Source: Nat Commun. 2024 Jan 2;15:156. doi: 10.1038/s41467-023-44461-y (PMC10761679; doi:10.1038/s41467-023-44461-y)
Supplement: Supplementary file 9 — Dataset 6 [file 41467_2023_44461_MOESM9_ESM.xlsx]

## Sheet: AUC
method	AUC_training	AUC_testing	AUC_validation	Name	mean
SVM	1	0.979	0.979	mi+sn+sno	0.986
LR	0.998	0.977	0.979	mi+sn+sno	0.984667
LR	1	0.981	0.967	m+mi+sn+sno	0.982667
LR	1	0.982	0.964	mi+sn+sno+ts	0.982
SVM	1	0.982	0.957	m+mi+sn+sno	0.979667
SVM	1	0.975	0.963	mi+sn+sno+ts	0.979333
LR	1	0.984	0.954	m+mi+sn+sno+ts	0.979333
LR	0.996	0.972	0.966	m+mi+sn	0.978
LR	0.999	0.975	0.957	m+mi+sno	0.977
LR	1	0.981	0.947	m+mi+sn+ts	0.976
LR	1	0.982	0.9395	m+mi+sno+ts	0.973833
LR	0.998	0.977	0.946	mi+sn+ts	0.973667
SVM	1	0.979	0.939	m+mi+sn+sno+ts	0.972667
LR	0.999	0.972	0.944	mi+sno+ts	0.971667
SVM	1	0.966	0.946	mi+sn+ts	0.970667
SVM	0.9885	0.948	0.9735	mi+sn	0.97
SVM	1	0.97	0.933	m+mi+sn	0.967667
LR	0.994	0.963	0.946	m+mi	0.967667
SVM	1	0.98	0.9225	m+sn+sno+ts	0.9675
LR	0.98	0.955	0.967	mi+sn	0.967333
LR	0.984	0.953	0.963	mi+sno	0.966667
SVM	1	0.974	0.9255	m+mi+sn+ts	0.9665
LR	1	0.982	0.9165	m+sn+sno+ts	0.966167
LR	1	0.973	0.922	m+mi+ts	0.965
SVM	1	0.966	0.924	sn+sno+ts	0.963333
LR	0.996	0.979	0.915	m+sn+sno	0.963333
LR	0.999	0.981	0.91	sn+sno+ts	0.963333
SVM	1	0.976	0.9125	sn+ts	0.962833
SVM	1	0.981	0.906	m+mi+sno	0.962333
LR	0.999	0.981	0.9065	m+sn+ts	0.962167
SVM	1	0.976	0.9075	m+sn+ts	0.961167
SVM	1	0.975	0.907	m+mi+sno+ts	0.960667
SVM	0.993	0.938	0.949	mi+sno	0.96
LR	0.9885	0.963	0.925	m+sn	0.958833
LR	1	0.979	0.887	m+sno+ts	0.955333
SVM	1	0.963	0.8965	m+sn+sno	0.953167
SVM	0.993	0.9655	0.9	sn+sno	0.952833
RF	1	0.948	0.91	m+mi+sn+sno+ts	0.952667
RF	1	0.9515	0.905	mi+sn+sno+ts	0.952167
RF	1	0.952	0.902	m+mi+sn+ts	0.951333
SVM	1	0.962	0.8905	mi+sno+ts	0.950833
SVM	0.9985	0.964	0.885	m+sn	0.949167
RF	1	0.9335	0.91	m+mi+sno+ts	0.947833
LR	0.995	0.974	0.8695	sn+ts	0.946167
RF	1	0.9575	0.88	mi+sn+ts	0.945833
RF	1	0.9415	0.892	m+mi+sn+sno	0.9445
SVM	1	0.9655	0.868	m+mi+ts	0.9445
LR	0.995	0.965	0.873	sno+ts	0.944333
LR	0.988	0.974	0.869	sn+sno	0.943667
RF	1	0.926	0.902	mi+sno+ts	0.942667
LR	0.992	0.967	0.869	m+sno	0.942667
SVM	1	0.966	0.859	m+sno+ts	0.941667
RF	1	0.9295	0.895	m+mi+ts	0.9415
RF	1	0.942	0.882	mi+sn+sno	0.941333
SVM	1	0.94	0.883	sno+ts	0.941
RF	1	0.9235	0.899	m+mi+sno	0.940833
RF	1	0.942	0.874	m+mi+sn	0.938667
LR	0.998	0.972	0.846	m+ts	0.938667
LR	0.99	0.943	0.879	mi+ts	0.937333
SVM	1	0.961	0.848	m+mi	0.936333
SVM	0.96	0.9445	0.903	sn	0.935833
RF	1	0.9405	0.865	m+sn+ts	0.935167
RF	1	0.9375	0.8585	m+sn+sno+ts	0.932
RF	1	0.904	0.89	mi+sno	0.931333
RF	1	0.915	0.8685	m+mi	0.927833
RF	1	0.92	0.862	m+ts	0.927333
SVM	1	0.959	0.823	m+ts	0.927333
RF	1	0.944	0.825	sn+sno+ts	0.923
RF	1	0.9205	0.847	m+sno+ts	0.9225
RF	1	0.921	0.843	m+sn	0.921333
RF	1	0.946	0.813	sn+ts	0.919667
SVM	0.998	0.954	0.8015	m+sno	0.917833
RF	1	0.914	0.838	mi+ts	0.917333
RF	1	0.922	0.83	m+sn+sno	0.917333
LR	0.971	0.935	0.8455	m	0.917167
RF	1	0.9335	0.815	mi+sn	0.916167
LR	0.952	0.942	0.843	sn	0.912333
SVM	0.9385	0.893	0.895	mi	0.908833
LR	0.929	0.8845	0.905	mi	0.906167
RF	1	0.8985	0.8195	m+sno	0.906
SVM	1	0.919	0.7975	mi+ts	0.9055
RF	1	0.9135	0.802	sno+ts	0.905167
RF	1	0.8845	0.8205	m	0.901667
RF	1	0.922	0.774	sn+sno	0.898667
RF	1	0.9035	0.759	sn	0.8875
LR	0.947	0.91	0.788	sno	0.881667
SVM	0.951	0.907	0.787	sno	0.881667
SVM	0.983	0.918	0.741	ts	0.880667
SVM	0.981	0.9455	0.7075	m	0.878
LR	0.976	0.933	0.7185	ts	0.875833
RF	1	0.9185	0.701	ts	0.873167
RF	1	0.851	0.759	mi	0.87
RF	1	0.867	0.7325	sno	0.8665

## Sheet: Sensitivity and specificity
	LR_dis_sensitivity	LR_dis_specificity	LR_vali_sensitivity	LR_vali_specificity	LR specificity	RF_dis_sensitivity	RF_dis_specificity	RF_vali_sensitivity	RF_vali_specificity	SVM_dis_sensitivity	SVM_dis_specificity	SVM_vali_sensitivity	SVM_vali_specificity	LR_mean	RF_mean	SVM_mean	mean
m+sn+sno+ts	0.992806	1	0.769231	0.952381	0.97619	1	1	0.615385	0.842105	1	1	0.730769	0.904762	0.928604	0.864372	0.908883	0.90062
m+mi+ts	0.992806	0.985714	0.615385	0.941176	0.963445	1	1	0.807692	0.84	1	1	0.576923	0.882353	0.88377	0.911923	0.864819	0.886837
m+sn+ts	0.985612	0.978571	0.576923	0.9375	0.958036	1	1	0.576923	0.9375	1	1	0.615385	0.941176	0.869652	0.878606	0.88914	0.879133
sn+ts	0.985612	0.964789	0.653846	0.944444	0.954617	1	1	0.576923	0.789474	1	0.992857	0.653846	0.944444	0.887173	0.841599	0.897787	0.87552
m+ts	0.978417	0.985507	0.461538	0.923077	0.954292	1	1	0.346154	0.9	1	1	0.538462	0.933333	0.837135	0.811538	0.867949	0.838874
m+mi+sn	0.985612	0.971631	0.846154	0.916667	0.944149	1	1	0.846154	0.846154	1	1	0.769231	0.869565	0.930016	0.923077	0.909699	0.920931
m+mi+sn+sno	0.992806	0.992806	0.961538	0.892857	0.942831	1	1	0.846154	0.814815	1	1	1	0.866667	0.960002	0.915242	0.966667	0.947304
m+sn	0.956835	0.943262	0.615385	0.941176	0.942219	1	1	0.653846	0.772727	0.992806	0.992806	0.692308	0.818182	0.864165	0.856643	0.874025	0.864944
m+mi+sn+ts	0.992806	0.985714	0.653846	0.894737	0.940226	1	1	0.807692	0.84	1	1	0.615385	0.941176	0.881776	0.911923	0.88914	0.89428
m+mi+sn+sno+ts	1	1	0.846154	0.88	0.94	1	1	0.884615	0.851852	1	1	0.846154	0.846154	0.931538	0.934117	0.923077	0.929577
m+mi+sno+ts	1	1	0.807692	0.875	0.9375	1	1	0.884615	0.851852	1	1	0.807692	0.807692	0.920673	0.934117	0.903846	0.919545
m+sno+ts	0.985612	1	0.769231	0.869565	0.934783	1	1	0.692308	0.818182	1	1	0.692308	0.857143	0.906102	0.877622	0.887363	0.890362
m+mi	0.985612	0.964789	0.730769	0.904762	0.934775	1	1	0.846154	0.814815	1	0.985816	0.653846	0.809524	0.896483	0.915242	0.862296	0.89134
m+mi+sno	0.992806	0.978723	0.923077	0.888889	0.933806	1	1	0.923077	0.857143	1	1	1	0.8125	0.945874	0.945055	0.953125	0.948018
m+sn+sno	0.971223	0.985401	0.769231	0.869565	0.927483	1	1	0.730769	0.76	1	1	0.923077	0.75	0.898855	0.872692	0.918269	0.896606
m	0.906475	0.919708	0.5	0.928571	0.92414	1	1	0.615385	0.761905	0.964029	0.943662	0.384615	0.833333	0.813689	0.844322	0.78141	0.81314
mi+sn+ts	0.992806	0.985714	0.846154	0.846154	0.915934	1	1	0.846154	0.814815	1	1	0.769231	0.952381	0.917707	0.915242	0.930403	0.921117
sn+sno+ts	0.978417	0.978417	0.846154	0.814815	0.896616	1	1	0.730769	0.730769	1	1	0.923077	0.857143	0.904451	0.865385	0.945055	0.904963
mi+sn+sno+ts	0.992806	0.985714	0.961538	0.806452	0.896083	1	1	0.884615	0.851852	1	1	0.961538	0.833333	0.936628	0.934117	0.948718	0.939821
mi+sn	0.928058	0.928058	1	0.83871	0.883384	1	1	0.846154	0.733333	0.978417	0.957746	1	0.866667	0.923706	0.894872	0.950708	0.923095
mi+sn+sno	0.964029	0.978102	1	0.787879	0.88299	1	1	0.846154	0.758621	1	1	1	0.83871	0.932502	0.901194	0.959677	0.931124
mi+ts	0.964029	0.937063	0.807692	0.807692	0.872378	1	1	0.846154	0.733333	0.992806	0.985714	0.653846	0.708333	0.879119	0.894872	0.835175	0.869722
m+sno	0.94964	0.977778	0.730769	0.76	0.868889	1	1	0.769231	0.714286	0.985612	0.992754	0.769231	0.666667	0.854547	0.870879	0.853566	0.859664
sno+ts	0.964029	0.978102	0.846154	0.758621	0.868361	1	1	0.807692	0.724138	1	1	0.846154	0.785714	0.886726	0.882958	0.907967	0.89255
mi+sno+ts	0.985612	0.978571	0.961538	0.757576	0.868074	1	1	0.923077	0.8	1	1	0.961538	0.714286	0.920824	0.930769	0.918956	0.923517
sn	0.877698	0.903704	0.653846	0.772727	0.838215	1	1	0.538462	0.7	0.899281	0.912409	0.730769	0.904762	0.801994	0.809615	0.861805	0.824471
sn+sno	0.94964	0.970588	0.884615	0.69697	0.833779	1	1	0.730769	0.678571	0.971223	0.971223	0.961538	0.714286	0.875453	0.852335	0.904568	0.877452
mi+sno	0.935252	0.921986	1	0.722222	0.822104	1	1	0.961538	0.78125	0.971223	0.964286	1	0.764706	0.894865	0.935697	0.925054	0.918539
mi	0.892086	0.861111	0.961538	0.757576	0.809343	1	1	0.807692	0.677419	0.920863	0.882759	0.923077	0.774194	0.868078	0.871278	0.875223	0.871526
ts	0.913669	0.913669	0.538462	0.7	0.806835	1	1	0.538462	0.7	0.94964	0.942857	0.5	0.684211	0.76645	0.809615	0.769177	0.781747
sno	0.884892	0.891304	0.846154	0.578947	0.735126	1	1	0.923077	0.55814	0.884892	0.904412	0.846154	0.564103	0.800324	0.870304	0.79989	0.823506
