# Supplementary material for: Terminal modifications independent cell-free RNA sequencing enables sensitive early cancer detection and classification
Source: Nat Commun. 2024 Jan 2;15:156. doi: 10.1038/s41467-023-44461-y (PMC10761679; doi:10.1038/s41467-023-44461-y)
Supplement: Supplementary file 10 — Dataset 7 [file 41467_2023_44461_MOESM10_ESM.xlsx]

## Sheet: Discovery cohort risk scores
	Cancer panel	BRC panel	CRC panel	GC panel	HCC panel	LC panel	actual
BRC_NXYK_1	0.99994	0.88134	0.16093	0.0865366	0.013773	0.00885689	BRC
BRC_NXYK_2	0.999992	0.735396	0.000640185	0.0429377	0.00334104	0.0781939	BRC
BRC_NXYK_3	0.997362	0.939541	0.00581179	0.00262152	0.0032498	0.0232733	BRC
BRC_NXYK_4	0.992667	0.979063	0.00106445	0.00415572	0.237775	0.177228	BRC
BRC_NXYK_5	0.999804	0.995675	0.00311012	0.00845108	0.110129	0.250097	BRC
BRC_NXYK_6	0.631739	0.909417	0.00842455	2.21486e-05	0.00617991	0.00469833	BRC
BRC_NXYK_7	0.999979	0.983581	0.00158081	0.0128717	0.0251316	0.0523771	BRC
BRC_NXYK_8	0.976661	0.730313	0.000291477	0.00469701	0.00735082	0.0115414	BRC
BRC_NXYK_9	0.999977	0.989956	0.117772	0.139771	0.0386078	0.0271897	BRC
BRC_NXYK_10	0.960757	0.798348	0.00235461	0.00172344	0.263448	0.182005	BRC
BRC_NXYK_11	0.999898	0.82815	0.0249101	0.02848	0.0370233	0.132833	BRC
BRC_NXYK_12	0.979875	0.959804	0.00790904	0.00908568	0.0142688	0.0269235	BRC
BRC_NXYK_13	0.999043	0.96735	0.00502578	0.115264	0.0239474	0.105377	BRC
BRC_NXYK_14	0.997684	0.88885	0.00156843	0.0204525	0.0478441	0.343463	BRC
BRC_NXYK_15	0.998429	0.933092	0.00158102	0.0101703	0.0125419	0.0763683	BRC
BRC_NXYK_16	0.999978	0.744086	0.0130184	0.247656	0.107503	0.116252	BRC
BRC_NXYK_17	0.999313	0.797379	0.00281702	0.0072955	0.0503604	0.0780996	BRC
BRC_NXYK_18	0.999977	0.953258	0.0123565	0.0158638	0.00045583	0.192546	BRC
BRC_NXYK_19	0.99992	0.888952	0.000232786	0.00561988	0.00293778	0.419207	BRC
BRC_NXYK_20	0.999637	0.82093	0.000537283	0.0219752	0.0785515	0.178657	BRC
BRC_NXYK_21	0.999355	0.985408	0.0031867	0.00390499	0.00404531	0.0242206	BRC
BRC_NXYK_22	0.885629	0.811836	0.00141457	0.00690212	0.251357	0.0161968	BRC
BRC_NXYK_23	0.99913	0.967601	0.000927822	0.0326666	0.116692	0.144819	BRC
BRC_NXYK_24	0.999683	0.94305	0.0230887	0.000683133	0.0156331	0.0224159	BRC
BRC_NXYK_25	0.979283	0.643463	9.96688e-07	0.00256049	0.00519214	0.0129586	BRC
BRC_NXYK_26	0.999832	0.49144	0.00667001	0.0422467	0.0273467	0.0173146	BRC
BRC_NXYK_27	0.974736	0.779795	0.000100211	0.00331864	0.0679041	0.227731	BRC
BRC_NXYK_28	0.99977	0.872642	0.0020468	0.147938	0.0304988	0.0173043	BRC
BRC_NXYK_29	0.996979	0.946987	0.000216015	0.00161092	0.0633896	0.261938	BRC
BRC_NXYK_30	0.99365	0.996	0.00437238	0.000907624	0.16684	0.0468932	BRC
CRC_NXYK_1	0.993076	0.00147777	0.997496	0.0426325	2.9837e-05	0.0114602	CRC
CRC_NXYK_2	0.977627	3.67905e-05	0.96825	0.0358515	1.10805e-05	0.00977473	CRC
CRC_NXYK_3	0.999265	0.0128008	0.784766	0.243346	0.0204119	0.711985	CRC
CRC_NXYK_4	0.994737	0.000822421	0.994814	0.0165736	0.000183258	0.00680195	CRC
CRC_NXYK_5	0.936906	0.0033816	0.973093	0.0429264	4.88511e-05	0.00870559	CRC
CRC_NXYK_6	0.959725	0.00086979	0.650909	0.0170183	3.43418e-05	0.102452	CRC
CRC_NXYK_7	0.994076	0.000952983	0.998196	0.0179612	0.00035882	0.0112106	CRC
CRC_NXYK_8	0.99978	0.0837495	0.698806	0.00380138	0.000219231	0.191094	CRC
CRC_NXYK_9	0.97944	0.000500861	0.827639	0.113987	0.00149565	0.0102507	CRC
CRC_NXYK_10	0.987301	0.00210954	0.770117	0.00801865	0.00117614	0.141064	CRC
CRC_NXYK_11	0.978674	0.00129845	0.91951	0.0326586	0.000174281	0.0310757	CRC
CRC_NXYK_12	0.904145	0.000859122	0.962943	0.0177354	6.99113e-05	0.0147506	CRC
CRC_NXYK_13	0.965211	0.00108184	0.930653	0.21994	1.42341e-05	0.00757083	CRC
CRC_NXYK_14	0.995393	0.000536745	0.93853	0.240181	0.000470275	0.041024	CRC
CRC_NXYK_15	0.998236	0.000333022	0.926819	0.24837	0.000489486	0.480584	CRC
CRC_NXYK_16	0.999832	0.0519839	0.948383	0.219656	0.000272719	0.0678616	CRC
CRC_NXYK_17	0.997152	7.18761e-06	0.953286	0.161238	4.10656e-06	0.0340181	CRC
CRC_NXYK_18	0.99825	0.00549199	0.899274	0.0776543	0.00110819	0.0117852	CRC
CRC_NXYK_19	0.999872	0.000298541	0.963841	0.0280684	0.000145751	0.334677	CRC
CRC_NXYK_20	0.999991	0.016386	0.902927	0.0320416	0.0048942	0.492369	CRC
CRC_NXYK_21	0.999531	0.0109719	0.704355	0.0886347	0.00116874	0.681671	CRC
CRC_NXYK_22	0.984322	0.00112044	0.441712	0.0499087	0.000285581	0.153504	CRC
CRC_NXYK_23	0.998534	0.0107322	0.967127	0.0133962	0.000404432	0.0145383	CRC
CRC_NXYK_24	0.677018	0.000792865	0.990914	0.0336358	3.91778e-06	0.0050263	CRC
CRC_NXYK_25	0.94416	0.00124301	0.672815	0.0589708	0.0241	0.085859	CRC
CRC_NXYK_26	0.981732	0.000305067	0.906892	0.0757076	0.000234245	0.0672161	CRC
CRC_NXYK_27	0.999398	0.000396343	0.979888	0.0275415	2.58521e-06	0.360798	CRC
CRC_NXYK_28	0.990065	0.000244831	0.998831	0.189493	8.4201e-05	0.0122251	CRC
CRC_NXYK_29	0.999922	0.0419368	0.790928	0.0610631	0.0170015	0.234224	CRC
CRC_NXYK_30	0.996828	0.000146892	0.986752	0.205992	1.4538e-05	0.0276637	CRC
CRC_NXYK_31	0.99266	0.00283381	0.994183	0.0211174	6.18667e-06	0.0285944	CRC
CRC_NXYK_32	0.989071	0.000256445	0.976679	0.154303	1.27146e-05	0.00333924	CRC
CRC_NXYK_33	0.998906	0.000358626	0.990186	0.0534756	0.00177832	0.0236564	CRC
CRC_NXYK_34	0.932222	0.000262969	0.968582	0.0267574	6.01072e-05	0.0241163	CRC
CRC_NXYK_35	0.982772	2.37562e-05	0.989732	0.160076	2.71021e-05	0.00942657	CRC
CRC_NXYK_36	0.849793	0.000180086	0.937866	0.00299001	0.000117202	0.0283427	CRC
CRC_NXYK_37	0.911997	0.00247983	0.958699	0.126137	0.000660014	0.0101129	CRC
GC_NXYK_1	0.998236	2.26892e-05	0.0162835	0.947362	9.47673e-06	0.0139754	GC
GC_NXYK_2	0.995906	8.98998e-05	0.0193551	0.925639	5.21292e-06	0.0154635	GC
GC_NXYK_3	0.998499	0.00279847	0.0126793	0.875811	0.00814624	0.230487	GC
GC_NXYK_4	0.997821	0.00270552	0.0341442	0.861896	0.000284745	0.0488872	GC
GC_NXYK_5	0.999273	0.012889	0.157213	0.974017	0.000609597	0.0602573	GC
GC_NXYK_6	0.999325	0.000348846	0.176452	0.86552	0.00045365	0.0178445	GC
GC_NXYK_7	0.994519	8.54619e-05	0.082789	0.788948	3.75755e-05	0.116696	GC
GC_NXYK_8	0.984285	7.49663e-05	0.181754	0.71352	3.97897e-05	0.00149297	GC
GC_NXYK_9	0.993184	0.000100138	0.00998295	0.989852	5.21125e-05	0.023406	GC
GC_NXYK_10	0.972615	0.00328799	0.00327889	0.395086	0.000294705	0.0539251	GC
GC_NXYK_11	0.997812	2.8914e-05	0.213334	0.943728	7.78723e-06	0.0252767	GC
GC_NXYK_12	0.994723	0.00018965	0.000479689	0.492407	4.49788e-05	0.0848506	GC
GC_NXYK_13	0.999879	0.00325272	0.0516666	0.880095	0.00111367	0.0104477	GC
GC_NXYK_14	0.988073	0.000300939	0.0127361	0.964355	0.00155204	0.00494047	GC
GC_NXYK_15	0.999611	0.000463984	0.105735	0.979503	2.62872e-05	0.0264945	GC
GC_NXYK_16	0.965717	7.08081e-05	0.0142881	0.821747	0.000368147	0.00236787	GC
GC_NXYK_17	0.995397	0.00203416	0.0862922	0.984594	0.000184164	0.152385	GC
GC_NXYK_18	0.998247	0.00193268	0.0119106	0.804222	0.00127092	0.123113	GC
GC_NXYK_19	0.999819	0.00183691	0.0301304	0.88139	4.17355e-05	0.0349803	GC
GC_NXYK_20	0.995096	0.00032277	0.0375544	0.970705	4.12648e-05	0.219113	GC
GC_NXYK_21	0.995533	0.00149303	0.00158888	0.923408	0.000409701	0.0154358	GC
GC_NXYK_22	0.917258	8.30068e-06	0.00311563	0.78947	0.0093671	0.00697294	GC
GC_NXYK_23	0.973862	0.00129821	0.00370057	0.922349	0.000547296	0.024733	GC
GC_NXYK_24	0.996411	0.00101038	0.00705016	0.994095	0.00132595	0.174748	GC
GC_NXYK_25	0.980386	9.93823e-05	0.00662979	0.973269	2.43958e-06	0.0217439	GC
GC_NXYK_26	0.999463	0.00111249	0.0451089	0.958152	0.00170482	0.0326272	GC
GC_NXYK_27	0.975257	0.000156264	0.0123403	0.956032	0.00162701	0.0111428	GC
GC_NXYK_28	0.962417	0.00327633	0.0668319	0.952203	4.61047e-05	0.00874421	GC
GC_NXYK_29	0.996064	0.00108996	0.00177828	0.992167	0.00333036	0.180429	GC
GC_NXYK_30	0.994679	0.000149958	0.0189586	0.938131	8.25466e-05	0.0784407	GC
GC_NXYK_31	0.998896	0.00264875	0.00499243	0.786375	0.00133906	0.0783812	GC
GC_NXYK_32	0.99259	0.000506558	0.000168095	0.766117	0.000976391	0.0357721	GC
GC_NXYK_33	0.996645	0.0013338	0.00604873	0.939766	0.00186144	0.0997358	GC
GC_NXYK_34	0.992485	0.00217837	0.00109784	0.952376	0.00690592	0.123493	GC
GC_NXYK_35	0.979108	0.00183661	0.00305076	0.968249	0.000624456	0.00935496	GC
GC_NXYK_36	0.999715	0.00101923	0.137596	0.983416	0.000780579	0.101425	GC
GC_NXYK_37	0.999243	0.000491576	0.12225	0.973885	0.000367724	0.0631772	GC
GC_NXYK_38	0.999459	0.00143354	0.00262047	0.997813	0.000848551	0.0799659	GC
GC_NXYK_39	0.999857	0.00378195	0.0195861	0.975798	0.000262607	0.184344	GC
GC_NXYK_40	0.999699	7.46889e-05	0.00042473	0.623716	2.15729e-05	0.0590243	GC
GC_NXYK_41	0.989438	0.0125788	0.00179945	0.969436	0.00688359	0.157484	GC
GC_NXYK_42	0.997495	0.00325584	0.000391084	0.990308	0.00307258	0.326416	GC
GC_NXYK_43	0.914107	0.0062805	0.0160095	0.951486	0.0241675	0.0872026	GC
GC_NXYK_44	0.993021	0.00897754	0.00474524	0.966416	0.00234007	0.134191	GC
GC_NXYK_45	0.948682	0.00197109	0.0055615	0.532348	0.00178966	0.0627014	GC
GC_NXYK_46	0.707303	9.81437e-05	0.00197103	0.847648	0.000286538	0.0249116	GC
GC_NXYK_47	0.87951	8.23217e-05	0.0113648	0.919418	0.000364033	0.00270672	GC
GC_NXYK_48	0.998713	0.0185841	0.00151194	0.783809	0.000467286	0.220929	GC
GC_NXYK_49	0.893441	0.000336434	0.00114466	0.519981	0.002243	0.0258797	GC
GC_NXYK_50	0.945933	0.00219142	0.00285666	0.515191	0.00503893	0.0276685	GC
GC_NXYK_51	0.970603	0.00256102	0.00672687	0.741918	0.0033305	0.0413821	GC
GC_NXYK_52	0.99778	0.0408849	0.00387821	0.965951	0.00524743	0.151671	GC
GC_NXYK_53	0.996359	0.00507019	0.000410315	0.638999	0.0110151	0.158928	GC
GC_NXYK_54	0.921787	0.00781038	0.00682661	0.726325	0.021593	0.0743579	GC
GC_NXYK_55	0.999373	0.00837924	0.000627146	0.908506	0.00336518	0.298663	GC
HCC_NXYK_1	0.996241	0.234519	0.00137478	0.0132437	0.701738	0.0402778	HCC
HCC_NXYK_2	0.999665	0.101151	0.000237662	0.00798303	0.307868	0.157377	HCC
HCC_NXYK_3	0.997332	0.0581885	0.0102799	0.00967974	0.911323	0.0315308	HCC
HCC_NXYK_4	0.978472	0.0163105	0.000893022	0.000874165	0.823775	0.00663929	HCC
HCC_NXYK_5	0.998978	0.257979	0.000864697	0.000666424	0.867455	0.0115126	HCC
HCC_NXYK_6	0.999968	0.620712	0.00230828	0.00868162	0.86307	0.0855079	HCC
HCC_NXYK_7	0.9524	0.21392	0.0104421	0.000698172	0.980066	0.0122877	HCC
HCC_NXYK_8	0.991903	0.019053	0.000353443	0.00147206	0.991505	0.00978681	HCC
HCC_NXYK_9	0.987242	0.129784	9.69267e-05	0.00045586	0.829551	0.37157	HCC
HCC_NXYK_10	0.962057	0.0278002	6.54795e-05	0.00143652	0.91006	0.0060478	HCC
HCC_NXYK_11	0.69715	0.00691811	0.000149057	0.000565324	0.603491	0.017358	HCC
HCC_NXYK_12	0.949082	0.000180044	1.12439e-05	0.0077129	0.821156	0.0109269	HCC
HCC_NXYK_13	0.973694	0.00111845	0.0501742	0.000705787	0.148774	0.0207371	HCC
HCC_NXYK_14	0.993636	0.0523164	0.0443369	0.00195765	0.957772	0.0148382	HCC
HCC_NXYK_15	0.998875	0.0551509	0.00111905	0.0181028	0.957785	0.0373196	HCC
LC_SZDE_1	0.975893	0.00058819	0.000210468	0.0169104	0.00120576	0.952497	LC
LC_SZDE_2	0.968136	0.0672359	0.00478213	0.00105175	0.0029925	0.100837	LC
LC_SZDE_3	0.988456	0.00388644	2.51144e-05	0.00132131	0.00145186	0.759242	LC
LC_SZDE_4	0.992136	0.0032209	0.000209508	0.0105765	0.000503583	0.903064	LC
LC_SZDE_5	0.955494	0.00142042	0.00255859	0.00336355	5.43143e-05	0.660783	LC
LC_SZDE_6	0.975985	0.00676114	0.000591707	0.010728	0.000997178	0.554638	LC
LC_SZDE_7	0.999259	0.000477606	0.000208695	0.0560994	0.000482408	0.981972	LC
LC_SZDE_8	0.976408	0.0616152	0.00200038	0.00122755	0.00931715	0.065395	LC
LC_SZDE_9	0.990066	0.011253	0.00345491	0.0137164	0.00712196	0.917619	LC
LC_SZDE_10	0.98272	0.00158926	0.00128066	0.00349581	0.000273809	0.953822	LC
LC_SZDE_11	0.894868	0.0210625	0.00596699	0.00518611	0.00351346	0.539079	LC
LC_SZDE_12	0.876671	0.000136917	0.000164945	0.00613888	0.000127281	0.908633	LC
LC_SZDE_13	0.990097	0.00447382	0.000176865	0.00250972	5.34741e-05	0.962328	LC
LC_SZDE_14	0.907629	0.000279166	0.00275578	0.00745613	0.000317027	0.935772	LC
LC_SZDE_15	0.992076	0.00144973	0.0144424	0.0131482	0.000122272	0.876505	LC
LC_SZDE_16	0.972851	0.039538	0.00254025	0.000746869	0.000319638	0.955829	LC
LC_SZDE_17	0.957038	8.03669e-05	1.16886e-05	5.16783e-05	1.47433e-05	0.651151	LC
LC_SZDE_18	0.713821	0.000134889	0.00195247	0.000271069	0.000104917	0.810148	LC
LC_SZDE_19	0.991068	0.0485881	0.00228841	0.0170883	0.0267494	0.924452	LC
LC_SZDE_20	0.732824	8.09263e-05	4.42363e-06	0.00122367	2.31697e-05	0.507333	LC
LC_SZDE_21	0.976838	0.00376096	0.000435964	0.00156481	0.000389474	0.997095	LC
LC_SZDE_22	0.988997	2.7384e-06	0.0140629	0.0802221	4.82776e-06	0.387104	LC
LC_SZDE_23	0.760029	0.000492658	0.0143026	0.00181322	0.000544953	0.703316	LC
LC_SZDE_24	0.926046	0.0024588	0.000983862	0.0162299	0.000798537	0.664571	LC
LC_SZDE_25	0.968474	0.00957036	0.00676858	0.00525967	0.000355248	0.961248	LC
LC_SZDE_26	0.628345	0.000590598	0.00880783	7.16368e-05	0.00012639	0.808032	LC
LC_SZDE_27	0.771403	0.00269305	0.00345698	0.00997136	0.000358088	0.377057	LC
LC_SZDE_28	0.828139	0.0209313	0.00207625	0.00223281	0.00199926	0.891552	LC
LC_SZDE_29	0.759587	0.0164417	0.00248598	0.000339619	0.000164247	0.844605	LC
LC_SZDE_30	0.90558	0.000692067	0.00948956	0.0142783	0.0206621	0.662177	LC
LC_SZDE_31	0.990231	0.00597528	0.000154518	0.0115334	0.000142328	0.553219	LC
LC_SZDE_32	0.987031	0.00567376	0.00276647	0.10386	0.0133016	0.615584	LC
LC_SZDE_33	0.961689	0.00297627	0.014586	0.0165934	0.000637122	0.560981	LC
LC_SZDE_34	0.964456	0.000365019	0.000367875	0.142347	0.00942855	0.773391	LC
LC_SZDE_35	0.699264	3.75187e-05	0.00143813	0.0186109	0.0175294	0.0700306	LC
LC_SZDE_36	0.992406	0.000968711	0.00161962	0.0564548	0.0103573	0.943601	LC
LC_SZDE_37	0.99575	0.00271411	0.000192137	0.121174	0.00119084	0.645868	LC
LC_SZDE_38	0.997965	0.00278509	0.000234089	0.00781588	0.00593643	0.991092	LC
LC_SZDE_39	0.983936	0.00105154	8.39601e-05	0.00238355	0.00286448	0.808327	LC
LC_SZDE_40	0.896352	0.000162919	0.00448705	0.0182111	2.95331e-06	0.433217	LC
LC_SZDE_41	0.866994	0.000206842	3.76018e-05	0.0050807	0.00279856	0.857387	LC
LC_SZDE_42	0.971747	0.000505138	0.000546432	0.0236466	0.00337674	0.87008	LC
LC_SZDE_43	0.905302	0.000596438	0.000247569	0.0111348	0.00336361	0.674351	LC
LC_SZDE_44	0.963573	0.00740858	7.71869e-05	0.012083	0.0128318	0.800768	LC
LC_SZDE_45	0.999611	0.00320222	0.00615962	0.209345	0.000157365	0.779926	LC
LC_SZDE_46	0.956298	0.00112233	4.38991e-05	0.0418629	0.00157107	0.798512	LC
LC_SZDE_47	0.976243	0.00773558	0.00219353	0.0783487	8.21124e-05	0.352185	LC
LC_SZDE_48	0.885738	0.00419262	0.000935691	0.000118926	8.35888e-05	0.372624	LC
LC_SZDE_49	0.999014	0.00132828	0.00217611	0.0412856	0.00548286	0.982804	LC
LC_SZDE_50	0.756397	0.000444161	0.00696143	0.0114304	0.0182966	0.474286	LC
LC_SZDE_51	0.902821	0.00121139	0.00187851	0.00260583	0.000706381	0.58597	LC
LC_SZDE_52	0.635344	0.00051381	0.000113132	0.0103931	0.0001907	0.112807	LC
LC_SZDE_53	0.89527	0.000362487	0.00230026	0.00454096	0.000775466	0.897283	LC
LC_SZDE_54	0.945621	0.0144264	0.00517988	0.0010295	0.00521265	0.881576	LC
LC_SZDE_55	0.906908	6.72824e-05	0.00128157	0.00260241	0.00342402	0.709237	LC
LC_SZDE_56	0.75295	0.000152563	0.000426095	0.000464705	0.00144736	0.776398	LC
LC_SZDE_57	0.767975	2.78223e-05	0.0146955	0.00263873	0.000510601	0.331149	LC
LC_SZDE_58	0.936159	0.0244497	0.000269924	0.000638185	0.000193797	0.450182	LC
LC_SZDE_59	0.893467	0.00531667	0.000591455	0.00218729	0.000449261	0.627312	LC
LC_SZDE_60	0.850185	0.00397818	0.000542896	0.0778364	0.00127875	0.128179	LC
LC_SZDE_61	0.885808	0.000801635	2.93051e-05	0.0115808	0.000335289	0.260157	LC
LC_SZDE_62	0.947965	0.000103036	7.69728e-05	0.0106203	1.11266e-05	0.382118	LC
LC_SZDE_63	0.975611	0.00341075	0.000556988	0.0390307	0.000254152	0.526135	LC
LC_SZDE_64	0.983762	0.000463495	0.00194313	0.039265	0.00198794	0.785912	LC
LC_SZDE_65	0.909204	0.00507219	0.00605789	0.0249195	0.00547398	0.257465	LC
LC_SZDE_66	0.742662	0.000289748	0.00935573	0.0570147	0.000383867	0.232632	LC
LC_SZDE_67	0.934781	0.00454925	0.0038981	0.0136566	0.000572857	0.134263	LC
LC_SZDE_68	0.851395	0.000683479	7.14299e-05	0.0156378	0.00237216	0.47441	LC
LC_SZDE_69	0.922668	0.00469727	0.00671722	0.0170603	0.0344443	0.828504	LC
LC_SZDE_70	0.93045	0.00151202	0.00533503	0.00915143	0.000949212	0.581754	LC
LC_SZDE_71	0.729873	0.00198499	0.000804448	0.0198037	0.00176006	0.77044	LC
LC_SZDE_72	0.992767	0.00263376	5.39455e-05	0.0252827	0.00124942	0.891887	LC
LC_SZDE_73	0.924644	0.001621	0.000889564	0.00273898	0.00154085	0.277504	LC
LC_SZDE_74	0.980618	0.007078	0.000736863	0.0264872	0.00522231	0.744303	LC
LC_SZDE_75	0.995233	0.00121816	9.80558e-05	0.00155197	0.000492895	0.925402	LC
LC_SZDE_76	0.829857	0.00260765	0.000662733	0.0156563	0.0251295	0.452085	LC
LC_SZDE_77	0.996476	0.0109342	0.00270044	0.00807004	0.00224618	0.696609	LC
LC_SZDE_78	0.992779	3.6664e-05	1.33563e-05	0.0205676	0.000362352	0.969778	LC
LC_SZDE_79	0.995783	0.0106848	0.00101506	0.00215463	0.00641009	0.913839	LC
LC_SZDE_80	0.993867	0.00262916	4.52985e-05	0.00538327	0.000759568	0.949575	LC
LC_SZDE_81	0.994449	0.00092876	0.00662302	0.00235743	0.0212369	0.969432	LC
LC_SZDE_82	0.781738	6.90518e-05	0.0170057	0.00169303	0.000554134	0.281594	LC
LC_SZDE_83	0.945601	0.00040554	0.000946836	0.00526002	0.00139548	0.771687	LC
LC_SZDE_84	0.931933	0.000279592	3.24834e-05	0.0153934	0.000602373	0.794448	LC
LC_SZDE_85	0.944678	0.000340017	0.00369901	0.00141339	2.92761e-05	0.827025	LC
LC_SZDE_86	0.988842	0.00136341	6.93775e-05	0.00474911	0.000350489	0.915233	LC
LC_SZDE_87	0.780898	0.000294349	0.000410112	0.00388463	0.000284774	0.952106	LC
LC_SZDE_88	0.829181	0.0004748	0.000913757	0.000497737	0.000178575	0.607606	LC
LC_SZDE_89	0.832343	0.000342914	0.015868	0.000881748	0.00101767	0.682148	LC
LC_SZDE_90	0.929812	0.000288404	0.00575227	0.0171091	0.000313981	0.565777	LC
LC_SZDE_91	0.748949	0.00634312	0.000412377	0.0121899	0.0841248	0.626731	LC
LC_SZDE_92	0.996073	0.00384174	0.0118485	0.0367908	0.000101217	0.917076	LC
LC_SZDE_93	0.933376	0.000184224	0.00614156	0.000723319	0.0008749	0.902149	LC
LC_SZDE_94	0.996134	0.0127922	0.00066223	0.00082845	4.08646e-05	0.851901	LC
LC_SZDE_95	0.995355	1.48198e-05	5.24802e-05	0.000610495	0.00180143	0.931653	LC
LC_SZDE_96	0.995725	0.0049446	0.0112987	0.000699973	0.000164888	0.874308	LC
LC_SZDE_97	0.974713	0.0014294	0.0107876	0.00120795	0.000724622	0.923771	LC
LC_SZDE_98	0.965598	0.00077352	0.00131232	0.00151328	0.00507786	0.91285	LC
LC_SZDE_99	0.998504	0.00271538	0.00237483	0.00819225	0.00239131	0.993297	LC
LC_SZDE_100	0.909994	0.000853798	4.87456e-05	0.00140667	0.00021818	0.998072	LC
LC_SZDE_101	0.86308	0.00124784	0.00101886	0.0211274	0.00371494	0.943261	LC
LC_SZDE_102	0.981065	0.000874387	0.00165464	0.00288807	0.00288499	0.954095	LC
LC_SZDE_103	0.996456	0.00223932	0.000162735	0.00635456	0.000492513	0.997926	LC
LC_SZDE_104	0.997822	0.00981839	0.000146402	0.0366367	0.0257815	0.885439	LC
LC_SZDE_105	0.979043	6.58054e-06	0.000178045	0.00127833	0.00514655	0.232811	LC
LC_SZDE_106	0.820887	0.000127599	2.12874e-05	0.0126712	0.000191525	0.993356	LC
LC_SZDE_107	0.977916	4.42707e-05	3.474e-05	0.000369084	0.000369106	0.973424	LC
LC_SZDE_108	0.980616	0.000132372	0.000881487	0.00754452	0.00019553	0.993124	LC
LC_SZDE_109	0.98373	0.00125989	9.15739e-05	0.00227566	0.00011922	0.998732	LC
LC_SZDE_110	0.98524	0.000140624	0.000905329	0.00307064	1.86059e-05	0.989137	LC
LC_SZDE_111	0.96577	2.7301e-05	8.8936e-06	0.000528776	7.47132e-06	0.969801	LC
LC_SZDE_112	0.968302	0.000278333	0.00389857	0.00123749	0.000487912	0.992703	LC
LC_SZDE_113	0.922992	1.48586e-06	5.78572e-06	0.000221758	0.000121537	0.946416	LC
LC_SZDE_114	0.861401	5.3265e-05	1.40344e-05	0.00104281	0.000934593	0.9878	LC
LC_SZDE_115	0.999941	6.77051e-05	0.000181378	0.00237562	7.19483e-06	0.994662	LC
LC_SZDE_116	0.994168	4.79281e-05	6.47496e-05	0.00231781	0.0827692	0.839312	LC
LC_SZDE_117	0.999466	0.00064763	0.00361343	0.0039891	0.000152855	0.981331	LC
LC_SZDE_119	0.9667	0.00799576	0.00151198	0.00440312	0.000360721	0.976687	LC
LC_SZDE_120	0.999487	2.18532e-05	0.00136712	0.00529037	0.000468221	0.99682	LC
LC_SZDE_121	0.989177	0.00195473	0.000642594	0.0017896	0.000433641	0.727503	LC
LC_SZDE_122	0.866002	0.000179956	0.00141162	0.00303815	0.000100822	0.996853	LC
LC_SZDE_123	0.869637	0.0279336	0.00254792	0.00390998	0.00577394	0.88548	LC
LC_SZDE_124	0.663667	0.000137151	8.36475e-05	0.0274563	0.0477291	0.390738	LC
LC_SZDE_125	0.998429	0.0342505	0.00576917	0.0156987	0.000490358	0.967218	LC
LC_SZDE_126	0.990149	0.0074172	0.00132187	0.00505264	0.000856657	0.919889	LC
LC_SZDE_127	0.998157	0.198357	0.00136741	0.00175368	0.0120858	0.768976	LC
LC_SZDE_128	0.615877	0.020077	0.0149077	0.00144898	0.000105567	0.775198	LC
LC_SZDE_129	0.967879	0.00238742	0.0125127	0.0307079	0.0248714	0.899173	LC
LC_SZDE_130	0.974926	0.00877097	0.000337686	0.00616771	0.0404143	0.897159	LC
LC_SZDE_131	0.995065	0.000380648	0.0103089	0.00558322	0.00150505	0.886698	LC
LC_SZDE_132	0.967258	0.000272456	0.0044263	0.0218162	0.0449998	0.759297	LC
LC_SZDE_133	0.997487	0.00577317	0.000756205	0.00116579	0.00185095	0.982693	LC
LC_SZDE_134	0.917107	0.000125741	0.00860559	0.013066	0.000785577	0.822242	LC
LC_SZDE_135	0.933032	0.000730773	0.00442251	0.0225022	0.00125724	0.705762	LC
LC_SZDE_136	0.984163	0.0106618	0.00397501	0.00723469	0.000670909	0.941104	LC
LC_SZDE_137	0.996755	0.0109903	0.00126262	0.013086	0.000453595	0.988647	LC
LC_SZDE_138	0.755742	0.000760203	0.00588103	0.00234113	0.001796	0.282166	LC
LC_SZDE_139	0.997692	0.00176456	0.00412785	0.00227346	0.000716861	0.981711	LC
LC_SZDE_140	0.901123	0.00232628	0.0149899	0.000441287	0.0026494	0.897579	LC
NOR_SZBA_1	0.0129578	0.000232016	0.000147287	0.00123188	0.0108984	0.103204	NOR
NOR_SZBA_2	0.587366	0.00026351	4.86975e-05	0.000661282	0.000246875	0.784345	NOR
NOR_SZBA_4	0.230005	0.0107043	0.00853634	0.000704991	0.0748482	0.69953	NOR
NOR_SZBA_5	0.0585438	0.0331372	0.00306138	0.000171686	0.000622625	0.00393449	NOR
NOR_SZBA_6	0.190069	0.00250984	0.00933925	0.000753331	0.000471376	0.090605	NOR
NOR_SZBA_9	0.605772	0.0005741	0.0173176	0.11597	0.000276844	0.227957	NOR
NOR_SZBA_11	0.0239546	0.00144024	0.00190701	0.00241254	0.00352772	0.074043	NOR
NOR_SZBA_12	0.146545	0.00290168	0.00293255	0.00371587	0.00109855	0.421423	NOR
NOR_SZBA_13	0.009392	0.000454024	0.00351853	0.000337277	0.000555881	0.0453907	NOR
NOR_SZBA_14	0.408965	0.00438513	0.0659241	0.0156772	0.00106237	0.242604	NOR
NOR_SZBA_15	0.153444	0.00210742	0.00575357	0.00170403	0.000861183	0.237318	NOR
NOR_SZBA_16	0.0549848	0.00164581	0.00824931	0.000112607	0.000740188	0.379529	NOR
NOR_SZBA_17	0.041825	0.00068578	0.0129116	0.00474174	0.00103161	0.638816	NOR
NOR_SZBA_18	0.608247	0.00184578	0.0673216	0.0221472	0.000174423	0.152062	NOR
NOR_SZBA_19	0.0914972	0.000629982	0.046119	0.00359668	0.000209307	0.10473	NOR
NOR_SZBA_20	0.283733	0.0426393	0.00598794	0.00197011	0.0161046	0.320445	NOR
NOR_SZBA_21	0.0719383	0.000605086	0.00628577	0.00188367	0.000585292	0.149692	NOR
NOR_SZBA_22	0.00854762	0.0111399	0.000559153	0.0188712	0.00275841	0.141407	NOR
NOR_SZBA_23	0.255386	0.0106338	0.0135163	0.0447352	0.00988142	0.112481	NOR
NOR_SZBA_24	0.201477	0.00309048	0.00148289	0.00372303	0.100345	0.265655	NOR
NOR_SZBA_25	0.284752	0.172877	0.0173665	0.0112001	0.00383343	0.130229	NOR
NOR_SZBA_26	0.0202264	0.132785	0.0137227	0.174645	0.0116223	0.206227	NOR
NOR_SZBA_27	0.0481707	0.00028158	0.000158353	0.0049711	0.000908426	0.0171107	NOR
NOR_SZBA_28	0.0826336	0.0248864	0.0186088	0.0602981	0.0174987	0.0860034	NOR
NOR_SZBA_29	0.278151	0.00118558	0.00149722	0.00717473	0.047664	0.148516	NOR
NOR_SZBA_30	0.0127775	0.00168195	0.000853438	0.00903335	0.00085636	0.0156889	NOR
NOR_SZBA_31	0.01655	0.000451701	0.000936747	0.0169248	0.0053001	0.0588074	NOR
NOR_SZBA_32	0.0593273	0.00666212	0.000131346	0.00068146	0.00240022	0.0868675	NOR
NOR_SZBA_33	0.352044	0.00166374	0.000216252	0.00387936	0.0016775	0.577154	NOR
NOR_SZBA_34	0.00284765	0.00131515	5.54856e-05	0.000519214	0.0229779	0.00531699	NOR
NOR_SZBA_35	0.0488322	0.00108483	0.000132654	0.0012866	0.000371931	0.532868	NOR
NOR_SZBA_36	0.0970381	0.00204491	0.000368043	0.00201159	0.00235523	0.225845	NOR
NOR_SZBA_37	0.011804	0.00350077	0.000219149	0.0170041	0.000689525	0.17513	NOR
NOR_SZBA_38	0.0449026	0.00129026	8.52511e-05	0.000348193	0.00546981	0.187453	NOR
NOR_SZBA_39	0.0829279	0.000812586	0.00304372	0.012305	0.00629926	0.0152	NOR
NOR_SZBA_40	0.0879756	0.0011181	9.28808e-05	0.00309465	0.0116326	0.377726	NOR
NOR_SZBA_41	0.38744	0.00368246	0.00395608	0.00162917	0.00101025	0.136124	NOR
NOR_SZBA_42	0.000703796	0.000760989	0.000652047	0.000839781	0.00217834	0.0075071	NOR
NOR_SZBA_43	0.00766977	0.00160582	0.00067016	0.00194119	0.000114024	0.066961	NOR
NOR_SZBA_44	0.00428419	0.000735067	0.000236192	0.00210866	0.000750949	0.0260114	NOR
NOR_SZBA_45	0.149929	0.000709467	0.00730616	0.00167294	0.000254427	0.151069	NOR
NOR_SZBA_46	0.123816	0.00493423	0.000333018	0.00190311	0.000109317	0.125363	NOR
NOR_SZBA_47	0.00389694	0.000891475	0.000299397	0.00090693	0.000617953	0.046118	NOR
NOR_SZBA_48	0.0889943	0.000299512	0.0678662	0.00535684	0.000401113	0.0363007	NOR
NOR_SZBA_49	0.00871696	0.000409184	0.0139218	0.00617903	0.00287477	0.00986362	NOR
NOR_SZBA_50	0.0247749	0.000911288	0.00480835	0.000114058	0.000295417	0.392663	NOR
NOR_SZBA_51	0.0293382	0.000534519	0.0133144	0.00074282	0.000626992	0.0167008	NOR
NOR_SZBA_52	0.111225	0.000626363	0.106314	0.0298793	0.00124276	0.151013	NOR
NOR_SZBA_53	0.0155331	0.000186326	0.00516738	0.000239207	0.00284463	0.0774508	NOR
NOR_SZBA_54	0.0305033	0.000996577	0.00999029	0.00119448	0.000192094	0.0167524	NOR
NOR_SZBA_55	0.0329492	0.00403959	0.000471299	0.00287152	6.20917e-05	0.196987	NOR
NOR_SZBA_56	0.421746	0.000633829	0.000376308	0.000116759	0.000305491	0.511455	NOR
NOR_SZBA_57	0.00998145	0.000174219	0.00067644	0.000373709	8.44316e-05	0.0225795	NOR
NOR_SZBA_58	0.0505757	0.00118282	0.0150711	0.0044473	0.0170152	0.0193889	NOR
NOR_SZBA_59	0.0273418	0.00548999	0.00169378	0.00201185	0.000558996	0.191441	NOR
NOR_SZBA_60	0.0420144	0.00019255	0.000984591	0.000468722	3.13534e-05	0.611778	NOR
NOR_SZBA_61	0.0640035	0.000145359	0.00213339	0.00591395	0.000480459	0.860528	NOR
NOR_SZBA_62	0.0331222	0.00201422	0.000412293	0.0266921	0.0123885	0.548677	NOR
NOR_SZBA_63	0.00856278	0.00013171	0.00076667	0.00201287	0.00458708	0.0921257	NOR
NOR_SZBA_64	0.24208	0.00275791	0.00016396	0.000530916	0.000501281	0.727234	NOR
NOR_SZBA_65	0.0559693	0.000280914	0.000816335	0.00106282	8.51743e-05	0.463237	NOR
NOR_SZBA_66	0.00831154	0.00214482	0.00188412	0.000607741	0.00750341	0.0424534	NOR
NOR_SZBA_67	0.389656	0.000538334	0.0112805	0.00151008	0.00228455	0.544657	NOR
NOR_SZBA_68	0.0293908	0.000621324	0.00398986	0.00179363	0.001682	0.107823	NOR
NOR_SZBA_69	0.0242255	0.000591049	0.00209912	0.00176024	0.00236115	0.0805308	NOR
NOR_SZBA_70	0.0371213	0.00134139	0.00364979	0.000486295	4.85105e-05	0.0105428	NOR
NOR_SZBA_71	0.032385	0.000577385	0.00130333	0.000615591	7.82203e-05	0.0952267	NOR
NOR_SZBA_72	0.0898854	0.000701219	0.00777106	0.00839832	0.000964488	0.393066	NOR
NOR_SZBA_73	0.00227372	0.000260946	0.000571463	0.000709984	0.00082677	0.00900261	NOR
NOR_SZBA_74	0.189134	0.00142482	0.00307279	0.000216989	0.000213556	0.368058	NOR
NOR_SZBA_75	0.124535	0.000772581	0.00197531	0.000490056	0.000907491	0.112623	NOR
NOR_SZBA_76	0.0460996	0.00104611	0.00169694	0.00131032	2.75695e-05	0.152525	NOR
NOR_SZBA_77	0.0879058	0.00273576	0.00135976	0.000492021	0.000296456	0.25673	NOR
NOR_SZBA_78	0.0782636	0.00470077	0.00241724	0.000915259	0.000272959	0.0561709	NOR
NOR_SZBA_79	0.350901	0.000198777	0.00177439	0.000824618	0.001002	0.101655	NOR
NOR_SZBA_80	0.0962172	0.00645664	0.0168642	0.00469071	0.000905116	0.0799082	NOR
NOR_SZBA_81	0.0201277	0.000217151	0.000418466	0.0136979	0.00500287	0.139789	NOR
NOR_SZBA_82	0.0304953	0.000949295	0.00138877	0.00686003	0.00243529	0.0324905	NOR
NOR_SZBA_83	0.0375816	0.000477558	0.000699041	0.0301044	0.00516545	0.114182	NOR
NOR_SZBA_84	0.0467183	0.000944426	0.00681708	0.0224291	0.00669995	0.261618	NOR
NOR_SZBA_85	0.0362804	0.000262079	0.00363576	0.00727804	0.0167466	0.0451013	NOR
NOR_SZBA_86	0.0904081	0.000153231	0.000149176	0.00043982	3.14178e-05	0.780123	NOR
NOR_SZBA_87	0.904592	0.00231322	0.0515431	0.133928	7.89e-05	0.097737	NOR
NOR_SZBA_88	0.479367	0.000817002	0.000307195	0.00536218	0.0028511	0.915397	NOR
NOR_SZBA_89	0.006431	0.00107455	0.000120005	0.00129022	0.00176986	0.222126	NOR
NOR_SZBA_90	0.0528767	0.000101131	0.000408663	0.00270851	0.0143616	0.249685	NOR
NOR_SZBA_91	0.144563	4.74892e-05	0.00244465	0.0016379	0.000383302	0.459458	NOR
NOR_SZBA_92	0.0114067	0.00163811	6.81691e-05	0.0109704	0.0119587	0.0519539	NOR
NOR_SZBA_93	0.119634	0.000498742	0.0153603	0.029041	0.000863967	0.330769	NOR
NOR_SZBA_94	0.0232813	0.00097048	0.000392113	0.00654753	0.00519971	0.137609	NOR
NOR_SZBA_95	0.473635	0.000652595	0.0985072	0.0229347	0.000869702	0.320011	NOR
NOR_SZBA_96	0.264948	0.000641459	0.00547138	0.00201449	0.000181074	0.233949	NOR
NOR_SZBA_97	0.594209	0.0067812	0.0022556	0.00837907	0.000336519	0.607148	NOR
NOR_SZBA_98	0.0136718	0.000812029	0.00636585	0.000874761	0.00244472	0.0603871	NOR
NOR_SZBA_99	0.216551	0.000643043	0.00243533	0.020578	0.00361962	0.147579	NOR
NOR_SZBA_100	0.0316674	0.000653354	0.00477761	0.00258127	0.000128424	0.371246	NOR
NOR_SZBA_101	0.210988	0.000426639	0.0024034	0.0156817	0.0087229	0.0356709	NOR
NOR_SZBA_102	0.0513255	0.00707162	0.00014703	0.0029323	0.00508391	0.131366	NOR
NOR_SZBA_103	0.0232009	0.000890482	0.000668662	0.0304984	0.0112801	0.0388014	NOR
NOR_SZBA_104	0.197507	0.00616491	0.00213715	0.00592473	0.0291281	0.0780768	NOR
NOR_SZBA_105	0.171917	0.0117201	0.00705031	0.0110128	0.00067739	0.0424033	NOR
NOR_SZBA_106	0.211854	0.00535518	0.000466772	0.0154751	0.00297704	0.0201005	NOR
NOR_SZBA_107	0.396533	0.000785205	0.0886676	0.0473879	0.00474631	0.310845	NOR
NOR_SZBA_108	0.0128229	0.00817079	0.000394959	0.00309571	0.0103269	0.055193	NOR
NOR_SZBA_110	0.0633419	0.00132255	0.0260453	0.0212626	0.0118965	0.0664229	NOR
NOR_SZBA_111	0.379145	0.000166118	0.0563405	0.0147519	0.00223311	0.415498	NOR

## Sheet: Validation cohort risk scores
	Cancer_65	BRC_21	CRC_33	GC_36	HCC_33	LC_30	actual
LC_SZBU_1	0.928179	0.000216516	7.42183e-05	0.00496312	0.00199686	0.603095	Lung cancer patients
LC_SZBU_2	0.990107	0.00670335	0.015878	0.02028	0.000161062	0.828561	Lung cancer patients
LC_SZBU_3	0.99933	0.000375425	0.00352248	0.323697	0.000305558	0.38115	Lung cancer patients
LC_SZBU_4	0.979301	0.0840043	0.00208089	0.0517371	0.000796652	0.666876	Lung cancer patients
LC_SZBU_5	0.995957	0.490137	0.000903793	0.00184382	0.00997746	0.0714889	Lung cancer patients
LC_SZBU_6	0.924451	0.00246782	0.000634284	0.0288827	0.000747599	0.791249	Lung cancer patients
LC_SZBU_7	0.973258	0.00321256	0.00237117	0.215975	0.00397665	0.673417	Lung cancer patients
LC_SZBU_8	0.965916	0.000656857	0.000546079	0.0290668	0.00693775	0.880347	Lung cancer patients
LC_SZBU_10	0.987406	0.00124569	0.00133495	0.0069764	0.0015031	0.978763	Lung cancer patients
LC_SZBU_11	0.655218	9.58584e-05	0.000124082	0.0113188	0.000224837	0.804943	Lung cancer patients
LC_SZBU_12	0.997528	0.000817241	0.00945396	0.758673	0.000173179	0.390272	Lung cancer patients
LC_SZBU_14	0.946127	0.00170306	0.00631513	0.0047085	0.000931206	0.872792	Lung cancer patients
LC_SZBU_15	0.998122	0.00663631	0.000868834	0.0696587	0.00121407	0.994755	Lung cancer patients
LC_SZBU_16	0.635111	0.000563291	0.000812026	0.0164458	0.000310267	0.632769	Lung cancer patients
LC_SZBU_17	0.968229	0.00119251	0.000132071	0.0527155	0.000600292	0.531781	Lung cancer patients
LC_SZBU_18	0.644335	0.00304991	0.00102491	0.0761624	0.000219557	0.393923	Lung cancer patients
LC_SZBU_19	0.829756	0.0024611	0.000972409	0.0401137	0.0157329	0.732924	Lung cancer patients
LC_SZBU_20	0.652985	0.000174747	0.000275931	0.0063482	0.000591006	0.521351	Lung cancer patients
LC_SZBU_21	0.777277	0.002253	0.000647433	0.0705279	0.00195115	0.412053	Lung cancer patients
LC_SZBU_22	0.988364	0.00100472	0.000240515	0.0367513	0.000396758	0.637544	Lung cancer patients
LC_SZBU_23	0.977246	0.01099	0.0424307	0.0433558	0.000426862	0.797131	Lung cancer patients
LC_SZBU_24	0.608142	0.000374911	0.0010193	0.00646497	0.0194171	0.326236	Lung cancer patients
LC_SZBU_25	0.27054	0.00109819	0.00125648	0.0139677	0.00279296	0.368536	Lung cancer patients
LC_SZBU_26	0.869015	0.00328683	0.00243728	0.0146831	0.000497209	0.635225	Lung cancer patients
LC_SZBU_27	0.90552	0.00228142	7.41928e-05	0.00363886	0.000187273	0.665376	Lung cancer patients
LC_SZBU_28	0.999102	0.000283262	0.0149023	0.615021	8.2678e-05	0.502731	Lung cancer patients
NOR_SZDW_1	0.894527	0.00799452	0.00937008	0.015669	0.0097219	0.0574368	Cancer-free individuals
NOR_SZDW_2	0.10681	0.00430161	0.00895604	0.0158736	0.00167594	0.0282907	Cancer-free individuals
NOR_SZDW_3	0.0960283	0.00241742	0.00210693	0.0348008	0.00474293	0.02386	Cancer-free individuals
NOR_SZDW_4	0.175554	0.000809801	0.00332898	0.182801	0.00255986	0.021801	Cancer-free individuals
NOR_SZDW_5	0.365803	0.000455042	0.000826769	0.00548617	0.00370303	0.0272352	Cancer-free individuals
NOR_SZDW_6	0.275677	0.00317013	0.000351052	0.0136432	0.0212047	0.0548072	Cancer-free individuals
NOR_SZDW_7	0.171132	0.00150989	0.00306728	0.005623	0.00262478	0.0378662	Cancer-free individuals
NOR_SZDW_8	0.616243	0.00125117	0.00347062	0.00571833	0.000107258	0.0404565	Cancer-free individuals
NOR_SZDW_9	0.0540429	0.000491604	0.00192224	0.019036	0.00346384	0.0101026	Cancer-free individuals
NOR_SZDW_10	0.0337737	0.000143981	0.0128756	0.00351273	0.000268529	0.0045558	Cancer-free individuals
NOR_SZDW_11	0.146481	0.00079794	0.0369288	0.00945115	0.00391819	0.00498965	Cancer-free individuals
NOR_SZDW_12	0.0126142	8.32509e-05	0.000344993	0.00323259	0.000996639	0.00416191	Cancer-free individuals
NOR_SZDW_13	0.354159	0.00240983	0.00233776	0.00321707	0.0147746	0.0157108	Cancer-free individuals
NOR_SZDW_14	0.1056	0.00118567	0.0016491	0.0089895	0.00203974	0.00870687	Cancer-free individuals
NOR_SZDW_15	0.988564	0.00091108	0.0626123	0.739793	0.00223081	0.0120938	Cancer-free individuals
NOR_SZDW_16	0.214151	0.000572343	3.55648e-05	0.000146064	0.00119878	0.143716	Cancer-free individuals
NOR_SZDW_17	0.519136	0.000580486	2.91792e-05	0.00193882	0.0407941	0.248914	Cancer-free individuals
NOR_SZDW_18	0.675519	0.00324441	0.000177721	0.00318539	0.0029901	0.439146	Cancer-free individuals
NOR_SZDW_19	0.271069	0.000691228	0.000268492	0.000509859	0.000112816	0.18192	Cancer-free individuals
NOR_SZDW_20	0.38444	0.000804763	3.1162e-05	0.000515834	0.000208912	0.118434	Cancer-free individuals
NOR_SZDW_21	0.462287	0.00565389	0.00118447	0.034427	0.00857827	0.142796	Cancer-free individuals
NOR_SZDW_22	0.134408	0.00135849	0.000752617	0.00241124	0.00562446	0.233557	Cancer-free individuals
NOR_SZDW_23	0.786452	0.00243661	0.000968574	0.00183965	0.00727509	0.161003	Cancer-free individuals
NOR_SZDW_24	0.38756	0.00102647	8.7433e-06	0.000581268	0.000368528	0.242606	Cancer-free individuals
NOR_SZDW_25	0.0524378	0.000164019	0.00010453	0.000164221	6.58154e-05	0.0497951	Cancer-free individuals
NOR_SZDW_26	0.0826043	0.00320999	0.00089073	0.00141158	0.00584396	0.0305807	Cancer-free individuals
NOR_SZDW_27	0.695548	0.00092114	0.000315493	0.000409222	0.000146702	0.489061	Cancer-free individuals
