# Supplementary material for: Terminal modifications independent cell-free RNA sequencing enables sensitive early cancer detection and classification
Source: Nat Commun. 2024 Jan 2;15:156. doi: 10.1038/s41467-023-44461-y (PMC10761679; doi:10.1038/s41467-023-44461-y)
Supplement: Supplementary file 14 — Source Data [file 41467_2023_44461_MOESM14_ESM.xlsx]

## Sheet: Fig 1c
	ExoI (-)	ExoI (+)
rsRNA	12485	19182
mRNA	8324	10082
piRNA	3288	6262
tsRNA	2705	4280
lncRNA	2895	3326
ysRNA	1304	1724
miRNA	817	989
snRNA	272	409
snoRNA	206	259

## Sheet: Fig 1d
Conc.(nM)	Adapter-RT primer ratio (%)			RNA species detected
1.25	28.2797	28.2901	28.2848	74476	74566	74609
2.5	30.5242	30.5301	30.5333	71641	71666	71616
5	33.962	33.9635	33.9564	73290	73283	73086
10	36.0446	36.0362	36.0557	66045	65958	65913
20	50.6642	50.6508	50.666	66946	66982	66959
40	57.0653	57.0591	57.0523	62777	62630	62806
80	73.3937	73.3903	73.4035	50800	50884	50793

## Sheet: Fig 1e
	10 cycles (ng/ml)	12 cycles (ng/ml)	14 cycles (ng/ml)	16 cycles (ng/ml)	18 cycles (ng/ml)	20 cycles (ng/ml)
USER(+)	4.5	5.16	7.44	13.4
	4.36	5.26	8.08	14.3
	4.4	4.86	7.08	12.7
USER(-)	3.84	3.9	4.38	5.24	8.16	13.4
	3.76	3.84	4.1	5.04	7.74	13.1
	3.72	3.92	4.3	5.18	8.16	12.7

## Sheet: Fig 1g
	Plasma (ml)
	400	200	100	50	25	12.5
rsRNA	0.033448	0.028594	0.030369	0.034929	0.027086	0.031794
ysRNA	0.151958	0.16264	0.141541	0.193506	0.07461	0.05385
tsRNA	0.121507	0.086478	0.085336	0.074531	0.063486	0.049142
msRNA	0.053134	0.064769	0.074254	0.066016	0.074981	0.036636
lsRNA	0.04308	0.041629	0.044549	0.039148	0.044047	0.028342
piRNA	0.039444	0.046068	0.064253	0.030188	0.035555	0.030374
miRNA	0.204457	0.136587	0.079208	0.124709	0.032554	0.027271
snRNA	0.015041	0.008594	0.006023	0.006341	0.002847	0.002568
snoRNA	0.002627	0.001979	0.001579	0.00209	0.000744	0.000529
unspecified	0.335304	0.42266	0.472889	0.428543	0.64409	0.739493

## Sheet: Fig 2a
Gene name	Ct value	Log2 of mapped reads
miRNA
hsa-miR-92a-3p	19.4095	14.112
hsa-miR-16-5p	19.487	12.4793
hsa-miR-146a-5p	19.709	9.92481
hsa-miR-423-5p	19.8575	10.1459
hsa-miR-19b-3p	19.9165	10.0782
hsa-miR-23a-3p	20.1185	12.4365
hsa-miR-25-3p	20.2735	11.357
hsa-miR-16-5p	20.306	12.4793
hsa-miR-185-5p	20.388	11.0362
hsa-miR-21-5p	20.928	12.6876
hsa-miR-425-5p	21.0755	8.32643
hsa-miR-484	21.1245	7.31288
hsa-miR-24-3p	21.1945	11.8811
hsa-miR-221-3p	21.2745	8.9571
hsa-miR-29b-3p	21.6485	7.07682
hsa-miR-338-3p	21.688	6.71425
hsa-miR-93-5p	21.7335	7.08746
hsa-miR-22-3p	21.808	9.76321
hsa-miR-181a-5p	21.836	8.49985
hsa-miR-106b-5p	22.264	7.34873
hsa-miR-652-3p	22.479	6.70044
hsa-miR-146b-5p	22.57	8.18983
hsa-miR-423-3p	22.716	9.81698
hsa-miR-27a-3p	22.733	10.5915
hsa-miR-15a-5p	22.838	9.79766
hsa-miR-15b-5p	22.848	9.26679
hsa-miR-30d-5p	22.884	7.82655
hsa-miR-27b-3p	23.089	10.0014
hsa-miR-142-3p	23.173	8.3966
hsa-miR-29a-3p	23.198	6.30378
hsa-miR-29c-3p	23.2435	7.59246
hsa-miR-148b-3p	23.2895	7.22882
hsa-let-7a-5p	23.302	7.72792
hsa-miR-122-5p	23.318	5.9542
hsa-miR-148b-3p	23.3295	7.22882
hsa-miR-363-3p	23.5655	6.20945
hsa-miR-30e-5p	23.5705	6.12928
hsa-miR-18a-5p	23.648	7.65105
hsa-miR-30c-5p	23.737	5.70044
hsa-miR-30b-5p	23.7725	4.64386
hsa-miR-148a-3p	23.9095	7.02237
hsa-miR-126a-5p	23.933	11.3061
hsa-miR-127-3p	24.0375	4.52356
hsa-miR-148b-3p	24.196	7.22882
hsa-miR-324-5p	24.431	5.80736
hsa-miR-342-3p	24.643	9.11894
hsa-miR-145-5p	24.7145	6.64386
hsa-let-7f-5p	24.7305	6.06609
hsa-miR-26b-5p	24.8185	8.41363
hsa-miR-181b-5p	25.6555	5.52356
hsa-miR-361-5p	25.7495	7.04439
hsa-miR-342-5p	26.0545	3.45943
hsa-miR-532-5p	26.1205	4.70044
hsa-miR-128-3p	26.2405	4.75489
hsa-miR-181b-5p	26.2565	5.52356
hsa-miR-96-5p	26.2865	6.32193
hsa-miR-181d-5p	26.347	3.80735
hsa-miR-99b-5p	26.5325	5.24793
hsa-miR-532-3p	26.666	6.88264
hsa-miR-204-5p	26.9735	2.32193
hsa-miR-99a-5p	27.793	4.90689
hsa-miR-210-3p	27.884	4.08746
hsa-miR-98-5p	27.892	4
hsa-miR-130a-3p	28.125	5.97728
hsa-miR-98-5p	28.1775	4
hsa-miR-127-3p	28.549	4.52356
hsa-miR-450a-5p	29.081	5
hsa-miR-10a-5p	29.728	3
hsa-miR-340-3p	31.5335	4.16993
hsa-miR-153-3p	32.404	2.80735
hsa-miR-379-5p	32.559	1
hsa-miR-181d-5p	33.267	3.80735
ysRNA
yRNA-RNY1-2	22.62	11.2467
yRNA-RNY1-3	20.9745	13.4095
yRNA-RNY3-1	24.5045	9.64746
yRNA-RNY3-2	21.878	12.0748
yRNA-RNY3-3	18.6185	15.926
yRNA-RNY4-1	13.888	19.739
yRNA-RNY4-2	20.6605	12.3129
yRNA-RNY4-3	16.443	16.8076
yRNA-RNY5-1	19.442	14.0333
yRNA-RNY5-2	22.674	12.4089
yRNA-RNY5-3	17.7835	17.0496
rsRNA
mt12SrRNA-1	30.1705	5
mt12SrRNA-2	27.236	7.18982
mt16SrRNA-1	27.3935	7.56224
mt16SrRNA-2	21.9155	10.8603
18SrRNA-1	26.16	6.55459
18SrRNA-2	23.4925	10.0741
18SrRNA-3	22.6345	12.0543
18SrRNA-4	21.161	11.1241
18SrRNA-5	25.2725	8.56605
28SrRNA-1	27.8705	5.2854
28SrRNA-2	25.0295	9.29692
28SrRNA-3	18.34	12.2738
28SrRNA-4	18.7365	15.1088
5.8SrRNA-1	20.959	12.3786
5.8SrRNA-3	21.4515	13.0866
5.8SrRNA-4	18.931	13.8848
5SrRNA-1	16.539	12.6418
5SrRNA-2	15.6625	16.206
5SrRNA-3	15.69	16.8176
5SrRNA-4	15.802	17.0829
mRNA
MT-ND1	27.336	4.08746
HBA1	18.828	8.66888
ACTB	30.016	4.32193
CTTN	31.746	3.70044
TG	17.5105	16.2486
AOPEP	19.6435	12.4499
RACK1	28.961	7.46761
RPS8	25.7325	7.15987
MTRNR2L1	20.493	10.7723
SLC9A3R1	23.8555	7.60733
HBA2	30.2535	5.72792
FTL	27.5125	7.3837
TMSB4X	28.7865	3.58496
MT-ND5	30.668	3.32193
HBA2	26.539	7.05528
NUP85	33.1125	3.16993
NCL	25.4905	6.33985
MT-CO3	28.6275	7.45121
lncRNA
SNHG1	21.861	14.1262
RP11-596C23.6	28.982	2.58496
RP11-20B24.2	14.509	14.0893
RPPH1	22.199	9.33985
AC002407.3	19.1895	14.0173
RNT12	26.3365	7.67948
RP11-403P17.4	21.9085	13.4156
RP4-671O14.6	23.938	10.2107
RP4-561L24.3	21.297	7.62936
SNHG14	31.4955	3.16993
RNT11	30.5135	5.20945
RP11-262H14.14	21.0645	9.55075
POLG-DT	24.3095	8.45121
KCNQ1OT1	33.992	2.80735
GAS5	27.896	5
LIMD1-AS1	23.953	4.58496
RPPH1	25.658	9.34873
LINC01962	24.635	5.58496
piRNA
piR-hsa-2326	25.5505	12.1932
piR-hsa-8978	24.128	10.6839
piR-hsa-5018	25.638	9.04166
piR-hsa-19596	20.7195	13.4325
piR-hsa-15385	28.6045	9.76487
piR-hsa-28202	25.566	10.5157
piR-hsa-17370	26.936	9.0607
piR-hsa-3889	27.8855	8.33985
piR-hsa-2254	27.3045	9.48784
tsRNA
tRF-17-Y9H33PJ	17.326	15.2448
tRF-36-7P299DWUH6QE30E	20.644	7.90087
tRF-17-B689XXJ	16.8425	13.6468
tRF-18-27NXJ4V	16.3265	15.2631
tRF-17-BS68BFJ	16.506	13.6296
tRF-16-HR0VX6D	16.8855	15.6212
tRF-17-HRH7MSJ	17.795	12.9667
tRF-17-SRHYRSJ	19.338	12.2161
tRF-39-0IV25Z2ITIX1Q7HV	15.81	15.1421
tRF-16-HRH7MSD	17.785	13.1776
tRF-17-9W53K8N	19.414	10.0993
tRF-21-WE8SSP6DD	18.43	12.8895
tRF-33-I8W47W1R7HFEV	16.561	15.1219
tRF-40-81PV6RRNLNK88KO1	16.0915	12.9091
tRF-39-81JJ6RRNLIK898HR	17.8365	13.0213
snoRNA
SNORD26	36.77	2.32193
SNORD104	27.825	5.70044
SNORD24	29.285	5.80735
SNORD95	30.785	4.64386
SNORD14C	33.815	5
SNORD125	32.72	3.45943
SNORD73A	32.335	3.45943
SNORA64	36.195	3.45943
SNORD61	32.775	3.32193
SNORD14E	34.925	2
SNORD25	36.27	2.80735
snRNA
RNU12	28.305	6.87036
RNU11	31.975	5.2854
RNU7-1	33.075	4.64386
RNU2-2P	30.89	4.90689
RNU2-33P	23.395	9.21189
RNU5E-1	31.445	3.80735
RNU4ATAC	30.325	3.90689

## Sheet: Fig 2c
	5'-phos (+)									5'-phos (-)
NEBNext (Log2(RPM))	18.455	16.5827	15.1963	11.078	16.2275	8.35107	18.0934	5.90292	13.0024	0.336856	2.4285	0.609757	7.28455	4.80743	0.233071	2.02444	1.21102	5.60298
SLiPiR-seq (Log2(RPM))	18.0935	12.9696	15.8638	15.4641	13.1691	12.7746	13.694	14.6085	14.0245	12.712	15.417	13.1156	14.924	14.8957	11.2803	14.6542	16.889	16.3075

## Sheet: Fig 2d
	NEBNext			SLiPiR-seq
tsRNA	1811	1811	1799	4370	4374	4401
ysRNA	666	688	668	1857	1844	1855
snoRNA	159	160	160	246	235	240
rsRNA	7707	7636	7665	23368	23291	23331
snRNA	154	162	158	316	314	314
mRNA	4124	4081	4113	17934	17933	17930
piRNA	1410	1387	1386	4260	4250	4240
miRNA	876	878	872	663	669	670
lncRNA	873	858	829	12237	12236	12236

## Sheet: Fig 2e
tissue	tissue specific genes
	NEBNext	SLiPiR-seq
breast (135)	8.9	84.4
intestine (941)	14	78.4
kidney (452)	16.8	93.4
liver (973)	19.3	92.9
lung (130)	18.5	86.2
ovary (148)	16.9	94.6
pancreas (311)	11.6	86.2
prostate (127)	16.5	87.4
stomach (314)	9.2	70.7

## Sheet: Fig 2f
	NEBNext	SLiPiR-seq
lncRNA	0.007165	0.084369
miRNA	0.607245	0.103061
piRNA	0.038431	0.060127
mRNA	0.019108	0.079204
snRNA	0.000667	0.005336
rsRNA	0.026446	0.060052
snoRNA	0.000569	0.002472
ysRNA	0.144091	0.095903
tsRNA	0.003342	0.144255
unspecified	0.152936	0.365223

## Sheet: Fig 2g
NEBNext																			SLiPiR-seq
Fragment length (nt)	lncRNA	Fragment length (nt)	miRNA	Fragment length (nt)	piRNA	Fragment length (nt)	mRNA	Fragment length (nt)	snRNA	Fragment length (nt)	rsRNA	Fragment length (nt)	snoRNA	Fragment length (nt)	ysRNA	Fragment length (nt)	tsRNA		Fragment length (nt)	lncRNA	Fragment length (nt)	miRNA	Fragment length (nt)	piRNA	Fragment length (nt)	mRNA	Fragment length (nt)	snRNA	Fragment length (nt)	rsRNA	Fragment length (nt)	snoRNA	Fragment length (nt)	ysRNA	Fragment length (nt)	tsRNA
23	0.473283	19	0.083594	15	0.039578	23	0.632093	23	0.507364	15	0.119692	23	0.016211	15	0.000744	16	0.154239		23	0.185764	19	0.073812	15	0.057432	23	0.031819	23	0.012305	15	0.130927	23	0.030686	15	0.000509	16	0.12043
24	0.102048	20	0.565604	16	0.032332	24	0.063675	24	0.090366	16	0.114529	24	0.016869	16	0.002591	17	0.130644		24	0.036801	20	0.156713	16	0.048855	24	0.025439	24	0.011354	16	0.084431	24	0.033945	16	0.000562	17	0.860612
25	0.033899	21	0.249718	17	0.096032	25	0.014928	25	0	17	0.110845	25	0.041397	17	0.01084	18	0.065342		25	0.037543	21	0.366728	17	0.134484	25	0.023121	25	0.012827	17	0.079098	25	0.032165	17	0.001085	18	0.001498
26	0.067427	22	0.098678	18	0.035103	26	0.012876	26	0	18	0.088049	26	0.174408	18	0.002802	19	0.043268		26	0.022497	22	0.396893	18	0.021479	26	0.023127	26	0.005138	18	0.06833	26	0.051694	18	0.00161	19	0.00097
27	0.013413	23	0.002379	19	0.118564	27	0.014514	27	0	19	0.09063	27	0.053135	19	0.001871	20	0.058738		27	0.016136	23	0.005777	19	0.018047	27	0.023231	27	0.009323	19	0.050465	27	0.07608	19	0.002315	20	0.001884
28	0.021476	24	2.65e-05	20	0.319093	28	0.010919	28	0	20	0.064695	28	0.040881	20	0.002513	21	0.027017		28	0.014562	24	7.64e-05	20	0.019286	28	0.024224	28	0.004223	20	0.04212	28	0.09791	20	0.0057	21	0.005001
29	0.017863	25	1.38e-07	21	0.278929	29	0.015086	29	0.04945	21	0.064771	29	0.038412	21	0.003622	22	0.018332		29	0.015283	25	3.24e-07	21	0.031838	29	0.024048	29	0.004875	21	0.049336	29	0.025515	21	0.016189	22	0.001179
30	0.020662	26	0	22	0.019762	30	0.04332	30	0	22	0.041473	30	0.053366	22	0.005735	23	0.011908		30	0.017275	26	1.62e-07	22	0.068198	30	0.024919	30	0.004844	22	0.034065	30	0.012795	22	0.041887	23	0.000772
31	0.053558			23	0.011409	31	0.013688	31	0.015953	23	0.029631	31	0.007901	23	0.00161	24	0.010187		31	0.026332			23	0.147451	31	0.026087	31	0.005465	23	0.028384	31	0.0141	23	0.101058	24	0.001372
32	0.03549			24	0.004729	32	0.005639	32	0.081357	24	0.029632	32	0.013315	24	0.002775	25	0.012008		32	0.050698			24	0.197451	32	0.027224	32	0.008444	24	0.053505	32	0.008285	24	0.147913	25	0.000712
33	0.004822			25	0.004154	33	0.004369	33	0	25	0.028913	33	0.005003	25	0.012726	26	0.009766		33	0.106987			25	0.199259	33	0.028272	33	0.014529	25	0.070171	33	0.014109	25	0.156232	26	0.000353
34	0.006765			26	0.003446	34	0.003626	34	0	26	0.017159	34	0.007854	26	0.035762	27	0.01615		34	0.11571			26	0.048388	34	0.029799	34	0.162032	26	0.023029	34	0.0196	26	0.155187	27	0.000317
35	0.027111			27	0.00217	35	0.00434	35	0	27	0.017508	35	0.056412	27	0.007503	28	0.005884		35	0.041009			27	0.006154	35	0.031656	35	0.497977	27	0.012905	35	0.025679	27	0.018027	28	0.000177
36	0.011943			28	0.001667	36	0.004364	36	0	28	0.011686	36	0.037761	28	0.0218	29	0.019152		36	0.039785			28	0.000622	36	0.032093	36	0.130985	28	0.011374	36	0.032763	28	0.042967	29	0.000111
37	0.006195			29	0.002579	37	0.005258	37	0	29	0.011159	37	0.027606	29	0.057247	30	0.054315		37	0.056687			29	0.000421	37	0.033288	37	0.017507	29	0.013169	37	0.032488	29	0.020029	30	0.000143
38	0.003729			30	0.005767	38	0.004077	38	0	30	0.015644	38	0.011074	30	0.223319	31	0.039685		38	0.019416			30	0.000315	38	0.033377	38	0.033738	30	0.019545	38	0.046401	30	0.011074	31	9.33e-05
39	0.01558			31	0.002657	39	0.003176	39	0	31	0.00658	39	0.034202	31	0.588293	32	0.254643		39	0.013745			31	0.000178	39	0.033174	39	0.003436	31	0.0167	39	0.047457	31	0.017915	32	0.000228
40	0.002864			32	0.022028	40	0.003506	40	0	32	0.006643	40	0.00341	32	0.010567	33	0.021474		40	0.012354			32	0.00014	40	0.033185	40	0.003633	32	0.021577	40	0.05323	32	0.053114	33	0.000181
41	0.004823					41	0.007585	41	0.006944	33	0.005915	41	0.009585	33	0.001042	34	0.033181		41	0.011525					41	0.032539	41	0.002714	33	0.007211	41	0.01847	33	0.064362	34	0.000233
42	0.009778					42	0.004211	42	0	34	0.005512	42	0.004206	34	0.000442	35	0.002542		42	0.010744					42	0.031445	42	0.006739	34	0.006624	42	0.009829	34	0.065789	35	0.000214
43	0.014183					43	0.002936	43	0	35	0.008716	43	0.00215	35	0.003336	36	0.002982		43	0.01127					43	0.030786	43	0.004318	35	0.004143	43	0.008073	35	0.019548	36	0.000262
44	0.002054					44	0.002485	44	0.026552	36	0.009094	44	0.000794	36	0.001168	37	0.00028		44	0.011666					44	0.029442	44	0.004093	36	0.003965	44	0.021888	36	0.017192	37	0.000376
45	0.000772					45	0.001126	45	0	37	0.004925	45	0.000468	37	0.000255	38	0.003562		45	0.010879					45	0.02861	45	0.002061	37	0.004164	45	0.072595	37	0.02761	38	0.001768
46	0.000396					46	0.001517	46	0	38	0.003345	46	0.001587	38	0.000345	39	0.001081		46	0.010363					46	0.026585	46	0.00108	38	0.00389	46	0.068632	38	0.003677	39	0.000393
47	7.53e-05					47	0.001539	47	0	39	0.002952	47	0.004158	39	0.000186	40	0.0005		47	0.009928					47	0.025174	47	0.001046	39	0.002655	47	0.065381	39	0.000699	40	0.000299
48	1.87e-05					48	0.000841	48	0	40	0.003241	48	0.000327	40	3.55e-05	41	0.001621		48	0.008936					48	0.024245	48	0.000327	40	0.002268	48	0.04678	40	0.00026	41	0.000179
49	0.000433					49	0.000894	49	0.006944	41	0.003396	49	0.001355	41	2.18e-05	42	0.0001		49	0.007367					49	0.022846	49	0.000753	41	0.002795	49	0.004574	41	0.000197	42	6.49e-06
50	7.53e-05					50	0.000676	50	0.029412	42	0.00663	50	9.37e-05	42	9.69e-06	43	0.00042		50	0.006998					50	0.021977	50	0.00023	42	0.003795	50	0.006696	42	9.23e-05	43	7.04e-05
51	0.000113					51	0.001487	51	0	43	0.016927	51	0.00028	43	1.48e-05	44	0.00018		51	0.006407					51	0.020591	51	0.000229	43	0.004681	51	0.003977	43	0.000112	44	2.99e-06
52	5.65e-05					52	0.001073	52	0	44	0.029542	52	0.001449	44	2.56e-05	45	0.00012		52	0.005948					52	0.018936	52	0.000885	44	0.006755	52	0.003453	44	0.000114	45	2.3e-05
53	1.88e-05					53	0.001014	53	0.015953	45	0.003291	53	0.002524	45	1.19e-05	47	0.00026		53	0.005388					53	0.017217	53	0.000589	45	0.005945	53	0.001561	45	0.000133	46	0.000114
54	3.76e-05					54	0.000691	54	0	46	0.001453	54	0.001447	46	2.51e-05	48	0.00012		54	0.004737					54	0.015427	54	0.000588	46	0.002479	54	0.001479	46	0.000118	47	4.99e-07
55	0.000113					55	0.000999	55	0	47	0.001326	55	0.001541	47	6.69e-06	49	0.00014		55	0.004273					55	0.013786	55	0.000556	47	0.003375	55	0.000863	47	0.000105	48	2.2e-05
56	0.000433					56	0.002252	56	0	48	0.001092	56	0.00855	48	3.92e-06	50	0.00016		56	0.003762					56	0.012369	56	0.00108	48	0.002619	56	0.000744	48	0.000135	49	1.5e-06
57	0.000245					57	0.001547	57	0	49	0.001007	57	0.007239	49	8.99e-06				57	0.003331					57	0.011028	57	0.00118	49	0.000784	57	0.000349	49	0.000141	50	2.5e-06
58	0.000151					58	0.006518	58	0	50	0.000838	58	0.037621	50	1.1e-05				58	0.003044					58	0.009628	58	0.00278	50	0.0009	58	0.000349	50	8.37e-05
59	0.000377					59	0.004609	59	0	51	0.000498	59	0.026164	51	7.38e-06				59	0.002673					59	0.008438	59	0.002159	51	0.00189	59	0.000432	51	0.000106
60	0.000829					60	0.021776	60	0	52	0.000522	60	0.13187	52	1.2e-05				60	0.002349					60	0.00771	60	0.002257	52	0.001234	60	0.001589	52	0.0001
61	0.000226					61	0.004407	61	0	53	0.00068	61	0.019908	53	2.31e-05				61	0.002169					61	0.006897	61	0.00157	53	0.00114	61	0.000882	53	5.75e-05
62	0.000415					62	0.001674	62	0	54	0.000487	62	0.008409	54	3e-05				62	0.001919					62	0.006196	62	0.002063	54	0.000905	62	0.000854	54	3.8e-05
63	0.000452					63	0.000698	63	0	55	0.000299	63	0.001962	55	1.23e-05				63	0.001746					63	0.005509	63	0.000262	55	0.000718	63	0.000506	55	3.93e-05
64	0.000622					64	0.000435	64	0	56	0.00045	64	0.002758	56	2.8e-05				64	0.001607					64	0.004946	64	0.000655	56	0.000822	64	0.000358	56	2.92e-05
65	0.001903					65	0.001029	65	0	57	0.001135	65	0.006258	57	1.65e-05				65	0.00146					65	0.004596	65	0.000688	57	0.000876	65	0.001084	57	3.45e-05
66	0.00827					66	0.001405	66	0	58	0.001245	66	0.026171	58	3.72e-05				66	0.001304					66	0.004117	66	0.000949	58	0.001237	66	0.000606	58	8.18e-05
67	0.001074					67	0.000421	67	0.025757	59	0.000302	67	0.002196	59	0.000188				67	0.001268					67	0.003746	67	0.000818	59	0.001181	67	0.000744	59	6.54e-05
68	0.000546					68	0.000856	68	0.118983	60	0.000339	68	0.003178	60	0.000282				68	0.001101					68	0.003408	68	0.001538	60	0.00066	68	0.00101	60	5.69e-05
69	0.00143					69	0.000593	69	0	61	0.000276	69	0.003877	61	1.73e-05				69	0.000999					69	0.003108	69	0.002257	61	0.000425	69	8.28e-05	61	5.19e-05
70	0.004993					70	0.00093	70	0	62	0.00033	70	0.012711	62	2.63e-05				70	0.000946					70	0.002829	70	0.000294	62	0.000594	70	6.44e-05	62	2.88e-05
71	0.001865					71	0.001435	71	0	63	0.000198	71	0.010044	63	6.34e-06				71	0.000856					71	0.002586	71	6.54e-05	63	0.001377	71	0.000165	63	3.28e-05
72	0.000603					72	0.001217	72	0	64	0.000211	72	0.006776	64	4.27e-06				72	0.000794					72	0.002444	72	0.000327	64	0.001056	72	7.34e-05	64	2.98e-05
73	0.000565					73	0.000826	74	0	65	0.000325	73	0.002944	65	0				73	0.000651					73	0.002175	74	6.52e-05	65	0.000824	73	7.36e-05	65	5.02e-05
74	0.001394					74	0.000173	76	0	66	0.000354	74	0.003176	66	2.42e-06				74	0.000696					74	0.001995	76	3.3e-05	66	0.000826	74	3.68e-05	66	0.000122
75	0.00064					75	0.00015	78	0	67	0.000563	75	0.00084	67	1.15e-07				75	0.000719					75	0.001912	78	0.000132	67	0.000954	75	8.26e-05	67	0.000246
76	0.000358					76	0.000383	79	0	68	0.000298	76	0.001122	68	0				76	0.001351					76	0.001699	79	9.82e-05	68	0.001351	76	6.44e-05	68	0.00023
77	1.88e-05					77	0.00018	80	0	69	0.000277	78	0.001213	69	0				77	0.001516					77	0.001634	80	3.25e-05	69	0.001773	78	0	69	0.00026
78	0.000414					78	0.000285	81	0	70	0.000218	79	0.000652	70	1.15e-07				78	0.000556					78	0.001503	81	3.25e-05	70	0.003024	79	0	70	8.71e-05
79	1.87e-05					79	0.000519	82	0	71	0.000306	80	0.001634	71	0				79	0.000499					79	0.001362	82	0.000132	71	0.002448	80	0	71	0.000128
80	3.76e-05					80	0.0006	83	0	72	0.000207	81	4.67e-05	72	1.96e-06				80	0.000482					80	0.001261	83	0.000229	72	0.00093	81	1.83e-05	72	4.54e-05
81	0					81	0.00027	85	0	73	0.00022	82	0.000233	73	4.61e-07				81	0.000505					81	0.001178	85	0.000196	73	0.001156	82	9.15e-06	73	3.93e-05
82	0.000113					82	0.000173	86	0	74	0.000287	83	0	74	3.92e-06				82	0.000488					82	0.001098	86	0.000262	74	0.000998	83	9.22e-06	74	0.000118
83	3.78e-05					83	0.000113	87	0	75	0.00019	84	0	75	2.42e-06				83	0.00077					83	0.000978	87	3.25e-05	75	0.002383	84	1.84e-05	75	0.000131
84	3.78e-05					84	0.000195	88	0	76	0.000179	85	4.67e-05	76	2.31e-06				84	0.000487					84	0.000955	88	9.86e-05	76	0.001324	85	0	76	0.000107
85	5.67e-05					85	0.00024	89	0	77	0.000224	86	0	77	0				85	0.000338					85	0.000929	89	0.000655	77	0.000617	86	6.43e-05	77	0.000408
86	1.89e-05					86	0.000247	90	0	78	0.000238	88	0.000187	78	4.61e-07				86	0.000275					86	0.00076	90	0.001015	78	0.001494	88	9.22e-06	78	3.26e-05
87	5.65e-05					87	0.000473	91	0	79	0.000229	89	0	79	3.57e-06				87	0.000244					87	0.000727	91	0.000131	79	0.004315	89	9.22e-06	79	2.35e-05
88	3.79e-05					88	0.000165	92	0	80	0.001236	90	4.64e-05	80	0				88	0.00024					88	0.000732	92	0.000949	80	0.012234	90	0	80	4.47e-05
89	1.89e-05					89	0.00015	93	0	81	0.000551	96	0.000187	81	2.31e-07				89	0.000222					89	0.000654	93	0.002391	81	0.011455	96	0	81	6.56e-05
90	3.77e-05					90	0.000293	94	0	82	0.000154	97	0.000702	82	1.96e-06				90	0.000209					90	0.000608	94	0.002357	82	0.011921	97	9.15e-06	82	6.61e-05
91	1.89e-05					91	0.000128	97	0	83	0.000259	98	9.32e-05	83	2.31e-07				91	0.000186					91	0.00053	97	3.25e-05	83	0.006556	98	1.83e-05	83	0.000274
92	5.62e-05					92	0.000158	99	0.009009	84	0.000242	99	0	84	3.46e-07				92	0.000198					92	0.000547	99	0	84	0.001505	99	3.67e-05	84	0.000114
93	5.64e-05					93	0.000278	100	0	85	0.000167	100	0	85	9.22e-07				93	0.000196					93	0.000486	100	3.25e-05	85	0.001494	100	9.15e-06	85	7.94e-06
94	7.53e-05					94	0.000256	104	0	86	0.000112	102	0	86	5.77e-07				94	0.000188					94	0.000495	104	3.27e-05	86	0.001357	102	1.84e-05	86	6.38e-06
95	9.45e-05					95	0.000375	113	0	87	0.000147	103	0	87	1.15e-07				95	0.000144					95	0.000495	113	6.52e-05	87	0.000615	103	9.15e-06	87	9.84e-06
96	5.64e-05					96	0.000331	116	0	88	0.000122	104	0	88	0				96	0.000125					96	0.000405	116	0.000131	88	0.000257	104	2.76e-05	88	2.33e-05
97	5.65e-05					97	0.000241	117	0	89	6.06e-05	105	0	89	6.92e-07				97	0.000147					97	0.000381	117	0.000262	89	0.000225	105	2.76e-05	89	5.5e-05
98	7.53e-05					98	0.000188	118	0	90	0.000103	106	0	90	0				98	0.000124					98	0.000333	118	3.25e-05	90	0.000348	106	9.15e-06	90	0.000192
99	1.87e-05					99	0.000195	119	0	91	0.000105	110	0	91	3.46e-07				99	0.000108					99	0.000325	119	0.000295	91	0.000205	110	2.76e-05	91	0.000139
100	3.79e-05					100	0.000165	120	0	92	0.0003	115	0	92	1.15e-07				100	9.96e-05					100	0.000287	120	6.52e-05	92	0.000237	115	1.84e-05	92	0.000198
101	1.87e-05					101	0.000143	122	0	93	0.000245	116	0	93	2.08e-06				101	0.000101					101	0.000301	122	6.55e-05	93	0.000662	116	9.15e-06	93	0.000625
102	1.87e-05					102	0.000255	123	0	94	0.000247	122	0	94	4.61e-07				102	9.11e-05					102	0.000279	123	6.57e-05	94	0.000964	122	2.76e-05	94	0.000667
103	3.77e-05					103	9.02e-05	126	0	95	0.000206	124	0	95	1.15e-07				103	9.11e-05					103	0.000266	126	3.27e-05	95	0.000153	124	9.15e-06	95	0.00014
104	7.53e-05					104	0.000165	127	0	96	0.000163	127	0	96	4.61e-07				104	8.31e-05					104	0.000267	127	9.82e-05	96	0.000303	127	1.83e-05	96	0.000152
105	3.77e-05					105	0.000158	145	0.015953	97	0.000185	131	0	97	0				105	8.11e-05					105	0.000226	145	0	97	0.000834	131	1.83e-05	97	0.000352
106	5.66e-05					106	0.000128	150	0	98	0.000582	136	0	98	1.15e-07				106	7e-05					106	0.000224	150	0.000164	98	0.001268	136	9.15e-06	98	4.99e-05
107	1.87e-05					107	0.00015			99	0.001008	137	0	99	1.15e-07				107	5.61e-05					107	0.000171			99	0.003368	137	2.76e-05	99	3.09e-05
108	3.79e-05					108	0.000158			100	0.000432	138	0	100	2.31e-07				108	5.66e-05					108	0.00018			100	0.003079	138	3.68e-05	100	2.74e-05
109	3.76e-05					109	0.00024			101	0.000567	139	0	101	2.31e-07				109	5.75e-05					109	0.000163			101	0.000304	139	0.000101	101	8.28e-06
110	7.55e-05					110	0.000308			102	0.000357	141	0	102	3.46e-07				110	6.8e-05					110	0.000157			102	0.000224	141	3.67e-05	102	5e-06
111	3.75e-05					111	0.000143			103	0.00022	142	0	103	9.22e-07				111	5.29e-05					111	0.00015			103	0.000204	142	1.83e-05	103	1.55e-06
112	9.44e-05					112	0.000105			104	9.17e-05	147	0	104	4.27e-06				112	4.78e-05					112	0.000144			104	0.00054	147	9.22e-06	104	5.69e-06
113	9.43e-05					113	0.000188			105	6.44e-05	150	0	105	9.22e-07				113	4.75e-05					113	0.000138			105	0.000667	150	2.76e-05	105	3.17e-05
114	0.000113					114	0.000172			106	7.04e-05			106	1.04e-06				114	4.67e-05					114	0.000127			106	0.000455			106	8.63e-06
115	3.79e-05					115	0.000421			107	0.000178			107	6.57e-06				115	4.1e-05					115	0.000125			107	0.000558			107	4.28e-05
116	3.76e-05					116	0.000172			108	3.77e-05			108	0				116	3.5e-05					116	0.000112			108	0.000567			108	9.01e-05
117	0.000188					117	0.000203			109	4.26e-05			109	0				117	3.67e-05					117	0.000132			109	0.000267			109	7.42e-06
118	7.53e-05					118	0.000158			110	8.3e-05			110	0				118	3.13e-05					118	9.94e-05			110	0.000343			110	1.09e-05
119	3.75e-05					119	0.000143			111	6.99e-05			111	0				119	3.13e-05					119	8.06e-05			111	0.000246			111	1.85e-05
120	0.000132					120	0.00012			112	4.26e-05			112	0				120	2.82e-05					120	8.71e-05			112	0.000177			112	6.04e-06
121	0.000113					121	0.000308			113	2.89e-05			113	0				121	1.96e-05					121	9.72e-05			113	0.0001			113	8.63e-07
122	9.42e-05					122	0.000278			114	9.5e-05								122	2.5e-05					122	8.6e-05			114	0.000148
123	0.000151					123	0.000195			115	4.53e-05								123	2.82e-05					123	6.55e-05			115	0.00015
124	0.000151					124	0.000263			116	4.42e-05								124	1.99e-05					124	8.68e-05			116	0.000195
125	5.64e-05					125	0.000142			117	5.13e-05								125	2.05e-05					125	5.8e-05			117	0.000288
126	0.000207					126	0.000188			118	5.57e-05								126	1.96e-05					126	5.94e-05			118	0.000762
127	1.87e-05					127	0.000165			119	5.51e-05								127	1.99e-05					127	5.9e-05			119	0.001502
128	0.00015					128	0.000188			120	5.51e-05								128	2.16e-05					128	5.8e-05			120	0.003458
129	0					129	0.00015			121	3.88e-05								129	1.42e-05					129	5.72e-05			121	0.002746
130	0.000132					130	0.000346			122	3.06e-05								130	1.51e-05					130	4.79e-05			122	0.000173
131	9.44e-05					131	0.000226			123	1.04e-05								131	1.31e-05					131	5.22e-05			123	0.00016
132	5.62e-05					132	0.000188			124	4.04e-05								132	1.94e-05					132	5.72e-05			124	0.000157
133	9.41e-05					133	0.000203			125	1.64e-05								133	1.34e-05					133	3.64e-05			125	0.000115
134	0.000132					134	0.000113			126	2.95e-05								134	7.97e-06					134	4.9e-05			126	0.000161
135	0.000113					135	0.00021			127	4.58e-05								135	7.68e-06					135	4.07e-05			127	0.000472
136	0.000151					136	0.00015			128	5.35e-05								136	1.02e-05					136	3.89e-05			128	8.96e-05
137	7.53e-05					137	0.000285			129	0.000104								137	1.54e-05					137	3.89e-05			129	0.000142
138	5.67e-05					138	0.000218			130	3.77e-05								138	1.94e-05					138	4e-05			130	0.000209
139	0.000113					139	0.000218			131	8.51e-05								139	1.76e-05					139	4.1e-05			131	0.000129
140	0.00017					140	0.000338			132	0.000467								140	1.71e-05					140	5.08e-05			132	0.000154
141	9.4e-05					141	0.000255			133	3.87e-05								141	7.68e-06					141	5.9e-05			133	0.000526
142	9.4e-05					142	0.000473			134	3.6e-05								142	9.68e-06					142	3.46e-05			134	0.000208
143	0.000132					143	0.000421			135	1.69e-05								143	1.71e-05					143	3.64e-05			135	0.000139
144	0.000282					144	0.000654			136	2.73e-05								144	7.11e-06					144	5.72e-05			136	0.000136
145	0.000565					145	0.001224			137	1.64e-06								145	1.76e-05					145	5.94e-05			137	0.000148
146	0.000471					146	0.001089			138	1.09e-06								146	1.91e-05					146	5.62e-05			138	0.000235
147	0.00098					147	0.001892			139	6.54e-06								147	1.42e-05					147	8.86e-05			139	0.000182
148	0.000471					148	0.000945			140	3.82e-06								148	1.28e-05					148	3.67e-05			140	0.000141
149	0.00162					149	0.004046			141	3.82e-06								149	3.87e-05					149	0.000175			141	0.000175
150	0.011984					150	0.032931			142	1.91e-05								150	0.000258					150	0.001159			142	0.000126
										143	1.47e-05																		143	0.000109
										144	8.19e-06																		144	0.000141
										145	7.64e-06																		145	0.000177
										146	5.46e-06																		146	0.000264
										147	2.4e-05																		147	0.00034
										148	2.07e-05																		148	0.000113
										149	5.95e-05																		149	0.000516
										150	0.000339																		150	0.004704

[truncated: 51 more sheets: Fig 3b, Fig 3c, Fig 3d, Fig 3e, Fig 3f, Fig 4a, Fig 4b, Fig 4c, Fig 4d, Fig 4e, Fig 5a, Fig 5b, Fig 5c, Fig 5d, Fig 5e, Fig 6a, Fig 6b, Fig 6c, Fig 6d, Fig 6e …]
